# Supplementary material for: Allopolyploid origin and diversification of the Hawaiian endemic mints
Source: Nat Commun. 2024 Apr 10;15:3109. doi: 10.1038/s41467-024-47247-y (PMC11006916; doi:10.1038/s41467-024-47247-y)
Supplement: Supplementary file 4 — Supplementary Data 1 [file 41467_2024_47247_MOESM4_ESM.xlsx]

## Sheet: Sheet1
Supplementary Table 1: Repeat characterization and statistics of the Stenogyne calaminthoides reference, as reported by the EDTA annotation pipeline.
Repeat	Class	Count	bp Masked	% masked
DNA	DTA	131575	23858207	0.0169
	DTC	284865	72411686	0.0512
	DTH	102086	15156174	0.0107
	DTM	465993	78644588	0.0556
	DTT	463398	57960563	0.041
	Helitron	423195	118220469	0.0836
Helitron		190	168089	0.0001
LINE	unknown	1957	1394668	0.001
LTR	Copia	582583	424243957	0.3
	Gypsy	130036	104954545	0.0742
	unknown	383789	134283354	0.095
MITE	DTA	43559	6160684	0.0044
	DTC	5097	861393	0.0006
	DTH	15051	2342286	0.0017
	DTM	68923	10196558	0.0072
	DTT	73772	8381295	0.0059
TIR	EnSpm_CACTA	804	295598	0.0002
	MuDR_Mutator	2375	1792107	0.0013
	PIF_Harbinger	170	86083	0.0001
	hAT	502	264483	0.0002
Unknown		79636	24884746	0.0176
pararetrovirus		868	328644	0.0002
Low_complexity		27500	1399888	0.001
Simple repeats		165604	7499382	0.0053
Total repeat content		3453528	1095789447	0.7749
