# Supplementary material for: Allopolyploid origin and diversification of the Hawaiian endemic mints
Source: Nat Commun. 2024 Apr 10;15:3109. doi: 10.1038/s41467-024-47247-y (PMC11006916; doi:10.1038/s41467-024-47247-y)
Supplement: Supplementary file 5 — Supplementary Data 2 [file 41467_2024_47247_MOESM5_ESM.xlsx]

## Sheet: Sheet1
Supplementary Table 2: Assembly statistics for Stenogyne calaminthoides reference.
# contigs (>= 0 bp)	434
# contigs (>= 1000 bp)	434
# contigs (>= 5000 bp)	384
# contigs (>= 10000 bp)	362
# contigs (>= 25000 bp)	310
# contigs (>= 50000 bp)	256
Total length (>= 0 bp)	1415487396
Total length (>= 1000 bp)	1415487396
Total length (>= 5000 bp)	1415381433
Total length (>= 10000 bp)	1415215846
Total length (>= 25000 bp)	1414302982
Total length (>= 50000 bp)	1412308834
# contigs	434
Largest contig	53555980
Total length	1415487396
GC (%)	36.55
N50	37195823
N75	31874681
L50	17
L75	27
# N's per 100 kbp	102.26
