# Supplementary material for: Allopolyploid origin and diversification of the Hawaiian endemic mints
Source: Nat Commun. 2024 Apr 10;15:3109. doi: 10.1038/s41467-024-47247-y (PMC11006916; doi:10.1038/s41467-024-47247-y)
Supplement: Supplementary file 6 — Supplementary Data 3 [file 41467_2024_47247_MOESM6_ESM.xlsx]

## Sheet: Sheet1
Supplementary Table 3: BUSCO statistics and N50 for the reference assembly and corresponding gene models.
	N50	BUSCO complete %	BUSCO single %	BUSCO duplicate %	BUSCO fragmented %	BUSCO missing %
Genome	37195823	94.9	49.4	45.5	0.9	4.2
Gene models	4162	86	35.3	50.7	4	10
