# Supplementary material for: Allopolyploid origin and diversification of the Hawaiian endemic mints
Source: Nat Commun. 2024 Apr 10;15:3109. doi: 10.1038/s41467-024-47247-y (PMC11006916; doi:10.1038/s41467-024-47247-y)
Supplement: Supplementary file 7 — Supplementary Data 4 [file 41467_2024_47247_MOESM7_ESM.xlsx]

## Sheet: Sheet1
Supplementary Table 4: Information for the samples used in this dataset, including sources and geographic distribution. UB = University at Buffalo, UNA = University of Alabama.
Genus	Species	Project ID number	Sample number	Source & collection number	Native range
Haplostachys	haplostachya	10	HI03-33	National Tropical Botanical Garden, #950403	Hawaiian Islands (Kauai, Maui, Hawaii)
Phyllostegia	ambigua	21	HI03-59	Volcano Rare Plant Facility, #000606	Hawaiian Islands (Maui, Hawaii)
Phyllostegia	cf. electra	22	HI03-34	National Tropical Botanical Garden, #12-8-01	Hawaiian Islands (Kauai)
Phyllostegia	floribunda	7	HI03-63	Volcano Rare Plant Facility, #971002	Hawaiian Islands (Hawaii)
Phyllostegia	macrophylla	23	HI03-54	Volcano Rare Plant Facility, #010616	Hawaiian Islands (E. Maui, E. Hawaii)
Phyllostegia	racemosa	24	HI03-57	Volcano Rare Plant Facility, #950601	Hawaiian Islands (Hawaii)
Phyllostegia	stachyoides	25	HI03-28	National Tropical Botanical Garden, #010358	Hawaiian Islands (Molokai, W. Maui, and Hawaii)
Phyllostegia	velutina	26	HI03-61	Volcano Rare Plant Facility, #960302	Hawaiian Islands (Hawaii)
Phyllostegia	vestita	27	HI03-62	Volcano Rare Plant Facility, #010206	Hawaiian Islands (Hawaii)
Phyllostegia	waimeae	28	HI03-27	National Tropical Botanical Garden, #010580	Hawaiian Islands (Kauai)
Phyllostegia	warshaueri	29	HI03-30	National Tropical Botanical Garden, #990810	Hawaiian Islands (Hawaii)
Phyllostegia	warshaueri	30	HI03-55	Volcano Rare Plant Facility, #980801	Hawaiian Islands (Hawaii)
Stenogyne	bifida	31	HI03-32	National Tropical Botanical Garden, #8-7-98	Hawaiian Islands (Molokai)
Stenogyne	calaminthoides	32	HI03-04	Field collection, HI03-04	Hawaiian Islands (Hawaii)
Stenogyne	campanulata	33	HI03-36	National Tropical Botanical Garden, #030081	Hawaiian Islands (Kauai)
Stenogyne	cranwelliae	34	HI03-64	Volcano Rare Plant Facility, #010509	Hawaiian Islands (Hawaii)
Stenogyne	kealiae	35	HI03-31	National Tropical Botanical Garden, #990434	Hawaiian Islands (Kauai)
Stenogyne	macrantha	36	HI03-60	Volcano Rare Plant Facility, #990512	Hawaiian Islands (Hawaii)
Stenogyne	macrantha	37	HI03-68	Volcano Rare Plant Facility, #020425	Hawaiian Islands (Hawaii)
Stenogyne	macrantha	38	HI03-70	Volcano Rare Plant Facility, #021206	Hawaiian Islands (Hawaii)
Stenogyne	microphylla	46	1.1.1	Field collection, HI03-1.1.1	Hawaiian Islands (E. Maui, Hawaii)
Stenogyne	cf. oxygona	39	HI03-66	Volcano Rare Plant Facility, #021217	Hawaiian Islands (Hawaii: Kohala Mountains)
Stenogyne	cf. purpurea	40	HI03-29	National Tropical Botanical Garden, #010576	Hawaiian Islands (Kauai)
Stenogyne	purpurea	9	HI03-40	Field collection, HI03-40	Hawaiian Islands (Kauai)
Stenogyne	rugosa	41	HI03-56	Volcano Rare Plant Facility, HI03-56	Hawaiian Islands (E. Maui, Hawaii)
Stenogyne	rugosa	8	HI03-73	Field collection, HI03-73	Hawaiian Islands (E. Maui, Hawaii)
Stenogyne	rugosa	42	HI03-65	Volcano Rare Plant Facility, #021207	Hawaiian Islands (E. Maui, Hawaii)
Stenogyne	scrophularioides	43	HI03-58	Volcano Rare Plant Facility, #020423	Hawaiian Islands (Hawaii)
Stenogyne	scrophularioides	44	HI03-69	Volcano Rare Plant Facility, #950302	Hawaiian Islands (Hawaii)
Stenogyne	sessilis	45	HI03-67	Volcano Rare Plant Facility, #021212	Hawaiian Islands (Lanai, Maui, Hawaii)
Stachys	affinis	17	LVA359	Cultivated, C. Lindqvist & V.A. Albert 359 (UNA)	China to N. Myanmar
Stachys	ajugoides var. rigida	15	CL11-02	Cultivated, C. Lindqvist 11-02 (UB)	W. USA to Mexico, Baja California
Stachys	albens	2	CL11-03	Cultivated, C. Lindqvist 11-03 (UB)	California to Utah
Stachys	albens	16	CL11-06	Cultivated, C. Lindqvist 11-06 (UB)	California to Utah
Stachys	bullata	4	CL11-04	Cultivated, C. Lindqvist 11-04 (UB)	California
Stachys	byzantina	6	LVA356	Cultivated, C. Lindqvist & V.A. Albert 356 (UNA)	Krym, N. Turkey to N. Iran and Greece
Stachys	byzantina	13	CL10-04	Cultivated, C. Lindqvist 10-04 (UB)	Krym, N. Turkey to N. Iran and Greece
Stachys	chamissonis	3	CL11-01	Cultivated, C. Lindqvist 11-01 (UB)	W. Canada to W. USA
Stachys	chamissonis	14	CL11-05	Cultivated, C. Lindqvist 11-05 (UB)	W. Canada to W. USA
Stachys	coccinea	5	CL10-03	Cultivated, C. Lindqvist 10-03 (UB)	Arizona to Texas and C. America
Stachys	coccinea	11	CL10-01	Cultivated, C. Lindqvist 10-01 (UB)	Arizona to Texas and C. America
Stachys	floridana	20	JBNx1	Cultivated, J.B. Nelson s.n. (USCH)	Florida, Alabama
Stachys	strictiflora	1	CL11-07	Cultivated, C. Lindqvist 10-07 (UB)	China, Yunnan
Stachys	sylvatica	18	LVA358	Cultivated, C. Lindqvist & V.A. Albert 358 (UNA)	Macaronesia, Europe to W. Himalaya
Stachys	tenuifolia	19	JBNx2	Cultivated, J.B. Nelson s.n. (USCH)	E. Canada, C. to E. USA
