# Supplementary material for: Allopolyploid origin and diversification of the Hawaiian endemic mints
Source: Nat Commun. 2024 Apr 10;15:3109. doi: 10.1038/s41467-024-47247-y (PMC11006916; doi:10.1038/s41467-024-47247-y)
Supplement: Supplementary file 8 — Supplementary Data 5 [file 41467_2024_47247_MOESM8_ESM.xlsx]

## Sheet: Sheet1
Supplementary Table 5: Reference mapping statistics for each sample in this study.
	Bedtools		Trimmomatic	MarkDuplicates
Sample (#)	Depth	Width	Input fastq read pairs	UNPAIRED_READS	READ_PAIRS	SECONDARY_OR_SUPPLEMENTARY_RDS	UNPAIRED_READ_DUPLICATES	READ_PAIR_DUPLICATES	READ_PAIR_OPTICAL_DUPLICATES	PERCENT_DUPLICATION	% Mapped before pdrm	% Mapped final
Stachys byzantina (13)	4.35292	0.178084	113297076	2713520	32198756	741263	1168383	3999533	670468	0.136601	0.296173	0.255715
Stachys byzantina (6)	4.47843	0.185641	115042610	2748514	33341096	780575	1210534	4672334	611906	0.152025	0.301761	0.255886
Stachys affinis (17)	11.4385	0.352734	115831088	612992	66467011	1832905	237069	8926620	1542569	0.13546	0.576473	0.498384
Stachys ajugoides var. rigida (15)	12.501	0.552418	116260613	600623	70832526	1227591	219118	9419930	1936980	0.133968	0.61184	0.529873
Stachys albens (16)	11.6943	0.520569	109300271	540434	66045056	1191695	189055	8489774	1694671	0.129447	0.606726	0.528187
Stachys albens (2)	12.3102	0.514395	113626202	510419	68533697	1267697	175957	8068404	1328416	0.118571	0.605397	0.533614
Stachys bullata (4)	11.0863	0.533433	100786733	452526	61693361	1070315	145215	7395779	1220627	0.120614	0.614363	0.540262
Stachys chamissonis (14)	13.5968	0.532702	121962921	574195	76751407	1292493	202604	10182753	2032754	0.133492	0.631655	0.547334
Stachys chamissonis (3)	16.2637	0.544871	142223583	611572	90062151	1578185	218166	10544199	1733944	0.117888	0.635393	0.560488
Stachys coccinea (11)	8.50794	0.381746	121406337	1252645	52687121	1413383	548929	6890744	1286075	0.134398	0.439132	0.380114
Stachys coccinea (5)	8.71963	0.385677	122059674	1270659	53581057	1466310	557411	7161654	895443	0.137235	0.444179	0.383223
Stachys floridana (20)	11.374	0.341927	124444932	741287	66880439	1526863	312035	9712564	1772052	0.146742	0.540408	0.461108
Stachys strictiflora (1)	10.5441	0.330091	105510280	602061	59879070	1738092	221476	7035606	1144772	0.118749	0.570372	0.502641
Stachys sylvatica (18)	10.3213	0.365019	120121334	853273	62942775	1977628	329922	9057296	1399166	0.145532	0.527545	0.450771
Stachys tenuifolia (19)	11.728	0.334057	116849870	697189	68225825	1567243	283845	9874463	1776913	0.146066	0.586859	0.501139
Haplostachys haplostachya (10)	14.8625	0.585528	139008445	326220	85930449	1194665	106595	13955157	2040078	0.162712	0.61934	0.518566
Phyllostegia ambigua (21)	13.6202	0.646335	119397418	260189	76573903	766309	78152	11084824	1919876	0.145024	0.642426	0.549259
Phyllostegia cf. electra (22)	12.7468	0.629523	111218161	199228	71474500	827603	59142	10033758	1632118	0.1406	0.643547	0.553064
Phyllostegia floribunda (7)	11.6202	0.628844	100052690	168049	64667947	738657	45552	8747352	1316205	0.135442	0.647179	0.559524
Phyllostegia macrophylla (23)	14.3175	0.650466	125343480	297821	80721903	840654	93635	11861628	2090977	0.147253	0.645194	0.550187
Phyllostegia racemosa (24)	14.0091	0.636929	123311615	260784	78962822	843392	81564	11517465	1920126	0.146134	0.641409	0.547677
Phyllostegia stachyoides (25)	14.4373	0.635437	127876884	309771	82392576	1000989	100150	12872532	2280939	0.156548	0.645523	0.544468
Phyllostegia velutina (26)	13.3222	0.645763	116907910	237346	75353504	786118	72954	11271015	1924806	0.149823	0.645569	0.548848
Phyllostegia vestita (27)	13.6957	0.645476	121191938	228410	78488700	855102	74350	12602143	2148980	0.1608	0.648582	0.54429
Phyllostegia waimeae (28)	13.989	0.627208	127781870	303710	81152444	975438	102878	13728552	2408392	0.169487	0.636274	0.528434
Phyllostegia warshaueri (29)	15.0168	0.658636	131611292	284267	85158636	870542	89579	12952094	2486248	0.152365	0.648127	0.549374
Phyllostegia warshaueri (30)	14.2601	0.656367	124685564	251582	80742617	825182	77928	12151001	2368684	0.150738	0.648579	0.550813
Stenogyne bifida (31)	16.0344	0.66474	134591298	306636	91323658	939069	104051	14296358	2943357	0.156852	0.679665	0.573058
Stenogyne calaminthoides (32)	14.0342	0.753282	103137096	156849	77667345	477678	42483	10647167	2098954	0.137222	0.75381	0.650371
Stenogyne campanulata (33)	13.4619	0.652216	122950964	273461	77215143	819295	91382	12062536	2020044	0.156534	0.629128	0.530648
Stenogyne cf. purpurea (40)	12.1091	0.64588	104399606	250819	67929335	660117	72073	9665058	2365143	0.142548	0.651868	0.558945
Stenogyne cranweliae (34)	15.5732	0.736506	117556484	228656	87908646	587700	71949	13473413	2398794	0.153476	0.748772	0.633853
Stenogyne kealiae (35)	15.4381	0.659489	134840784	306446	89123371	925669	105129	14776368	2512814	0.166101	0.662089	0.552115
Stenogyne macrantha (36)	13.0765	0.696643	104782245	173089	73313858	672934	51670	10623508	1774202	0.145086	0.700504	0.598871
Stenogyne macrantha (37)	14.0587	0.742537	103905590	217032	77903801	513432	57906	10685889	2706379	0.137348	0.7508	0.647679
Stenogyne macrantha (38)	15.3615	0.738142	114299325	203629	85719747	562365	59315	12300799	2932802	0.143676	0.750849	0.642971
Stenogyne microphylla (46)	12.2435	0.658243	102750291	283121	69080357	705258	78550	10177492	2804310	0.147594	0.673691	0.574258
Stenogyne oxygona (39)	15.7334	0.74116	120449513	229308	88750744	618914	67633	13488217	3294637	0.152163	0.737781	0.625518
Stenogyne purpurea (9)	17.1591	0.665935	146497856	273967	96396878	1023657	87653	13896860	1802382	0.144412	0.658944	0.563784
Stenogyne rugosa (41)	13.327	0.677143	107569140	305607	73736797	711407	83285	9672047	2561244	0.131462	0.686903	0.596602
Stenogyne rugosa (42)	12.678	0.671577	102249482	261866	69880083	691711	68689	8926484	2223935	0.127992	0.684708	0.597071
Stenogyne rugosa (8)	16.8663	0.674583	136101253	255976	93575889	953067	78949	12645902	2021651	0.135377	0.688487	0.595281
Stenogyne scrophularioides (43)	13.989	0.73535	103421367	245257	77409813	528756	66750	10516265	2759599	0.136067	0.749675	0.647669
Stenogyne scrophularioides (44)	14.0672	0.737508	103386241	235949	77133701	495345	61825	9899470	2503095	0.128546	0.747214	0.651163
Stenogyne sessilis (45)	12.7959	0.702567	102966656	240929	73039631	635666	70536	11654855	3147663	0.159788	0.710522	0.596989
