# Supplementary material for: Allopolyploid origin and diversification of the Hawaiian endemic mints
Source: Nat Commun. 2024 Apr 10;15:3109. doi: 10.1038/s41467-024-47247-y (PMC11006916; doi:10.1038/s41467-024-47247-y)
Supplement: Supplementary file 9 — Supplementary Data 6 [file 41467_2024_47247_MOESM9_ESM.xlsx]

## Sheet: Sheet1
Supplementary Table 6: Single nucleotide polymorphisms (SNP) datasets used in this study, their corresponding filtering and downstream analyses employed.
Dataset	Samples	N	Filters	Downstream analyses	Associated Figures	SNP # total sites	SNP # variable sites
DS4	All samples	45	Indels removed, no missing data, remove contigs < 1M, Depth 5-500, mac 2, min GQ 30, GATK best guidelines filtering	RAxML, PCA, ADMIXTURE, NeighborNet	Fig. 2, Fig. 3e, Suppl. Fig. S7, S15a, S17a, S19a, S23a	1010552	788945
DS4a	Western NA Stachys + Hawaiian mints	36	Indels removed, no missing data, remove contigs < 1M, Depth 5-500, mac 2, min GQ 30, GATK best guidelines filtering	RAxML, ADMIXTURE	Fig. 3d, Suppl. Fig. S15b, S23b	4336466	3486618
DS4b	Only Hawaiian mints	30	Indels removed, no missing data, remove contigs < 1M, Depth 5-500, mac 2, min GQ 30, GATK best guidelines filtering	RAxML, PCA, ADMIXTURE, NeighborNet	Fig. 4a, Suppl. Fig. S8, S17b, S8, S19c, S23c	5461880	4559640
DS4c	All samples except Stachys byzantina	43	Indels removed, no missing data, remove contigs < 1M, Depth 5-500, mac 2, min GQ 30, GATK best guidelines filtering	RAxML, TreeMix, PCA	Fig. 4a, Suppl. Fig. S19b, S22	1235072	876217
DS7	All samples	45	Indels removed, all data, remove contigs < 1M, Depth 5-500, mac 2, min GQ 30, GATK best guidelines filtering	f-statistics, Singletons/doubletons/heterozygosity	Fig. 4b,c, Suppl. Fig. S20, S21	58309299	N/A
DS10	All samples	45	Indels removed, 10% missing data, remove contigs < 1M, Depth 5-500, mac 2, min GQ 30, GATK best guidelines filtering	Twisst	Fig. 3c	5071269	N/A
DS10a	Western NA Stachys + Hawaiian mints	36	Indels removed, 10% missing data, remove contigs < 1M, Depth 5-500, mac 2, min GQ 30, GATK best guidelines filtering	Twisst	Fig. 3d
HM1	Only Stenogyne rugosa/microphylla samples	113	Indels removed, no missing data, remove contigs < 1M, Depth 5-500, mac 2, min GQ 30, GATK best guidelines filtering	RAxML, PCA, ADMIXTURE, NeighborNet	Fig. 5b,c, Suppl. Fig. S24, S26, S27, S28	172474	37126
HM2	All Stenogyne samples	127	Indels removed, no missing data, remove contigs < 1M, Depth 5-500, mac 2, min GQ 30, GATK best guidelines filtering	NeighborNet	Suppl. Fig. S25	193888	65499
HM4	All Stenogyne samples	127	Indels removed, all data, remove contigs < 1M, Depth 5-500, mac 2, min GQ 30, GATK best guidelines filtering	f-statistics	Suppl. Fig. S29	3849797	N/A
