# Supplementary material for: Allopolyploid origin and diversification of the Hawaiian endemic mints
Source: Nat Commun. 2024 Apr 10;15:3109. doi: 10.1038/s41467-024-47247-y (PMC11006916; doi:10.1038/s41467-024-47247-y)
Supplement: Supplementary file 10 — Supplementary Data 7 [file 41467_2024_47247_MOESM10_ESM.xlsx]

## Sheet: Sheet1
Supplementary Table 7: Plastid mapping depth and width statistics.
Sample	Depth	Width
Haplostachys haplostachya (10)	6445.79	0.986901
Phyllostegia waimeae (28)	4981.52	0.987851
Phyllostegia ambigua (21)	2570.1	0.988318
Phyllostegia cf. electra (22)	1493.46	0.986069
Phyllostegia floribunda (7)	1488.19	0.986552
Phyllostegia macrophylla (23)	2911.27	0.985942
Phyllostegia racemosa (24)	2240.93	0.987305
Phyllostegia stachyoides (25)	2844.15	0.987906
Phyllostegia velutina (26)	1396.64	0.986259
Phyllostegia vestita (27)	1276.6	0.987059
Phyllostegia warshaueri (29)	4955.36	0.982933
Phyllostegia warshaueri (30)	3959.8	0.987178
Stachys affinis (17)	3365.18	0.988738
Stachys ajugoides var. rigida (15)	3654.03	0.987653
Stachys albens (16)	4033.64	0.986655
Stachys albens (2)	5132.14	0.988231
Stachys bullata (4)	2153.41	0.985531
Stachys byzantina (13)	4668.37	0.98424
Stachys byzantina (6)	8650.01	0.984453
Stachys chamissonis (14)	6290.3	0.98793
Stachys chamissonis (3)	7658.06	0.988207
Stachys coccinea (11)	2207.82	0.986956
Stachys coccinea (5)	5897.98	0.987566
Stachys floridana (20)	5638.08	0.986917
Stachys strictiflora (1)	2674.22	0.98595
Stachys sylvatica (18)	6121.72	0.988318
Stachys tenuifolia (19)	3632.55	0.986125
Stenogyne bifida (31)	4578.13	0.987225
Stenogyne calaminthoides (32)	1021.39	0.98751
Stenogyne campanulata (33)	3598.86	0.988033
Stenogyne cf. purpurea (40)	5206.51	0.986623
Stenogyne cranweliae (34)	2759.71	0.987312
Stenogyne kealiae (35)	4697.22	0.988596
Stenogyne macrantha (36)	2725.8	0.988865
Stenogyne macrantha (37)	1399.42	0.986996
Stenogyne macrantha (38)	1525.97	0.986671
Stenogyne microphylla (46)	2789.84	0.988255
Stenogyne oxygona (39)	2796.36	0.989538
Stenogyne purpurea (9)	2843.51	0.987685
Stenogyne rugosa (41)	2287.6	0.986267
Stenogyne rugosa (42)	2239.64	0.987495
Stenogyne rugosa (8)	4983.1	0.989704
Stenogyne scrophularioides (43)	3080.5	0.984477
Stenogyne scrophularioides (44)	3616.67	0.986101
Stenogyne sessilis (45)	1787.07	0.98778
