# Supplementary material for: Allopolyploid origin and diversification of the Hawaiian endemic mints
Source: Nat Commun. 2024 Apr 10;15:3109. doi: 10.1038/s41467-024-47247-y (PMC11006916; doi:10.1038/s41467-024-47247-y)
Supplement: Supplementary file 11 — Supplementary Data 8 [file 41467_2024_47247_MOESM11_ESM.xlsx]

## Sheet: Sheet1
Supplementary Table 8: Genome size estimates and various quality assessment statistics for each Illumina based de novo MaSuRCA assembly.
Sample (#)	KmerGenie predicted assembly size (Haploid)	MaSuRCA assembly size (including Ns)	MaSuRCA N50	MaSuRCA BUSCO score	MaSuRCA duplicated complete BUSCOs	MaSuRCA single copy complete BUSCOs	Ratio double:single copy	MaSuRCA fragmented BUSCOs	MaSuRCA missing BUSCOs
Haplostachys haplostachya (10)	1224315352	1008253220	11760	0.914	956	1169	0.817793	84	117
Phyllostegia waimeae (28)	1056751312	965324855	9576	0.871	929	1098	0.846084	146	153
Phyllostegia ambigua (21)	1012626565	949614639	8479	0.863	911	1096	0.831204	156	163
Phyllostegia cf. electra (22)	1065646194	971950807	6516	0.855	811	1176	0.689626	186	153
Phyllostegia floribunda (7)	997614534	956555488	7766	0.854	851	1135	0.74978	168	172
Phyllostegia macrophylla (23)	1020256756	926662336	7610	0.836	874	1071	0.81606	194	187
Phyllostegia racemosa (24)	1022453582	964097932	8746	0.855	851	1137	0.748461	174	164
Phyllostegia stachyoides (25)	1009899603	983274389	8218	0.838	845	1104	0.765399	187	190
Phyllostegia velutina (26)	1007778746	948715647	8081	0.85	893	1083	0.824561	173	177
Phyllostegia vestita (27)	1010758852	956136522	7734	0.862	926	1079	0.858202	155	166
Phyllostegia warshaueri (29)	1161882210	1022721943	8566	0.868	935	1084	0.862546	152	155
Phyllostegia warshaueri (30)	1121073866	989734890	7540	0.853	867	1117	0.776186	163	179
Stachys affinis (17)	1071374108	905925940	3002	0.748	302	1438	0.210014	330	256
Stachys ajugoides var. rigida (15)	1425792135	1208956715	3618	0.745	740	994	0.744467	316	276
Stachys albens (16)	1114391529	949513102	6774	0.84	926	1027	0.901655	203	170
Stachys albens (2)	1121300772	976669580	7677	0.847	906	1062	0.853107	184	174
Stachys bullata (4)	1081534666	911800064	4302	0.762	739	1033	0.715392	288	266
Stachys byzantina (13)	563714644	528697074	8911	0.905	96	2010	0.0477612	107	113
Stachys byzantina (6)	579791112	528643545	8966	0.896	109	1974	0.0552178	132	111
Stachys chamissonis (14)	1066152663	927553490	7404	0.834	934	1005	0.929353	208	179
Stachys chamissonis (3)	1285009408	917477717	4352	0.774	706	1093	0.645929	265	262
Stachys coccinea (11)	1413768576	1211108084	3687	0.852	956	1026	0.931774	172	172
Stachys coccinea (5)	1498259984	1239410326	3545	0.836	945	1001	0.944056	193	187
Stachys floridana (20)	858302436	655194223	15351	0.927	83	2072	0.0400579	71	100
Stachys strictiflora (1)	780115538	580923021	5143	0.885	87	1972	0.0441176	139	128
Stachys sylvatica (18)	844652899	843139090	8646	0.858	1010	987	1.0233	174	155
Stachys tenuifolia (19)	652325591	558770461	11653	0.908	92	2018	0.0455897	104	112
Stenogyne bifida (31)	1146638391	1022744137	10681	0.889	948	1118	0.847943	118	142
Stenogyne calaminthoides (32)	1122037451	1022330910	5508	0.847	736	1236	0.595469	183	171
Stenogyne campanulata (33)	1145151366	1022326163	5636	0.848	782	1192	0.65604	163	189
Stenogyne cf. purpurea (40)	1090057051	971071596	6555	0.855	850	1140	0.745614	160	176
Stenogyne cranweliae (34)	1237932875	1052369294	4716	0.803	725	1141	0.635408	264	196
Stenogyne kealiae (35)	1182679331	1039490649	8918	0.88	931	1116	0.834229	129	150
Stenogyne macrantha (36)	1101654695	1008621116	5724	0.847	743	1229	0.604557	193	161
Stenogyne macrantha (37)	1181019237	1016840054	5406	0.859	755	1242	0.60789	157	172
Stenogyne macrantha (38)	1187821147	1029874335	5789	0.861	817	1187	0.68829	166	156
Stenogyne microphylla (46)	1176881498	1020092466	5501	0.85	819	1158	0.707254	179	170
Stenogyne oxygona (39)	1285666791	1069686212	5229	0.869	795	1225	0.64898	152	154
Stenogyne purpurea (9)	1317316470	1046569536	8270	0.874	935	1097	0.852325	145	149
Stenogyne rugosa (41)	1222112014	1034466219	6479	0.857	845	1149	0.735422	166	166
Stenogyne rugosa (42)	1210983588	1025791469	5855	0.858	769	1225	0.627755	183	149
Stenogyne rugosa (8)	1216866187	957318253	6097	0.865	786	1225	0.641633	151	164
Stenogyne scrophularioides (43)	1220804525	1027370413	5934	0.847	779	1191	0.654072	187	169
Stenogyne scrophularioides (44)	1211763366	996145965	5310	0.849	761	1214	0.626853	182	169
Stenogyne sessilis (45)	1176237223	1005720886	4053	0.818	612	1291	0.474051	235	188
