# Supplementary material for: Allopolyploid origin and diversification of the Hawaiian endemic mints
Source: Nat Commun. 2024 Apr 10;15:3109. doi: 10.1038/s41467-024-47247-y (PMC11006916; doi:10.1038/s41467-024-47247-y)
Supplement: Supplementary file 12 — Supplementary Data 9 [file 41467_2024_47247_MOESM12_ESM.xlsx]

## Sheet: Sheet1
Supplementary Table 9: Chromosome based mapping depth for each sample mapped to Stenogyne calaminthoides.
Sample	Chr25_UC	Chr40_ENA	Chr26_ENA	Chr27_UC	Chr38_UC	Chr39_ENA	Chr10_UC	Chr8_ENA	Chr20_UC	Chr51_ENA	Chr52_UC	Chr46_UC	Chr28_UC	Chr29_ENA	Chr43_UC	Chr44_ENA	Chr13_ENA	Chr32_ENA	Chr54_UC	Chr22_UC	Chr23_ENA	Chr37_UC	Chr15_ENA	Chr16_UC	Chr41_UC	Chr2_ENA	Chr5_UC	Chr3_ENA	Chr1_ENA	Chr6_ENA	Chr42_ENA	Chr47_ENA
10. Haplostachys haplostachya	12.5981	11.7117	14.0696	12.113	12.9938	12.8088	14.3877	14.4016	13.9337	13.6173	13.1997	13.2901	14.2132	13.9076	15.1952	14.223	15.5216	26.5533	12.5228	14.0808	13.3395	20.2346	12.9494	14.7833	14.5253	12.8534	15.0392	13.059	14.5146	13.946	12.8787	19.7677
11. Stachys coccinea	11.1568	4.02421	6.51158	11.0721	12.1234	3.96462	11.4241	5.35056	11.133	4.10646	12.731	12.5336	12.9411	4.36331	12.8863	4.11711	4.52088	4.3119	11.1999	11.7093	4.2732	13.0114	4.09484	13.965	13.3865	4.42375	13.4493	4.41712	4.87803	4.02587	5.27792	5.11187
13. Stachys byzantina	3.0609	3.84536	5.3161	2.87562	3.42569	3.9007	3.0656	4.48804	3.57706	4.09692	3.06149	2.94831	3.56539	4.2997	3.58033	4.39577	4.52921	4.0388	2.78628	3.74804	4.34878	7.35306	4.09402	4.00349	3.80617	4.19006	3.84332	4.45418	5.3179	4.29755	4.01151	5.01981
14. Stachys chamissonis	11.9551	12.5302	14.2696	11.038	12.8637	13.0351	12.3786	13.4246	12.1577	11.9829	11.9136	12.6351	12.551	13.3893	12.7394	13.7147	13.1771	12.2416	11.6173	12.9441	11.6568	17.8898	12.2486	18.0911	13.4893	13.0214	14.0048	12.9914	13.1613	13.2953	14.0985	15.4941
15. Stachys ajugoides var. rigida	10.7615	11.4182	13.2777	10.0048	11.749	11.7458	11.1962	12.3405	10.6638	10.7897	11.3153	11.4417	11.4049	12.6395	11.4926	12.6481	12.6776	11.4311	10.5762	12.1513	11.0893	15.2725	11.1334	16.7515	12.6988	12.0162	12.4164	12.2234	11.6623	12.1559	12.8572	14.1809
16. Stachys albens	10.1152	10.6501	12.5284	9.32125	10.8273	11.0863	10.2363	11.9916	9.77749	10.1223	10.4569	10.5076	10.8172	11.7372	10.6474	12.1056	11.5515	10.5181	9.73277	11.2422	10.516	14.0622	10.1863	15.5331	11.7833	11.0875	11.436	11.4536	11.2283	11.26	12.0335	13.4004
17. Stachys affinis	2.58403	17.5543	16.966	2.88985	2.99794	17.1851	2.81222	17.3632	3.65222	15.6125	3.19115	2.70942	3.50887	17.7317	3.24851	17.433	18.236	16.8058	2.64219	3.84967	16.8466	5.69062	16.7306	3.53191	3.60919	18.2627	3.39455	17.9049	16.4222	16.8515	18.0191	18.9904
18. Stachys sylvatica	10.8633	7.55547	9.38451	9.78393	10.9773	7.67759	10.4676	9.063	10.8111	7.48069	10.1156	10.5686	11.4822	8.67062	12.6735	8.30856	8.33908	7.87872	10.3652	11.4365	8.24112	15.3538	7.45335	12.5406	12.596	8.27515	12.2754	8.84138	11.0973	8.57861	8.42935	11.3182
19. Stachys tenuifolia	1.90428	17.4994	17.5837	2.44362	2.50028	17.5257	2.57668	18.3972	3.05014	15.8391	2.67867	2.37801	2.89568	19.1194	3.08659	19.532	18.5959	18.271	2.15563	3.38622	16.3665	5.71965	17.5215	3.03201	3.13797	19.5908	2.88271	19.0278	17.547	16.7457	17.8558	21.1705
1. Stachys strictiflora	2.27395	16.4571	15.5437	2.51014	2.63691	15.8184	2.65486	16.2522	3.28766	14.3738	2.8251	2.48757	3.18923	16.4385	2.89061	15.8859	17.166	15.4741	2.35148	3.51513	15.5308	4.82884	15.1493	3.17606	3.27596	16.854	3.0979	16.5755	15.254	15.5643	16.7443	17.4943
20. Stachys floridana	1.91914	16.7763	16.718	2.49522	2.377	16.5483	2.47114	17.6636	3.03319	15.8002	2.63117	2.3676	2.90152	18.4641	2.69986	18.3019	17.9052	17.781	2.08363	3.33096	16.0049	7.85078	16.8052	3.00731	2.87399	18.4858	2.86484	18.3452	17.479	16.4398	18.1822	21.0381
21. Phyllostegia ambigua	12.7024	12.8951	13.1223	11.9742	13.8759	13.3713	13.0501	13.0059	14.2041	12.598	13.7864	14.064	13.3205	14.0012	14.153	12.8615	13.388	12.577	12.374	13.2255	12.4669	17.1075	13.1154	14.3346	13.4823	12.999	13.3234	13.7211	12.5228	12.6363	12.3705	14.3874
22. Phyllostegia cf. electra	11.9479	10.9418	12.9992	11.3627	12.1882	12.5327	11.3639	11.9416	13.4044	12.9092	12.4043	12.758	12.7523	14.4229	13.4134	12.6525	12.5111	12.9178	11.6128	12.2877	11.2009	13.2218	12.3567	13.5907	12.6616	12.5263	12.5699	14.0987	11.2769	12.375	11.9737	12.3751
23. Phyllostegia macrophylla	13.357	13.3719	13.9495	12.5981	14.6767	14.0834	13.7126	13.6746	14.8688	13.6813	14.433	14.4592	13.6376	14.6495	14.8198	13.5512	14.0216	13.2635	13.1873	13.8857	13.1888	17.5014	13.7868	14.7848	13.9725	13.3804	13.8076	14.429	13.8034	13.4614	13.112	14.8972
24. Phyllostegia racemosa	12.5512	12.5761	14.032	12.0544	13.509	13.4109	12.254	13.2188	16.5881	12.8642	13.2067	13.2034	13.6645	13.3962	14.5669	13.5334	13.8842	12.5421	12.6664	13.1294	12.1319	15.5746	13.4738	14.9403	14.086	13.6726	13.4752	14.2629	16.9652	12.8046	13.2717	14.3671
25. Phyllostegia stachyoides	13.1283	12.5854	14.5562	12.3821	13.4052	13.9806	12.6688	13.2079	27.0013	13.6853	13.384	14.4777	14.381	14.8885	15.0834	13.3745	14.3694	13.3961	12.5366	13.3963	12.3133	16.0167	13.5212	15.2957	13.9831	14.1528	14.3575	15.2504	13.182	13.7212	13.2576	14.0692
26. Phyllostegia velutina	12.2915	12.3034	13.1849	11.8656	13.6743	12.8811	12.7932	12.644	13.9777	12.7705	13.3187	13.8778	12.9435	13.5756	13.9322	12.5745	13.0523	12.1014	12.4548	12.9803	12.2473	15.6349	12.8209	13.9076	13.0706	12.7266	12.6231	13.0878	13.0064	12.603	12.1973	13.5436
27. Phyllostegia vestita	12.7613	12.7264	13.5917	12.4488	14.0947	13.3752	12.8774	13.4243	13.9415	12.7338	13.7102	13.7932	13.317	14.3394	13.9818	13.0928	13.2542	12.4164	12.3603	13.5627	12.5261	14.9804	13.1537	14.6065	13.9117	13.0074	13.3082	13.2413	12.7302	12.8736	12.6359	13.9717
28. Phyllostegia waimeae	13.4564	11.9373	14.2791	12.4072	12.8797	13.5524	12.4686	12.9239	14.3807	13.9213	13.6121	13.3516	13.5541	15.6048	14.097	13.9259	13.4343	14.7268	12.0078	13.4011	11.6178	17.9122	13.2267	15.0375	13.4555	13.3338	13.6067	15.2828	13.2816	13.3607	12.9136	14.0628
29. Phyllostegia warshaueri	13.5533	13.6285	14.39	12.8675	14.297	13.8507	13.684	14.626	14.2318	13.4478	17.7447	14.6694	15.3084	15.2717	15.179	14.3069	14.4368	12.8566	14.5133	14.7277	13.7817	25.6293	13.642	15.7932	14.6337	13.7762	13.6072	14.1149	14.5642	13.932	13.2921	16.0647
2. Stachys albens	10.6389	11.1056	13.1468	9.81053	11.3907	11.632	10.7397	12.5757	10.3168	10.6085	10.9868	11.0388	11.3995	12.2834	11.204	12.7487	12.0828	10.9806	10.2705	11.8071	11.0578	15.7143	10.676	16.1501	12.3988	11.5917	12.0658	11.9986	12.0484	11.8044	12.6285	14.1751
30. Phyllostegia warshaueri	13.192	13.0048	13.735	12.294	13.6147	13.2745	13.0116	13.9913	13.4444	12.9621	16.9736	13.9337	14.6806	14.481	14.5111	13.4409	13.8037	12.2797	13.8335	13.941	13.1087	23.4558	13.0053	14.8721	14.0219	13.1885	12.9316	13.4096	13.459	13.2088	12.654	15.0671
31. Stenogyne bifida	15.0271	14.4491	16.5402	14.1223	15.6878	15.5382	14.9594	15.6996	15.477	14.5013	17.9094	15.3869	15.2028	14.4501	15.5672	15.8737	18.5798	14.2012	13.9191	15.2726	15.0747	20.0064	15.1878	16.7687	15.9284	15.2738	15.5391	15.2704	17.0305	15.399	14.8292	16.0917
32. Stenogyne calaminthoides	13.393	13.064	14.2292	13.1791	13.9387	13.9452	13.5811	14.1383	13.4072	13.2513	13.1209	14.1955	13.7827	14.3338	13.654	13.7546	13.9431	13.4468	12.5861	14.516	12.5228	14.7532	13.6377	14.6018	14.0706	13.5449	13.8049	13.9912	13.132	13.6685	13.6981	14.5308
33. Stenogyne campanulata	14.057	11.2263	13.6718	11.1258	12.2373	12.7829	12.3269	13.0515	13.4694	12.4961	13.1541	12.4548	13.4166	11.4575	14.3956	13.2591	16.3754	12.6039	11.652	13.049	11.764	15.0692	16.479	13.8717	13.5141	12.4247	12.7682	12.3553	12.4776	12.7798	12.1373	13.341
34. Stenogyne cranwelliae	14.4583	14.217	15.8075	14.4255	15.6913	15.5696	14.8277	15.409	14.387	14.86	14.196	15.7304	15.05	15.248	15.2021	15.2629	15.2557	15.0193	13.9595	15.6053	13.8625	17.6143	15.2346	15.8793	15.6901	15.3094	15.3693	15.2418	15.5694	15.3443	15.7201	15.8975
35. Stenogyne kealiae	16.1559	13.4244	15.6453	13.0172	14.1789	14.3478	13.9971	14.9982	15.3925	14.3048	15.4193	14.6897	15.0493	13.4929	16.5355	15.1634	19.0629	14.3312	13.331	15.1778	13.6322	17.9347	18.755	15.8619	15.8587	13.9687	14.8321	14.2791	14.8089	14.6653	13.6874	15.5291
36. Stenogyne macrantha	12.4994	11.886	12.9821	11.515	12.2233	13.0416	12.4509	12.9184	14.9881	11.9143	12.9094	12.837	13.0204	13.9833	13.123	12.7199	13.2078	12.1106	12.0871	12.4288	11.8329	14.5777	12.1636	13.6203	12.9433	12.331	12.9189	12.8957	12.3028	12.6369	12.5605	13.7674
37. Stenogyne macrantha	13.215	13.127	14.3449	13.1934	13.8621	13.9312	13.6096	14.3064	13.6649	13.1587	13.1428	14.291	13.9117	14.2008	13.8147	13.8123	13.9263	13.4611	12.9437	13.2127	13.0146	14.7892	13.6179	14.6	14.4245	13.6466	13.6807	13.765	13.6324	13.5625	13.5901	14.7912
38. Stenogyne macrantha	14.794	14.3049	15.7526	14.4796	15.1244	15.2605	14.8996	15.2606	15.0375	14.9867	14.5392	16.0809	15.0096	15.4163	15.1907	15.1065	14.8969	15.1369	14.0339	14.6844	14.0226	16.2227	14.6122	15.9007	15.7009	14.8093	15.0949	14.9086	13.7914	14.9528	15.0105	15.8647
39. Stenogyne oxygona	14.4721	14.8291	16.2345	14.4847	15.6576	15.4933	14.5475	15.5465	14.8718	15.2182	15.189	16.4759	15.6679	15.9404	15.6772	14.9931	15.8062	14.63	13.9711	15.6223	13.6881	16.9851	15.1277	16.5741	15.6093	15.4153	15.7555	15.403	15.1701	15.2778	15.6528	16.4735
3. Stachys chamissonis	14.1947	14.5747	17.3187	13.3159	15.3291	15.091	14.688	15.7637	14.5964	13.9238	14.4309	15.192	14.2225	16.6803	15.0879	16.6764	15.2575	14.8009	13.9794	15.4626	14.0646	22.7639	14.6155	20.7308	16.4723	15.3788	16.5598	15.5665	15.7129	15.5917	16.7619	18.6605
40. Stenogyne cf. purpurea	12.655	10.3144	12.2154	10.0181	10.96	11.3719	11.0525	11.4603	12.0972	10.7907	11.5754	11.4354	11.869	10.1446	12.9513	12.2576	14.3382	11.3471	10.3329	11.6406	10.7015	15.9464	15.06	12.5792	12.0652	10.8933	11.4838	11.0414	11.5586	11.3734	10.631	12.9015
41. Stenogyne rugosa	12.7769	12.0834	13.554	12.0555	12.8219	13.6675	12.6854	12.8901	13.2267	12.7951	14.0061	13.4124	13.1213	12.3115	12.7932	12.6341	16.0407	12.0591	11.7559	12.9413	12.5113	14.334	12.6566	13.9008	13.4266	12.2642	13.5102	12.8456	12.9387	12.8933	12.4896	12.9029
42. Stenogyne rugosa	12.18	11.4477	12.9032	11.0567	12.2908	12.3961	11.9552	12.3925	12.864	11.6802	13.1683	12.8026	12.4601	11.7983	12.3457	12.2587	15.3736	11.6195	11.2198	12.1997	12.1708	13.5304	11.9991	13.0923	12.6584	11.7274	12.679	12.202	12.7217	12.4526	11.9173	12.3392
43. Stenogyne scrophularioides	13.0392	12.9059	14.2547	12.9196	13.849	13.6615	13.4772	14.0784	13.4782	13.0533	13.2624	14.2844	13.708	13.7411	13.8381	13.5882	13.5541	13.3614	12.3291	14.6742	12.4835	16.3941	13.7147	14.5022	14.032	13.4171	13.7521	13.6132	12.8778	13.7994	13.3309	14.5602
44. Stenogyne scrophularioides	13.4132	13.2413	14.5602	13.1339	13.9803	13.6958	13.6373	13.6778	13.2814	13.2572	13.0071	14.1353	13.752	13.6137	13.8748	13.8218	13.3054	13.8139	12.6832	14.6789	12.7291	17.0838	13.9616	14.3532	14.0359	13.6455	13.8642	13.6858	13.6093	13.9451	13.6231	14.7198
45. Stenogyne sessilis	11.9852	11.8334	13.1634	10.9211	12.4894	12.9335	11.9847	12.8376	12.3702	11.9234	11.7811	12.4623	12.444	12.5346	12.858	12.4219	13.4841	12.2239	12.3419	12.7826	11.4949	13.0557	12.393	13.7005	12.8707	12.4925	12.8593	13.0948	11.4792	12.1391	12.3917	12.9728
46. Stenogyne microphylla	11.7151	11.0195	12.301	10.7438	12.0806	12.0076	11.6081	12.0126	12.1348	10.8936	13.5634	11.8569	12.0818	11.064	11.8492	11.7273	15.4657	11.2088	11.03	11.3577	11.8466	13.7389	11.0919	12.6933	11.984	11.3743	12.3106	11.7313	13.0517	11.7061	11.4181	12.0505
4. Stachys bullata	9.92667	10.7492	11.826	9.24203	10.8143	10.3829	10.1839	10.9798	9.98885	9.8676	9.66712	10.479	10.593	11.3073	10.5778	11.2529	10.7385	10.1166	9.35601	10.6963	9.44758	11.9813	10.0951	14.8343	11.3145	10.4192	11.2039	10.6359	9.64252	10.4332	11.5886	11.972
5. Stachys coccinea	11.0159	3.99694	6.57895	11.0433	12.2441	3.94796	11.2983	5.3627	11.1363	4.05984	12.834	12.4182	12.9867	4.37274	12.6327	4.27148	4.45304	4.28344	11.3403	11.8199	4.3314	16.9343	4.02593	13.9084	13.4675	4.35573	13.5681	4.38145	6.05623	4.15226	5.30425	5.82836
6. Stachys byzantina	3.06938	3.77844	5.30677	2.83215	3.39192	3.88703	3.01752	4.47059	3.56925	4.05186	3.03951	2.92785	3.51447	4.25706	3.51616	4.46622	4.48363	3.96738	2.74819	3.68335	4.30575	10.9615	4.10302	3.92881	3.79671	4.1227	3.83144	4.42615	6.72559	4.30444	4.00549	5.7231
7. Phyllostegia floribunda	11.0521	10.1383	11.5498	9.68083	11.0216	11.5601	10.61	10.784	19.3718	11.961	10.9252	11.3997	11.2137	11.9307	12.3539	10.7884	11.4911	10.2615	9.99631	10.9944	9.87231	11.9711	10.8511	12.4249	11.5268	11.4269	11.537	12.6216	10.565	10.7502	10.566	11.3111
8. Stenogyne rugosa	16.2075	15.2441	17.0124	14.5217	16.5924	16.2876	15.8888	16.2544	17.039	15.2873	17.2626	16.5698	16.3785	15.4097	16.4262	16.6264	19.8086	15.3197	14.8051	16.5951	15.8556	20.3744	15.8127	17.7969	16.746	15.7626	17.1179	15.8973	16.865	16.3413	16.0657	16.1754
9. Stenogyne purpurea	17.965	14.9961	17.0131	14.616	15.7156	16.3412	15.6629	16.8671	17.0667	15.7771	16.878	16.3086	17.2339	14.8771	18.4725	16.8532	20.5224	15.9955	15.4998	16.4398	15.0548	18.2901	21.0171	17.8214	17.9191	15.6101	16.5464	16.2793	15.269	16.1146	15.4586	17.496
