# Supplementary material for: Allopolyploid origin and diversification of the Hawaiian endemic mints
Source: Nat Commun. 2024 Apr 10;15:3109. doi: 10.1038/s41467-024-47247-y (PMC11006916; doi:10.1038/s41467-024-47247-y)
Supplement: Supplementary file 13 — Supplementary Data 10 [file 41467_2024_47247_MOESM13_ESM.xlsx]

## Sheet: Sheet1
Supplementary Table 10: Syntenic links downloaded from CoGe and reformatted for Circos.
Match 1 scaffold	Match 1 start	Match 1 end	Match 2 scaffold	Match 2 start	Match 2 end
HiC_scaffold_1	34576122	34577789	HiC_scaffold_1	34842901	34843927
HiC_scaffold_1	34688461	34692883	HiC_scaffold_1	34858820	34863239
HiC_scaffold_1	34697121	34700714	HiC_scaffold_1	34867185	34870773
HiC_scaffold_1	34701675	34702130	HiC_scaffold_1	34871638	34873483
HiC_scaffold_1	34705723	34707280	HiC_scaffold_1	34875785	34877349
HiC_scaffold_1	34709736	34710017	HiC_scaffold_1	34879963	34880244
HiC_scaffold_1	34727753	34732497	HiC_scaffold_1	34897955	34901740
HiC_scaffold_1	34739612	34742912	HiC_scaffold_1	34909827	34913122
HiC_scaffold_1	34775067	34780531	HiC_scaffold_1	34930836	34936313
HiC_scaffold_1	34787728	34791795	HiC_scaffold_1	34943920	34947505
HiC_scaffold_1	34809651	34811179	HiC_scaffold_1	34958352	34967019
HiC_scaffold_1	34823556	34828242	HiC_scaffold_1	34977801	34982637
HiC_scaffold_1	34835468	34841243	HiC_scaffold_1	34985870	34995898
HiC_scaffold_1	31655841	31656209	HiC_scaffold_1	32403707	32404075
HiC_scaffold_1	31691271	31692375	HiC_scaffold_1	32426536	32427568
HiC_scaffold_1	32134679	32140919	HiC_scaffold_1	32527156	32528316
HiC_scaffold_1	32163231	32163692	HiC_scaffold_1	32552788	32553249
HiC_scaffold_1	32164785	32165096	HiC_scaffold_1	32554200	32554541
HiC_scaffold_1	6156165	6164286	HiC_scaffold_1	6617849	6625568
HiC_scaffold_1	6168880	6169302	HiC_scaffold_1	6630198	6630544
HiC_scaffold_1	6404510	6406719	HiC_scaffold_1	6804306	6805442
HiC_scaffold_1	6734477	6735087	HiC_scaffold_1	7119892	7121198
HiC_scaffold_1	6804306	6805442	HiC_scaffold_1	7145159	7147645
HiC_scaffold_1	18720419	18720899	HiC_scaffold_1	19988326	19989324
HiC_scaffold_1	18817189	18819342	HiC_scaffold_1	20520887	20521881
HiC_scaffold_1	18858370	18862787	HiC_scaffold_1	20898981	20899251
HiC_scaffold_1	19093859	19095399	HiC_scaffold_1	21100470	21101507
HiC_scaffold_1	19722136	19723278	HiC_scaffold_1	21379958	21385784
HiC_scaffold_1	34842901	34843927	HiC_scaffold_1	34576122	34577789
HiC_scaffold_1	34858820	34863239	HiC_scaffold_1	34688461	34692883
HiC_scaffold_1	34867185	34870773	HiC_scaffold_1	34697121	34700714
HiC_scaffold_1	34871638	34873483	HiC_scaffold_1	34701675	34702130
HiC_scaffold_1	34875785	34877349	HiC_scaffold_1	34705723	34707280
HiC_scaffold_1	34879963	34880244	HiC_scaffold_1	34709736	34710017
HiC_scaffold_1	34897955	34901740	HiC_scaffold_1	34727753	34732497
HiC_scaffold_1	34909827	34913122	HiC_scaffold_1	34739612	34742912
HiC_scaffold_1	34930836	34936313	HiC_scaffold_1	34775067	34780531
HiC_scaffold_1	34943920	34947505	HiC_scaffold_1	34787728	34791795
HiC_scaffold_1	34958352	34967019	HiC_scaffold_1	34809651	34811179
HiC_scaffold_1	34977801	34982637	HiC_scaffold_1	34823556	34828242
HiC_scaffold_1	34985870	34995898	HiC_scaffold_1	34835468	34841243
HiC_scaffold_1	32403707	32404075	HiC_scaffold_1	31655841	31656209
HiC_scaffold_1	32426536	32427568	HiC_scaffold_1	31691271	31692375
HiC_scaffold_1	32527156	32528316	HiC_scaffold_1	32134679	32140919
HiC_scaffold_1	32552788	32553249	HiC_scaffold_1	32163231	32163692
HiC_scaffold_1	32554200	32554541	HiC_scaffold_1	32164785	32165096
HiC_scaffold_1	6617849	6625568	HiC_scaffold_1	6156165	6164286
HiC_scaffold_1	6630198	6630544	HiC_scaffold_1	6168880	6169302
HiC_scaffold_1	6804306	6805442	HiC_scaffold_1	6404510	6406719
HiC_scaffold_1	7119892	7121198	HiC_scaffold_1	6734477	6735087
HiC_scaffold_1	7145159	7147645	HiC_scaffold_1	6804306	6805442
HiC_scaffold_1	19988326	19989324	HiC_scaffold_1	18720419	18720899
HiC_scaffold_1	20520887	20521881	HiC_scaffold_1	18817189	18819342
HiC_scaffold_1	20898981	20899251	HiC_scaffold_1	18858370	18862787
HiC_scaffold_1	21100470	21101507	HiC_scaffold_1	19093859	19095399
HiC_scaffold_1	21379958	21385784	HiC_scaffold_1	19722136	19723278
HiC_scaffold_1	17539757	17542293	HiC_scaffold_10	700267	703400
HiC_scaffold_1	17820427	17822379	HiC_scaffold_10	1178061	1178570
HiC_scaffold_1	17918925	17919736	HiC_scaffold_10	1356031	1357422
HiC_scaffold_1	18522258	18522842	HiC_scaffold_10	1608786	1609326
HiC_scaffold_1	18817189	18819342	HiC_scaffold_10	1800602	1801738
HiC_scaffold_1	17820427	17822379	HiC_scaffold_10	8101695	8102375
HiC_scaffold_1	18396555	18397292	HiC_scaffold_10	7955047	7955940
HiC_scaffold_1	18720419	18720899	HiC_scaffold_10	7837216	7839179
HiC_scaffold_1	18817189	18819342	HiC_scaffold_10	7470275	7471763
HiC_scaffold_1	19587612	19590473	HiC_scaffold_10	7220967	7221253
HiC_scaffold_1	32847149	32849024	HiC_scaffold_14	6744797	6746006
HiC_scaffold_1	32897698	32901553	HiC_scaffold_14	6947258	6949465
HiC_scaffold_1	32937610	32942319	HiC_scaffold_14	7220428	7223817
HiC_scaffold_1	32955270	32957831	HiC_scaffold_14	7231159	7233470
HiC_scaffold_1	33025014	33033308	HiC_scaffold_14	7304794	7312315
HiC_scaffold_1	33110641	33115529	HiC_scaffold_14	7371732	7377755
HiC_scaffold_1	33225069	33228873	HiC_scaffold_14	7838943	7843920
HiC_scaffold_1	33266779	33268382	HiC_scaffold_14	8063321	8065254
HiC_scaffold_1	33404084	33405913	HiC_scaffold_14	8497708	8499301
HiC_scaffold_1	16134703	16135243	HiC_scaffold_15	12871662	12872504
HiC_scaffold_1	16297104	16299044	HiC_scaffold_15	13236902	13237905
HiC_scaffold_1	16568206	16569499	HiC_scaffold_15	13500200	13501810
HiC_scaffold_1	16929005	16929845	HiC_scaffold_15	13590084	13592355
HiC_scaffold_1	17010328	17012143	HiC_scaffold_15	14040079	14040579
HiC_scaffold_1	17280188	17282305	HiC_scaffold_15	14677347	14679901
HiC_scaffold_1	32897698	32901553	HiC_scaffold_16	14317529	14319746
HiC_scaffold_1	32937610	32942319	HiC_scaffold_16	14491673	14499894
HiC_scaffold_1	32955270	32957831	HiC_scaffold_16	14511605	14513932
HiC_scaffold_1	33025014	33033308	HiC_scaffold_16	14551148	14559248
HiC_scaffold_1	33110641	33115529	HiC_scaffold_16	14611409	14617460
HiC_scaffold_1	33225069	33228873	HiC_scaffold_16	14853245	14859366
HiC_scaffold_1	33266779	33268382	HiC_scaffold_16	15428956	15430845
HiC_scaffold_1	33390997	33396454	HiC_scaffold_16	15717734	15725567
HiC_scaffold_1	33782552	33782962	HiC_scaffold_16	13630649	13631164
HiC_scaffold_1	33840133	33842176	HiC_scaffold_16	13590444	13591419
HiC_scaffold_1	34002824	34009277	HiC_scaffold_16	13351658	13357290
HiC_scaffold_1	34090129	34091497	HiC_scaffold_16	13167460	13170863
HiC_scaffold_1	34179368	34180180	HiC_scaffold_16	12973598	12974257
HiC_scaffold_1	34207740	34210044	HiC_scaffold_16	12945097	12950033
HiC_scaffold_1	34321296	34322764	HiC_scaffold_16	12792932	12794241
HiC_scaffold_1	34509629	34512051	HiC_scaffold_16	12639269	12640548
HiC_scaffold_1	15930383	15931337	HiC_scaffold_20	14670791	14671219
HiC_scaffold_1	16297104	16299044	HiC_scaffold_20	14947964	14948995
HiC_scaffold_1	16568206	16569499	HiC_scaffold_20	15488866	15489770
HiC_scaffold_1	17010328	17012143	HiC_scaffold_20	15665307	15668979
HiC_scaffold_1	17280188	17282305	HiC_scaffold_20	15931632	15932960
HiC_scaffold_1	32897698	32901553	HiC_scaffold_28	2559377	2562233
HiC_scaffold_1	33110641	33115529	HiC_scaffold_28	2784259	2794064
HiC_scaffold_1	33266779	33268382	HiC_scaffold_28	2806049	2808494
HiC_scaffold_1	33404084	33405913	HiC_scaffold_28	2820574	2830663
HiC_scaffold_1	33541487	33543766	HiC_scaffold_28	3075594	3079024
HiC_scaffold_1	10809047	10809508	HiC_scaffold_3	24938987	24939682
HiC_scaffold_1	11085469	11087976	HiC_scaffold_3	25743594	25745816
HiC_scaffold_1	11251140	11251760	HiC_scaffold_3	26101058	26102653
HiC_scaffold_1	11432687	11434406	HiC_scaffold_3	26640615	26642768
HiC_scaffold_1	11700099	11700819	HiC_scaffold_3	26820685	26822243
HiC_scaffold_1	29449254	29453903	HiC_scaffold_31	9097341	9102215
HiC_scaffold_1	29702666	29703775	HiC_scaffold_31	8924739	8925827
HiC_scaffold_1	29876871	29878046	HiC_scaffold_31	8916829	8918154
HiC_scaffold_1	30056414	30059197	HiC_scaffold_31	8577647	8578166
HiC_scaffold_1	30070373	30071733	HiC_scaffold_31	8432615	8433922
HiC_scaffold_1	16297104	16299044	HiC_scaffold_38	7470680	7472089
HiC_scaffold_1	16568206	16569499	HiC_scaffold_38	7568090	7568890
HiC_scaffold_1	17010328	17012143	HiC_scaffold_38	7838036	7839985
HiC_scaffold_1	17460075	17461067	HiC_scaffold_38	8190019	8190337
HiC_scaffold_1	17918925	17919736	HiC_scaffold_38	8550442	8551777
HiC_scaffold_1	25895434	25904332	HiC_scaffold_41	42979335	42985798
HiC_scaffold_1	25917315	25922758	HiC_scaffold_41	43036855	43040607
HiC_scaffold_1	25939894	25945967	HiC_scaffold_41	43048233	43055736
HiC_scaffold_1	26269055	26273500	HiC_scaffold_41	43087962	43091763
HiC_scaffold_1	26274862	26278768	HiC_scaffold_41	43093169	43098546
HiC_scaffold_1	26281008	26289442	HiC_scaffold_41	43100816	43107290
HiC_scaffold_1	26335207	26340847	HiC_scaffold_41	43148412	43153065
HiC_scaffold_1	26427790	26431365	HiC_scaffold_41	43179789	43182345
HiC_scaffold_1	26478191	26480133	HiC_scaffold_41	43202282	43204124
HiC_scaffold_1	26481065	26481292	HiC_scaffold_41	43205092	43205361
HiC_scaffold_1	26486219	26488889	HiC_scaffold_41	43209663	43212475
HiC_scaffold_1	26508742	26511409	HiC_scaffold_41	43224332	43226951
HiC_scaffold_1	26516350	26518488	HiC_scaffold_41	43230985	43233965
HiC_scaffold_1	26529287	26535100	HiC_scaffold_41	43253833	43259610
HiC_scaffold_1	26538648	26539774	HiC_scaffold_41	43263186	43264772
HiC_scaffold_1	26579281	26586563	HiC_scaffold_41	43275697	43282442
HiC_scaffold_1	26594622	26594981	HiC_scaffold_41	43297739	43298305
HiC_scaffold_1	26608586	26613789	HiC_scaffold_41	43317740	43322918
HiC_scaffold_1	26627410	26634114	HiC_scaffold_41	43343251	43349023
HiC_scaffold_1	26640681	26641273	HiC_scaffold_41	43360986	43361369
HiC_scaffold_1	26973498	26973782	HiC_scaffold_41	43407826	43408007
HiC_scaffold_1	27019830	27020525	HiC_scaffold_41	43431491	43432180
HiC_scaffold_1	27339717	27340307	HiC_scaffold_41	43529934	43530527
HiC_scaffold_1	27801117	27801992	HiC_scaffold_41	43613954	43614928
HiC_scaffold_1	28227443	28229279	HiC_scaffold_41	43684191	43687583
HiC_scaffold_1	4749732	4754230	HiC_scaffold_41	47460255	47466347
HiC_scaffold_1	5223795	5225949	HiC_scaffold_41	47531769	47533877
HiC_scaffold_1	5357549	5358340	HiC_scaffold_41	47563152	47564930
HiC_scaffold_1	5390124	5395420	HiC_scaffold_41	47673419	47678519
HiC_scaffold_1	5509467	5514669	HiC_scaffold_41	47692180	47697345
HiC_scaffold_1	5534586	5536446	HiC_scaffold_41	47706595	47708697
HiC_scaffold_1	5565090	5570785	HiC_scaffold_41	47726844	47730754
HiC_scaffold_1	5595801	5602290	HiC_scaffold_41	47751017	47757103
HiC_scaffold_1	5615589	5620176	HiC_scaffold_41	47762174	47767011
HiC_scaffold_1	5671972	5674094	HiC_scaffold_41	47773340	47775116
HiC_scaffold_1	5937259	5942985	HiC_scaffold_41	47845099	47847903
HiC_scaffold_1	5954087	5957439	HiC_scaffold_41	47867528	47870795
HiC_scaffold_1	5993469	6002593	HiC_scaffold_41	47887575	47896958
HiC_scaffold_1	6023082	6025147	HiC_scaffold_41	47926395	47928401
HiC_scaffold_1	6075612	6095411	HiC_scaffold_41	47957754	47976700
HiC_scaffold_1	6120289	6127293	HiC_scaffold_41	47986647	47988480
HiC_scaffold_1	6128626	6128969	HiC_scaffold_41	48000694	48001810
HiC_scaffold_1	6143072	6146382	HiC_scaffold_41	48006814	48009989
HiC_scaffold_1	6156165	6164286	HiC_scaffold_41	48015767	48023442
HiC_scaffold_1	6302412	6305045	HiC_scaffold_41	48105631	48106934
HiC_scaffold_1	3285496	3287848	HiC_scaffold_41	48679981	48681304
HiC_scaffold_1	3360258	3360953	HiC_scaffold_41	48696116	48696781
HiC_scaffold_1	3361036	3365199	HiC_scaffold_41	48698281	48700503
HiC_scaffold_1	3367371	3370280	HiC_scaffold_41	48702574	48707433
HiC_scaffold_1	3425127	3496248	HiC_scaffold_41	48726981	48740080
HiC_scaffold_1	3539815	3540192	HiC_scaffold_41	48741198	48741521
HiC_scaffold_1	3621073	3621888	HiC_scaffold_41	48793692	48794900
HiC_scaffold_1	3672230	3673611	HiC_scaffold_41	48799303	48800544
HiC_scaffold_1	3762981	3767114	HiC_scaffold_41	48818116	48821921
HiC_scaffold_1	3767828	3771748	HiC_scaffold_41	48824522	48825709
HiC_scaffold_1	3964326	3964579	HiC_scaffold_41	48833089	48833487
HiC_scaffold_1	3969412	3970432	HiC_scaffold_41	48835145	48837699
HiC_scaffold_1	3971070	3971324	HiC_scaffold_41	48841342	48842737
HiC_scaffold_1	4157491	4157748	HiC_scaffold_41	48888618	48888953
HiC_scaffold_1	4252946	4262107	HiC_scaffold_41	48972699	48981441
HiC_scaffold_1	4749732	4754230	HiC_scaffold_41	49207933	49211545
HiC_scaffold_1	34027171	34030123	HiC_scaffold_41	39969490	39972426
HiC_scaffold_1	34030245	34032210	HiC_scaffold_41	39972566	39973659
HiC_scaffold_1	34032425	34033747	HiC_scaffold_41	39974691	39976032
HiC_scaffold_1	34034818	34038069	HiC_scaffold_41	39977023	39980072
HiC_scaffold_1	34041920	34044582	HiC_scaffold_41	39982072	39984972
HiC_scaffold_1	34046071	34055116	HiC_scaffold_41	39986629	39995576
HiC_scaffold_1	34056770	34057129	HiC_scaffold_41	39997673	39998032
HiC_scaffold_1	34079322	34085360	HiC_scaffold_41	40008427	40014326
HiC_scaffold_1	34097533	34099902	HiC_scaffold_41	40022645	40029613
HiC_scaffold_1	34101130	34102611	HiC_scaffold_41	40031052	40032443
HiC_scaffold_1	34108949	34110287	HiC_scaffold_41	40055487	40056689
HiC_scaffold_1	34118824	34126474	HiC_scaffold_41	40062144	40068830
HiC_scaffold_1	34128121	34130805	HiC_scaffold_41	40076545	40079191
HiC_scaffold_1	34134501	34135106	HiC_scaffold_41	40082663	40083225
HiC_scaffold_1	35199174	35205821	HiC_scaffold_41	38913077	38916134
HiC_scaffold_1	35218056	35223676	HiC_scaffold_41	38916473	38932143
HiC_scaffold_1	35226261	35228356	HiC_scaffold_41	38932168	38934268
HiC_scaffold_1	35232797	35244863	HiC_scaffold_41	38938998	38949877
HiC_scaffold_1	35266415	35266840	HiC_scaffold_41	38961451	38961885
HiC_scaffold_1	35267593	35270469	HiC_scaffold_41	38997730	38998964
HiC_scaffold_1	35291394	35292584	HiC_scaffold_41	39008963	39010145
HiC_scaffold_1	35292853	35296230	HiC_scaffold_41	39010414	39013823
HiC_scaffold_1	35303972	35305158	HiC_scaffold_41	39022047	39023046
HiC_scaffold_1	28640010	28640941	HiC_scaffold_41	43688893	43689177
HiC_scaffold_1	28673247	28675913	HiC_scaffold_41	43710647	43713266
HiC_scaffold_1	28802173	28805980	HiC_scaffold_41	43771284	43775074
HiC_scaffold_1	28808290	28808849	HiC_scaffold_41	43777201	43777760
HiC_scaffold_1	28809171	28822056	HiC_scaffold_41	43778020	43788294
HiC_scaffold_1	28892250	28900582	HiC_scaffold_41	43809893	43819822
HiC_scaffold_1	28999925	29004015	HiC_scaffold_41	43823451	43829527
HiC_scaffold_1	29005809	29010064	HiC_scaffold_41	43831406	43835371
HiC_scaffold_1	29055727	29056044	HiC_scaffold_41	43852629	43852946
HiC_scaffold_1	24982411	24984200	HiC_scaffold_41	44055875	44056902
HiC_scaffold_1	24984774	24985986	HiC_scaffold_41	44057370	44058941
HiC_scaffold_1	25079585	25081187	HiC_scaffold_41	44065461	44067047
HiC_scaffold_1	25096499	25098069	HiC_scaffold_41	44071337	44075515
HiC_scaffold_1	25108858	25119320	HiC_scaffold_41	44090807	44094688
HiC_scaffold_1	25124500	25124769	HiC_scaffold_41	44099038	44099307
HiC_scaffold_1	25140278	25140520	HiC_scaffold_41	44116307	44117695
HiC_scaffold_1	25364060	25370431	HiC_scaffold_41	44157731	44163592
HiC_scaffold_1	25381225	25387838	HiC_scaffold_41	44241813	44247748
HiC_scaffold_1	10297088	10298547	HiC_scaffold_41	47306380	47307072
HiC_scaffold_1	10320615	10323889	HiC_scaffold_41	47307577	47312046
HiC_scaffold_1	10602511	10617578	HiC_scaffold_41	47386197	47391798
HiC_scaffold_1	10626785	10635542	HiC_scaffold_41	47400232	47408819
HiC_scaffold_1	10637438	10638682	HiC_scaffold_41	47410298	47411545
HiC_scaffold_1	10700615	10704314	HiC_scaffold_41	47430397	47434077
HiC_scaffold_1	10736737	10743489	HiC_scaffold_41	47442006	47449243
HiC_scaffold_1	10751866	10752192	HiC_scaffold_41	47460255	47466347
HiC_scaffold_1	1307656	1310909	HiC_scaffold_41	49759998	49763252
HiC_scaffold_1	1328765	1330144	HiC_scaffold_41	49850250	49854008
HiC_scaffold_1	1410965	1413729	HiC_scaffold_41	49875847	49878448
HiC_scaffold_1	1418394	1420451	HiC_scaffold_41	50034407	50036485
HiC_scaffold_1	1437189	1437752	HiC_scaffold_41	50043027	50050885
HiC_scaffold_1	1464884	1471067	HiC_scaffold_41	50057376	50063284
HiC_scaffold_1	1773748	1794788	HiC_scaffold_41	50149385	50151232
HiC_scaffold_1	35218056	35223676	HiC_scaffold_41	39084579	39085711
HiC_scaffold_1	35226261	35228356	HiC_scaffold_41	39089091	39094297
HiC_scaffold_1	35232797	35244863	HiC_scaffold_41	39095092	39106012
HiC_scaffold_1	35266415	35266840	HiC_scaffold_41	39117577	39118011
HiC_scaffold_1	35267593	35270469	HiC_scaffold_41	39119052	39119815
HiC_scaffold_1	35303972	35305158	HiC_scaffold_41	39206656	39207754
HiC_scaffold_1	32246860	32249914	HiC_scaffold_41	41702692	41713793
HiC_scaffold_1	32268495	32270510	HiC_scaffold_41	41761658	41763986
HiC_scaffold_1	32313714	32317119	HiC_scaffold_41	41789707	41792963
HiC_scaffold_1	32337431	32338327	HiC_scaffold_41	41803512	41804408
HiC_scaffold_1	32342035	32342520	HiC_scaffold_41	41807146	41808503
HiC_scaffold_1	32350016	32350276	HiC_scaffold_41	41812434	41815893
HiC_scaffold_1	24511919	24512412	HiC_scaffold_41	44376173	44376722
HiC_scaffold_1	24523544	24530340	HiC_scaffold_41	44523392	44529951
HiC_scaffold_1	24534238	24534756	HiC_scaffold_41	44532287	44532805
HiC_scaffold_1	24560252	24566745	HiC_scaffold_41	44540552	44546158
HiC_scaffold_1	24733326	24733790	HiC_scaffold_41	44717371	44717901
HiC_scaffold_1	24470139	24474641	HiC_scaffold_41	44607178	44611566
HiC_scaffold_1	24511919	24512412	HiC_scaffold_41	44717371	44717901
HiC_scaffold_1	24523544	24530340	HiC_scaffold_41	44727805	44734362
HiC_scaffold_1	24534238	24534756	HiC_scaffold_41	44736706	44737224
HiC_scaffold_1	24560252	24566745	HiC_scaffold_41	44744954	44748757
HiC_scaffold_1	16117699	16121249	HiC_scaffold_41	45947828	45951286
HiC_scaffold_1	16189855	16194303	HiC_scaffold_41	45960850	45965168
HiC_scaffold_1	16229534	16230274	HiC_scaffold_41	45971344	45973915
HiC_scaffold_1	16384985	16419016	HiC_scaffold_41	45990061	46009369
HiC_scaffold_1	16431670	16435902	HiC_scaffold_41	46013564	46017293
HiC_scaffold_1	7814726	7816612	HiC_scaffold_41	48123986	48130907
HiC_scaffold_1	8064745	8071275	HiC_scaffold_41	48177084	48183282
HiC_scaffold_1	8075883	8077592	HiC_scaffold_41	48186788	48188366
HiC_scaffold_1	8077597	8083453	HiC_scaffold_41	48188716	48193914
HiC_scaffold_1	8085355	8103749	HiC_scaffold_41	48195471	48217398
HiC_scaffold_1	8811597	8812917	HiC_scaffold_41	49571452	49571850
HiC_scaffold_1	9018242	9022276	HiC_scaffold_41	49639541	49640059
HiC_scaffold_1	9050786	9052815	HiC_scaffold_41	49688942	49692282
HiC_scaffold_1	9201747	9205706	HiC_scaffold_41	49703868	49706084
HiC_scaffold_1	9377244	9378014	HiC_scaffold_41	49850250	49854008
HiC_scaffold_1	31911022	31913687	HiC_scaffold_41	41858581	41860985
HiC_scaffold_1	31930622	31933043	HiC_scaffold_41	41849592	41852001
HiC_scaffold_1	31964289	31967648	HiC_scaffold_41	41835856	41840689
HiC_scaffold_1	32011792	32013499	HiC_scaffold_41	41807146	41808503
HiC_scaffold_1	32016187	32017083	HiC_scaffold_41	41803512	41804408
HiC_scaffold_1	32313714	32317119	HiC_scaffold_41	41789707	41792963
HiC_scaffold_1	32454416	32456453	HiC_scaffold_41	41764823	41765341
HiC_scaffold_1	32477704	32480423	HiC_scaffold_41	41702692	41713793
HiC_scaffold_1	32574429	32578502	HiC_scaffold_41	41690528	41694152
HiC_scaffold_1	32618365	32622829	HiC_scaffold_41	41667402	41673314
HiC_scaffold_1	32670097	32670687	HiC_scaffold_41	41642919	41643467
HiC_scaffold_1	32677495	32678394	HiC_scaffold_41	41635004	41637303
HiC_scaffold_1	32681004	32682662	HiC_scaffold_41	41631012	41633096
HiC_scaffold_1	32734609	32735322	HiC_scaffold_41	41581606	41582316
HiC_scaffold_1	32742980	32743414	HiC_scaffold_41	41577263	41577697
HiC_scaffold_1	32745295	32750911	HiC_scaffold_41	41567549	41576016
HiC_scaffold_1	32786070	32791383	HiC_scaffold_41	41556910	41561829
HiC_scaffold_1	32801689	32803052	HiC_scaffold_41	41539572	41541050
HiC_scaffold_1	32840064	32843376	HiC_scaffold_41	41492262	41494674
HiC_scaffold_1	32847149	32849024	HiC_scaffold_41	41485811	41487677
HiC_scaffold_1	32861004	32861787	HiC_scaffold_41	41481698	41482759
HiC_scaffold_1	32871631	32873315	HiC_scaffold_41	41436127	41437803
HiC_scaffold_1	32873770	32877833	HiC_scaffold_41	41432595	41435686
HiC_scaffold_1	32886560	32889964	HiC_scaffold_41	41417521	41420723
HiC_scaffold_1	32892474	32892875	HiC_scaffold_41	41413910	41416176
HiC_scaffold_1	32897698	32901553	HiC_scaffold_41	41407154	41411038
HiC_scaffold_1	32930563	32933091	HiC_scaffold_41	41331613	41334141
HiC_scaffold_1	32955270	32957831	HiC_scaffold_41	41318198	41320627
HiC_scaffold_1	32966762	32969708	HiC_scaffold_41	41309005	41318054
HiC_scaffold_1	32997384	33001771	HiC_scaffold_41	41276411	41280672
HiC_scaffold_1	33025014	33033308	HiC_scaffold_41	41257181	41262435
HiC_scaffold_1	33037422	33037655	HiC_scaffold_41	41250768	41251311
HiC_scaffold_1	33040118	33042211	HiC_scaffold_41	41245429	41247501
HiC_scaffold_1	33060007	33061137	HiC_scaffold_41	41241326	41242453
HiC_scaffold_1	33102578	33109741	HiC_scaffold_41	41230569	41234352
HiC_scaffold_1	33110641	33115529	HiC_scaffold_41	41228242	41229640
HiC_scaffold_1	33189228	33191744	HiC_scaffold_41	41219138	41221572
HiC_scaffold_1	33208867	33209880	HiC_scaffold_41	41207201	41208214
HiC_scaffold_1	33225069	33228873	HiC_scaffold_41	41160696	41164354
HiC_scaffold_1	33229660	33231094	HiC_scaffold_41	41148040	41156943
HiC_scaffold_1	33239781	33240351	HiC_scaffold_41	41144541	41145200
HiC_scaffold_1	33261513	33264112	HiC_scaffold_41	41016728	41022977
HiC_scaffold_1	33266779	33268382	HiC_scaffold_41	41012374	41013941
HiC_scaffold_1	33286535	33287946	HiC_scaffold_41	40981730	40983003
HiC_scaffold_1	33289826	33296044	HiC_scaffold_41	40975194	40977948
HiC_scaffold_1	33296777	33299865	HiC_scaffold_41	40968306	40971427
HiC_scaffold_1	33314902	33321044	HiC_scaffold_41	40949211	40955318
HiC_scaffold_1	33359582	33362251	HiC_scaffold_41	40897790	40901455
HiC_scaffold_1	33390997	33396454	HiC_scaffold_41	40874959	40879364
HiC_scaffold_1	33404084	33405913	HiC_scaffold_41	40867061	40869024
HiC_scaffold_1	33428004	33428471	HiC_scaffold_41	40838497	40838832
HiC_scaffold_1	33433027	33435196	HiC_scaffold_41	40832993	40835072
HiC_scaffold_1	33436383	33439177	HiC_scaffold_41	40828091	40831634
HiC_scaffold_1	33439858	33446043	HiC_scaffold_41	40821856	40828032
HiC_scaffold_1	33487683	33489010	HiC_scaffold_41	40758349	40759678
HiC_scaffold_1	33541487	33543766	HiC_scaffold_41	40728036	40742348
HiC_scaffold_1	33659826	33664389	HiC_scaffold_41	40712281	40713081
HiC_scaffold_1	33665765	33667641	HiC_scaffold_41	40700927	40702878
HiC_scaffold_1	33675622	33681570	HiC_scaffold_41	40612215	40615425
HiC_scaffold_1	33782552	33782962	HiC_scaffold_41	40406560	40406964
HiC_scaffold_1	33797705	33800658	HiC_scaffold_41	40385284	40388129
HiC_scaffold_1	33810435	33810845	HiC_scaffold_41	40383437	40384532
HiC_scaffold_1	33821561	33822553	HiC_scaffold_41	40377202	40378221
HiC_scaffold_1	33828229	33828795	HiC_scaffold_41	40374414	40374980
HiC_scaffold_1	33868702	33869013	HiC_scaffold_41	40355598	40355909
HiC_scaffold_1	33878739	33881092	HiC_scaffold_41	40348615	40350982
HiC_scaffold_1	33885914	33888661	HiC_scaffold_41	40343284	40345176
HiC_scaffold_1	33904726	33907073	HiC_scaffold_41	40331332	40332929
HiC_scaffold_1	33916882	33917657	HiC_scaffold_41	40301073	40302457
HiC_scaffold_1	33927428	33934445	HiC_scaffold_41	40181054	40188073
HiC_scaffold_1	33935756	33938672	HiC_scaffold_41	40176764	40179679
HiC_scaffold_1	33940476	33946796	HiC_scaffold_41	40168593	40175002
HiC_scaffold_1	33959633	33961187	HiC_scaffold_41	40141490	40143137
HiC_scaffold_1	33988204	33994690	HiC_scaffold_41	40119922	40126214
HiC_scaffold_1	33996264	34000639	HiC_scaffold_41	40113957	40118351
HiC_scaffold_1	34002824	34009277	HiC_scaffold_41	40106443	40111271
HiC_scaffold_1	34020143	34026238	HiC_scaffold_41	40093361	40099484
HiC_scaffold_1	34090129	34091497	HiC_scaffold_41	40022645	40029613
HiC_scaffold_1	34151687	34152904	HiC_scaffold_41	39964656	39965873
HiC_scaffold_1	34170841	34171414	HiC_scaffold_41	39915514	39916122
HiC_scaffold_1	34207740	34210044	HiC_scaffold_41	39899815	39902044
HiC_scaffold_1	34221736	34226754	HiC_scaffold_41	39885374	39890057
HiC_scaffold_1	34298273	34298566	HiC_scaffold_41	39864801	39865094
HiC_scaffold_1	34303690	34305648	HiC_scaffold_41	39856541	39858405
HiC_scaffold_1	34321296	34322764	HiC_scaffold_41	39849235	39851339
HiC_scaffold_1	34412794	34417965	HiC_scaffold_41	39800655	39805803
HiC_scaffold_1	34418698	34421526	HiC_scaffold_41	39797167	39799959
HiC_scaffold_1	34425072	34425410	HiC_scaffold_41	39792777	39793070
HiC_scaffold_1	34427204	34427683	HiC_scaffold_41	39788636	39789118
HiC_scaffold_1	34459264	34462432	HiC_scaffold_41	39749764	39752754
HiC_scaffold_1	34494946	34495302	HiC_scaffold_41	39738010	39738369
HiC_scaffold_1	34509629	34512051	HiC_scaffold_41	39715868	39718310
HiC_scaffold_1	34567819	34570454	HiC_scaffold_41	39690211	39692571
HiC_scaffold_1	34576122	34577789	HiC_scaffold_41	39640055	39641626
HiC_scaffold_1	34697121	34700714	HiC_scaffold_41	39616524	39620145
HiC_scaffold_1	34871638	34873483	HiC_scaffold_41	39613611	39615614
HiC_scaffold_1	34875785	34877349	HiC_scaffold_41	39607998	39609878
HiC_scaffold_1	34897955	34901740	HiC_scaffold_41	39599206	39601426
HiC_scaffold_1	34909827	34913122	HiC_scaffold_41	39593543	39597032
HiC_scaffold_1	34930836	34936313	HiC_scaffold_41	39588279	39590413
HiC_scaffold_1	34943920	34947505	HiC_scaffold_41	39575145	39579530
HiC_scaffold_1	34958352	34967019	HiC_scaffold_41	39561014	39569848
HiC_scaffold_1	34977801	34982637	HiC_scaffold_41	39549097	39554370
HiC_scaffold_1	34985870	34995898	HiC_scaffold_41	39541608	39546489
HiC_scaffold_1	35001285	35003656	HiC_scaffold_41	39525506	39526448
HiC_scaffold_1	35013337	35019855	HiC_scaffold_41	39500355	39506921
HiC_scaffold_1	35020689	35025697	HiC_scaffold_41	39495864	39499536
HiC_scaffold_1	35058050	35065234	HiC_scaffold_41	39478478	39484030
HiC_scaffold_1	35070380	35076671	HiC_scaffold_41	39467575	39474772
HiC_scaffold_1	35089408	35090699	HiC_scaffold_41	39440536	39442910
HiC_scaffold_1	35091619	35095149	HiC_scaffold_41	39409056	39412147
HiC_scaffold_1	35107196	35109385	HiC_scaffold_41	39395874	39397990
HiC_scaffold_1	35110264	35112493	HiC_scaffold_41	39392228	39394867
HiC_scaffold_1	35117592	35123958	HiC_scaffold_41	39380556	39387352
HiC_scaffold_1	35266415	35266840	HiC_scaffold_41	39117577	39118011
HiC_scaffold_1	35303972	35305158	HiC_scaffold_41	39022047	39023046
HiC_scaffold_1	29326047	29337410	HiC_scaffold_41	42964095	42966358
HiC_scaffold_1	29449254	29453903	HiC_scaffold_41	42858439	42863237
HiC_scaffold_1	29474369	29479543	HiC_scaffold_41	42842820	42846143
HiC_scaffold_1	29485564	29490354	HiC_scaffold_41	42832939	42841386
HiC_scaffold_1	29540188	29540757	HiC_scaffold_41	42821356	42821928
HiC_scaffold_1	29566763	29571302	HiC_scaffold_41	42783910	42788030
HiC_scaffold_1	29573968	29578336	HiC_scaffold_41	42762082	42778207
HiC_scaffold_1	29602672	29604326	HiC_scaffold_41	42755000	42756678
HiC_scaffold_1	29625411	29638953	HiC_scaffold_41	42739166	42752855
HiC_scaffold_1	29643412	29643900	HiC_scaffold_41	42735037	42737522
HiC_scaffold_1	29656148	29657179	HiC_scaffold_41	42726932	42727963
HiC_scaffold_1	29789121	29799564	HiC_scaffold_41	42666286	42669051
HiC_scaffold_1	29801809	29802075	HiC_scaffold_41	42662331	42662597
HiC_scaffold_1	29825047	29831965	HiC_scaffold_41	42651148	42658344
HiC_scaffold_1	29876871	29878046	HiC_scaffold_41	42645253	42646446
HiC_scaffold_1	29887288	29889409	HiC_scaffold_41	42640463	42642581
HiC_scaffold_1	29893625	29898152	HiC_scaffold_41	42633819	42638342
HiC_scaffold_1	29898265	29898633	HiC_scaffold_41	42633136	42633706
HiC_scaffold_1	29899177	29900743	HiC_scaffold_41	42631291	42632816
HiC_scaffold_1	30050216	30054641	HiC_scaffold_41	42597114	42601604
HiC_scaffold_1	30056414	30059197	HiC_scaffold_41	42593378	42594465
HiC_scaffold_1	30070373	30071733	HiC_scaffold_41	42581483	42582589
HiC_scaffold_1	30155806	30159523	HiC_scaffold_41	42562866	42564863
HiC_scaffold_1	30161685	30162769	HiC_scaffold_41	42559303	42560551
HiC_scaffold_1	30217919	30218953	HiC_scaffold_41	42497750	42499143
HiC_scaffold_1	30243376	30248408	HiC_scaffold_41	42478786	42483652
HiC_scaffold_1	30253116	30253565	HiC_scaffold_41	42474461	42474922
HiC_scaffold_1	30280276	30281904	HiC_scaffold_41	42466870	42473193
HiC_scaffold_1	30286471	30288603	HiC_scaffold_41	42457059	42460079
HiC_scaffold_1	30305350	30306731	HiC_scaffold_41	42429829	42430821
HiC_scaffold_1	30345152	30348109	HiC_scaffold_41	42415413	42417520
HiC_scaffold_1	30350527	30356677	HiC_scaffold_41	42406035	42412153
HiC_scaffold_1	30357485	30357784	HiC_scaffold_41	42404940	42405233
HiC_scaffold_1	30395106	30401473	HiC_scaffold_41	42394288	42398246
HiC_scaffold_1	30424406	30425383	HiC_scaffold_41	42381758	42383832
HiC_scaffold_1	30426134	30432393	HiC_scaffold_41	42374833	42381314
HiC_scaffold_1	30464109	30470214	HiC_scaffold_41	42349847	42352345
HiC_scaffold_1	30575986	30577680	HiC_scaffold_41	42303764	42305602
HiC_scaffold_1	30579115	30580023	HiC_scaffold_41	42301658	42302524
HiC_scaffold_1	30586390	30588982	HiC_scaffold_41	42293353	42296377
HiC_scaffold_1	30698981	30700228	HiC_scaffold_41	42274846	42276093
HiC_scaffold_1	30703856	30708978	HiC_scaffold_41	42267179	42269844
HiC_scaffold_1	30817807	30821378	HiC_scaffold_41	42211904	42215559
HiC_scaffold_1	30842649	30843948	HiC_scaffold_41	42203364	42206560
HiC_scaffold_1	30870907	30871949	HiC_scaffold_41	42176915	42177970
HiC_scaffold_1	30880997	30883467	HiC_scaffold_41	42163134	42165185
HiC_scaffold_1	30894136	30895561	HiC_scaffold_41	42159192	42161533
HiC_scaffold_1	30931334	30933268	HiC_scaffold_41	42104400	42106310
HiC_scaffold_1	30963889	30967760	HiC_scaffold_41	42091638	42095106
HiC_scaffold_1	30968257	30971878	HiC_scaffold_41	42002075	42005695
HiC_scaffold_1	30989414	30994444	HiC_scaffold_41	41994615	41997950
HiC_scaffold_1	30997759	31002911	HiC_scaffold_41	41970835	41975976
HiC_scaffold_1	31019004	31019849	HiC_scaffold_41	41914603	41915355
HiC_scaffold_1	31194299	31239104	HiC_scaffold_41	41835856	41840689
HiC_scaffold_1	11636532	11637143	HiC_scaffold_41	47170989	47171576
HiC_scaffold_1	11702330	11709545	HiC_scaffold_41	47058022	47066397
HiC_scaffold_1	11807365	11809585	HiC_scaffold_41	47045712	47050594
HiC_scaffold_1	11910626	11911340	HiC_scaffold_41	47035752	47039648
HiC_scaffold_1	11913789	11925076	HiC_scaffold_41	47023191	47033581
HiC_scaffold_1	11951650	11954239	HiC_scaffold_41	47011994	47014545
HiC_scaffold_1	11989278	11994426	HiC_scaffold_41	46989394	46993370
HiC_scaffold_1	12266365	12270562	HiC_scaffold_41	46958139	46962595
HiC_scaffold_1	12323099	12330161	HiC_scaffold_41	46951461	46955201
HiC_scaffold_1	12423178	12429263	HiC_scaffold_41	46938268	46944079
HiC_scaffold_1	12505118	12511956	HiC_scaffold_41	46921392	46928526
HiC_scaffold_1	12518071	12521158	HiC_scaffold_41	46913024	46917050
HiC_scaffold_1	12521572	12528696	HiC_scaffold_41	46904907	46911455
HiC_scaffold_1	12633319	12638160	HiC_scaffold_41	46893927	46899348
HiC_scaffold_1	12639310	12642003	HiC_scaffold_41	46889831	46892748
HiC_scaffold_1	12741636	12749058	HiC_scaffold_41	46827455	46834129
HiC_scaffold_1	12840629	12846516	HiC_scaffold_41	46811646	46824694
HiC_scaffold_1	12872004	12873428	HiC_scaffold_41	46797399	46798634
HiC_scaffold_1	12879548	12880390	HiC_scaffold_41	46794809	46795651
HiC_scaffold_1	12899095	12903961	HiC_scaffold_41	46776176	46781062
HiC_scaffold_1	13040555	13045455	HiC_scaffold_41	46752824	46758311
HiC_scaffold_1	13050700	13060046	HiC_scaffold_41	46742786	46750819
HiC_scaffold_1	13063444	13064696	HiC_scaffold_41	46737905	46738935
HiC_scaffold_1	13087538	13095817	HiC_scaffold_41	46707580	46716064
HiC_scaffold_1	13126448	13129362	HiC_scaffold_41	46688502	46690576
HiC_scaffold_1	13200662	13204017	HiC_scaffold_41	46651588	46655277
HiC_scaffold_1	13234986	13244922	HiC_scaffold_41	46558560	46567076
HiC_scaffold_1	13514301	13523788	HiC_scaffold_41	46509636	46523646
HiC_scaffold_1	13847487	13855137	HiC_scaffold_41	46462966	46471967
HiC_scaffold_1	13860064	13865204	HiC_scaffold_41	46453897	46460281
HiC_scaffold_1	13888554	13894437	HiC_scaffold_41	46438196	46443759
HiC_scaffold_1	14039836	14049847	HiC_scaffold_41	46414027	46423516
HiC_scaffold_1	14050944	14053344	HiC_scaffold_41	46405780	46408612
HiC_scaffold_1	14178021	14180052	HiC_scaffold_41	46374469	46376628
HiC_scaffold_1	14252666	14254405	HiC_scaffold_41	46371996	46373808
HiC_scaffold_1	14264517	14270380	HiC_scaffold_41	46341194	46346867
HiC_scaffold_1	14271655	14274441	HiC_scaffold_41	46337121	46339911
HiC_scaffold_1	14339900	14343099	HiC_scaffold_41	46321872	46323464
HiC_scaffold_1	14561621	14562976	HiC_scaffold_41	46204630	46205991
HiC_scaffold_1	23089728	23094051	HiC_scaffold_41	45116097	45116687
HiC_scaffold_1	23358150	23363351	HiC_scaffold_41	45109245	45112607
HiC_scaffold_1	23411623	23412936	HiC_scaffold_41	45084065	45084880
HiC_scaffold_1	23468765	23472835	HiC_scaffold_41	45078600	45082945
HiC_scaffold_1	23479870	23485273	HiC_scaffold_41	45069060	45074440
HiC_scaffold_1	23488030	23496103	HiC_scaffold_41	45059456	45066742
HiC_scaffold_1	23853860	23855955	HiC_scaffold_41	45023731	45024039
HiC_scaffold_1	23958027	23962503	HiC_scaffold_41	45002156	45003555
HiC_scaffold_1	23963226	23968999	HiC_scaffold_41	44992959	45001017
HiC_scaffold_1	24345736	24346596	HiC_scaffold_41	44933780	44934676
HiC_scaffold_1	24350536	24355847	HiC_scaffold_41	44925145	44930491
HiC_scaffold_1	24393901	24396479	HiC_scaffold_41	44886674	44889060
HiC_scaffold_1	24427708	24440829	HiC_scaffold_41	44864045	44877217
HiC_scaffold_1	24450347	24458079	HiC_scaffold_41	44845874	44853534
HiC_scaffold_1	24470139	24474641	HiC_scaffold_41	44832406	44836506
HiC_scaffold_1	24560252	24566745	HiC_scaffold_41	44744954	44748757
HiC_scaffold_1	24733326	24733790	HiC_scaffold_41	44717371	44717901
HiC_scaffold_1	24839304	24840420	HiC_scaffold_41	44506218	44506778
HiC_scaffold_1	24855789	24862249	HiC_scaffold_41	44445922	44452033
HiC_scaffold_1	24939437	24948196	HiC_scaffold_41	44354840	44362634
HiC_scaffold_1	24991085	24993074	HiC_scaffold_41	44324501	44326374
HiC_scaffold_1	25002046	25005137	HiC_scaffold_41	44317823	44320952
HiC_scaffold_1	25209224	25212516	HiC_scaffold_41	44165384	44167534
HiC_scaffold_1	25364060	25370431	HiC_scaffold_41	44157731	44163592
HiC_scaffold_1	25381225	25387838	HiC_scaffold_41	44039453	44046020
HiC_scaffold_1	25558241	25558765	HiC_scaffold_41	44001545	44002069
HiC_scaffold_1	25568922	25570304	HiC_scaffold_41	43997227	43998576
HiC_scaffold_1	25786995	25787711	HiC_scaffold_41	43921172	43921846
HiC_scaffold_1	139488	141355	HiC_scaffold_41	48670521	48672310
HiC_scaffold_1	145490	146077	HiC_scaffold_41	48668563	48669630
HiC_scaffold_1	156458	173375	HiC_scaffold_41	48641323	48660854
HiC_scaffold_1	176059	176690	HiC_scaffold_41	48637555	48638179
HiC_scaffold_1	472873	479456	HiC_scaffold_41	48627262	48633945
HiC_scaffold_1	490895	492052	HiC_scaffold_41	48616546	48616833
HiC_scaffold_1	498694	501885	HiC_scaffold_41	48610187	48613095
HiC_scaffold_1	509423	512173	HiC_scaffold_41	48600482	48604129
HiC_scaffold_1	515410	516713	HiC_scaffold_41	48596948	48599541
HiC_scaffold_1	527065	536901	HiC_scaffold_41	48590489	48596916
HiC_scaffold_1	551615	553667	HiC_scaffold_41	48560889	48564126
HiC_scaffold_1	555159	563584	HiC_scaffold_41	48551625	48559320
HiC_scaffold_1	1005065	1008592	HiC_scaffold_41	48508172	48511702
HiC_scaffold_1	1019856	1022315	HiC_scaffold_41	48495109	48496758
HiC_scaffold_1	1028711	1031479	HiC_scaffold_41	48475430	48477900
HiC_scaffold_1	1201744	1203952	HiC_scaffold_41	48418843	48421399
HiC_scaffold_1	1418394	1420451	HiC_scaffold_41	48246131	48246745
HiC_scaffold_1	21567552	21569695	HiC_scaffold_41	45387276	45391746
HiC_scaffold_1	21579226	21579516	HiC_scaffold_41	45382735	45383577
HiC_scaffold_1	21612658	21615275	HiC_scaffold_41	45373495	45379742
HiC_scaffold_1	21695751	21697593	HiC_scaffold_41	45364657	45366507
HiC_scaffold_1	21876913	21881816	HiC_scaffold_41	45339745	45344645
HiC_scaffold_1	21898736	21899920	HiC_scaffold_41	45338457	45339722
HiC_scaffold_1	21968465	21975841	HiC_scaffold_41	45303944	45310890
HiC_scaffold_1	22042357	22047108	HiC_scaffold_41	45271403	45276046
HiC_scaffold_1	22048498	22051843	HiC_scaffold_41	45266427	45270190
HiC_scaffold_1	22057024	22057353	HiC_scaffold_41	45258316	45259391
HiC_scaffold_1	22201100	22205136	HiC_scaffold_41	45226419	45234964
HiC_scaffold_1	22234371	22238914	HiC_scaffold_41	45217469	45223064
HiC_scaffold_1	22308447	22310384	HiC_scaffold_41	45210968	45212796
HiC_scaffold_1	22460515	22461718	HiC_scaffold_41	45186524	45187790
HiC_scaffold_1	22462470	22463188	HiC_scaffold_41	45182147	45185171
HiC_scaffold_1	22700011	22703185	HiC_scaffold_41	45170325	45174076
HiC_scaffold_1	22835911	22840240	HiC_scaffold_41	45116097	45116687
HiC_scaffold_1	4014769	4018799	HiC_scaffold_41	49097510	49106609
HiC_scaffold_1	4054902	4059201	HiC_scaffold_41	49075694	49079695
HiC_scaffold_1	4062585	4064579	HiC_scaffold_41	49070234	49072831
HiC_scaffold_1	4174262	4175072	HiC_scaffold_41	49026105	49027132
HiC_scaffold_1	4179940	4182363	HiC_scaffold_41	49022187	49024413
HiC_scaffold_1	4209150	4217180	HiC_scaffold_41	49011368	49018915
HiC_scaffold_1	4218330	4222935	HiC_scaffold_41	49006579	49010276
HiC_scaffold_1	4229143	4236923	HiC_scaffold_41	48994237	49002651
HiC_scaffold_1	4239235	4248876	HiC_scaffold_41	48986555	48992736
HiC_scaffold_1	4252946	4262107	HiC_scaffold_41	48972699	48981441
HiC_scaffold_1	4264691	4269676	HiC_scaffold_41	48904616	48910633
HiC_scaffold_1	4292601	4294720	HiC_scaffold_41	48847086	48849047
HiC_scaffold_1	4415692	4417553	HiC_scaffold_41	48835145	48837699
HiC_scaffold_1	4421456	4421854	HiC_scaffold_41	48833089	48833487
HiC_scaffold_1	34701675	34702130	HiC_scaffold_41	39613611	39615614
HiC_scaffold_1	34705723	34707280	HiC_scaffold_41	39607998	39609878
HiC_scaffold_1	34727753	34732497	HiC_scaffold_41	39599206	39601426
HiC_scaffold_1	34739612	34742912	HiC_scaffold_41	39593543	39597032
HiC_scaffold_1	34775067	34780531	HiC_scaffold_41	39588279	39590413
HiC_scaffold_1	34787728	34791795	HiC_scaffold_41	39575145	39579530
HiC_scaffold_1	34809651	34811179	HiC_scaffold_41	39561014	39569848
HiC_scaffold_1	34823556	34828242	HiC_scaffold_41	39549097	39554370
HiC_scaffold_1	34835468	34841243	HiC_scaffold_41	39541608	39546489
HiC_scaffold_1	16647077	16649120	HiC_scaffold_41	46013564	46017293
HiC_scaffold_1	17054601	17060352	HiC_scaffold_41	45907218	45911150
HiC_scaffold_1	17539757	17542293	HiC_scaffold_41	45886658	45889162
HiC_scaffold_1	17542826	17544570	HiC_scaffold_41	45884427	45885709
HiC_scaffold_1	17582560	17583142	HiC_scaffold_41	45859113	45860856
HiC_scaffold_1	17838589	17840433	HiC_scaffold_41	45850394	45852278
HiC_scaffold_1	17940769	17942716	HiC_scaffold_41	45755840	45757723
HiC_scaffold_1	18238396	18244248	HiC_scaffold_41	45686877	45693530
HiC_scaffold_1	18270286	18309310	HiC_scaffold_41	45631223	45641548
HiC_scaffold_1	2776555	2777475	HiC_scaffold_41	49232954	49234851
HiC_scaffold_1	2851392	2855484	HiC_scaffold_41	49207933	49211545
HiC_scaffold_1	2857918	2859140	HiC_scaffold_41	49203553	49204849
HiC_scaffold_1	2880449	2885143	HiC_scaffold_41	49190452	49196139
HiC_scaffold_1	3207998	3217047	HiC_scaffold_41	49097510	49106609
HiC_scaffold_1	3313895	3317032	HiC_scaffold_41	48904616	48910633
HiC_scaffold_1	3541616	3542701	HiC_scaffold_41	48793692	48794900
HiC_scaffold_1	3619397	3619774	HiC_scaffold_41	48741198	48741521
HiC_scaffold_1	24450347	24458079	HiC_scaffold_41	44623368	44624725
HiC_scaffold_1	24470139	24474641	HiC_scaffold_41	44607178	44611566
HiC_scaffold_1	24560252	24566745	HiC_scaffold_41	44540552	44546158
HiC_scaffold_1	24733326	24733790	HiC_scaffold_41	44376173	44376722
HiC_scaffold_1	24982411	24984200	HiC_scaffold_41	44279808	44287135
HiC_scaffold_1	24984774	24985986	HiC_scaffold_41	44277783	44279350
HiC_scaffold_1	25140278	25140520	HiC_scaffold_41	44116307	44117695
HiC_scaffold_1	9201747	9205706	HiC_scaffold_41	49703868	49706084
HiC_scaffold_1	9355374	9358445	HiC_scaffold_41	49584110	49587241
HiC_scaffold_1	9360912	9364676	HiC_scaffold_41	49577980	49581158
HiC_scaffold_1	9438363	9441523	HiC_scaffold_41	49529524	49530441
HiC_scaffold_1	9650195	9660448	HiC_scaffold_41	49389522	49399295
HiC_scaffold_1	9741576	9747674	HiC_scaffold_41	49376296	49378589
HiC_scaffold_1	1328765	1330144	HiC_scaffold_41	50043027	50050885
HiC_scaffold_1	1350672	1353976	HiC_scaffold_41	49987592	49990990
HiC_scaffold_1	1378498	1380018	HiC_scaffold_41	49975539	49979430
HiC_scaffold_1	1410965	1413729	HiC_scaffold_41	49875847	49878448
HiC_scaffold_1	1464884	1471067	HiC_scaffold_41	49850250	49854008
HiC_scaffold_1	1213394	1216924	HiC_scaffold_41	49789882	49792392
HiC_scaffold_1	1223085	1225137	HiC_scaffold_41	49783815	49785930
HiC_scaffold_1	1245723	1253580	HiC_scaffold_41	49768306	49777032
HiC_scaffold_1	1299150	1303659	HiC_scaffold_41	49765378	49767245
HiC_scaffold_1	1307656	1310909	HiC_scaffold_41	49759998	49763252
HiC_scaffold_1	15077231	15078021	HiC_scaffold_41	46204630	46205991
HiC_scaffold_1	15349207	15350004	HiC_scaffold_41	46113223	46115200
HiC_scaffold_1	15754676	15769444	HiC_scaffold_41	46094117	46108227
HiC_scaffold_1	15789892	15791813	HiC_scaffold_41	46082346	46084117
HiC_scaffold_1	16117699	16121249	HiC_scaffold_41	45947828	45951286
HiC_scaffold_1	30217919	30218953	HiC_scaffold_46	34022239	34024183
HiC_scaffold_1	30280276	30281904	HiC_scaffold_46	34007702	34016004
HiC_scaffold_1	30286471	30288603	HiC_scaffold_46	34004221	34007634
HiC_scaffold_1	30350527	30356677	HiC_scaffold_46	33995565	34001282
HiC_scaffold_1	30575986	30577680	HiC_scaffold_46	33957908	33960010
HiC_scaffold_1	30579115	30580023	HiC_scaffold_46	33956405	33957334
HiC_scaffold_1	23479870	23485273	HiC_scaffold_46	33743243	33748115
HiC_scaffold_1	23488030	23496103	HiC_scaffold_46	33740351	33741128
HiC_scaffold_1	23853860	23855955	HiC_scaffold_46	33716169	33716480
HiC_scaffold_1	24427708	24440829	HiC_scaffold_46	33703137	33711903
HiC_scaffold_1	24450347	24458079	HiC_scaffold_46	33698111	33702612
HiC_scaffold_1	24560252	24566745	HiC_scaffold_46	33689961	33695108
HiC_scaffold_1	23479870	23485273	HiC_scaffold_47	2820817	2824185
HiC_scaffold_1	23488030	23496103	HiC_scaffold_47	2825191	2829845
HiC_scaffold_1	23853860	23855955	HiC_scaffold_47	2877516	2877827
HiC_scaffold_1	24427708	24440829	HiC_scaffold_47	2881934	2890675
HiC_scaffold_1	24450347	24458079	HiC_scaffold_47	2891403	2896054
HiC_scaffold_1	24560252	24566745	HiC_scaffold_47	2898928	2904038
HiC_scaffold_1	29887288	29889409	HiC_scaffold_47	2172800	2174989
HiC_scaffold_1	30217919	30218953	HiC_scaffold_47	2290364	2291314
HiC_scaffold_1	30280276	30281904	HiC_scaffold_47	2300474	2303575
HiC_scaffold_1	30286471	30288603	HiC_scaffold_47	2310414	2314035
HiC_scaffold_1	30350527	30356677	HiC_scaffold_47	2316700	2322683
HiC_scaffold_1	30575986	30577680	HiC_scaffold_47	2366315	2367611
HiC_scaffold_1	30579115	30580023	HiC_scaffold_47	2369326	2370255
HiC_scaffold_1	33821561	33822553	HiC_scaffold_47	2962992	2964890
HiC_scaffold_1	33916882	33917657	HiC_scaffold_47	2947704	2949089
HiC_scaffold_1	34056770	34057129	HiC_scaffold_47	2943476	2943820
HiC_scaffold_1	34086154	34087491	HiC_scaffold_47	2940520	2942264
HiC_scaffold_1	34108949	34110287	HiC_scaffold_47	2934455	2935372
HiC_scaffold_1	26820447	26821647	HiC_scaffold_52	19442887	19444810
HiC_scaffold_1	27366399	27367794	HiC_scaffold_52	19800566	19800723
HiC_scaffold_1	27727693	27729250	HiC_scaffold_52	19890047	19890982
HiC_scaffold_1	27900378	27901207	HiC_scaffold_52	20340636	20341963
HiC_scaffold_1	27909576	27909866	HiC_scaffold_52	20610281	20611041
HiC_scaffold_1	17918925	17919736	HiC_scaffold_6	16653326	16654105
HiC_scaffold_1	18259087	18261545	HiC_scaffold_6	16010925	16015319
HiC_scaffold_1	18858370	18862787	HiC_scaffold_6	15780137	15789806
HiC_scaffold_1	19350084	19351174	HiC_scaffold_6	15578807	15579538
HiC_scaffold_1	19801111	19802247	HiC_scaffold_6	15307859	15308944
HiC_scaffold_10	700267	703400	HiC_scaffold_1	17539757	17542293
HiC_scaffold_10	1178061	1178570	HiC_scaffold_1	17820427	17822379
HiC_scaffold_10	1356031	1357422	HiC_scaffold_1	17918925	17919736
HiC_scaffold_10	1608786	1609326	HiC_scaffold_1	18522258	18522842
HiC_scaffold_10	1800602	1801738	HiC_scaffold_1	18817189	18819342
HiC_scaffold_10	7220967	7221253	HiC_scaffold_1	19587612	19590473
HiC_scaffold_10	7477812	7479645	HiC_scaffold_1	18817189	18819342
HiC_scaffold_10	7837216	7839179	HiC_scaffold_1	18720419	18720899
HiC_scaffold_10	7955047	7955940	HiC_scaffold_1	18396555	18397292
HiC_scaffold_10	8101695	8102375	HiC_scaffold_1	17820427	17822379
HiC_scaffold_10	32846348	32850953	HiC_scaffold_10	32940589	32946966
HiC_scaffold_10	32866678	32867507	HiC_scaffold_10	32950645	32953804
HiC_scaffold_10	32873026	32874483	HiC_scaffold_10	32962837	32964284
HiC_scaffold_10	32875341	32877823	HiC_scaffold_10	32965143	32967636
HiC_scaffold_10	32880787	32888046	HiC_scaffold_10	32970620	32977873
HiC_scaffold_10	32902353	32904362	HiC_scaffold_10	32992591	32995142
HiC_scaffold_10	32909229	32914174	HiC_scaffold_10	32996711	33004487
HiC_scaffold_10	32917501	32923434	HiC_scaffold_10	33007826	33012260
HiC_scaffold_10	32924588	32925770	HiC_scaffold_10	33014907	33015709
HiC_scaffold_10	34698767	34699792	HiC_scaffold_10	34777378	34778727
HiC_scaffold_10	34711978	34713187	HiC_scaffold_10	34798818	34800703
HiC_scaffold_10	34721597	34724363	HiC_scaffold_10	34801988	34804428
HiC_scaffold_10	34727752	34731512	HiC_scaffold_10	34816726	34820448
HiC_scaffold_10	34733781	34735215	HiC_scaffold_10	34822797	34824259
HiC_scaffold_10	34751582	34751938	HiC_scaffold_10	34840947	34841308
HiC_scaffold_10	34755200	34755507	HiC_scaffold_10	34844423	34844950
HiC_scaffold_10	2024938	2027929	HiC_scaffold_10	3169128	3172113
HiC_scaffold_10	2032035	2034548	HiC_scaffold_10	3161807	3164322
HiC_scaffold_10	2070659	2076936	HiC_scaffold_10	3136975	3140153
HiC_scaffold_10	2112714	2113813	HiC_scaffold_10	3032242	3033866
HiC_scaffold_10	2125995	2127624	HiC_scaffold_10	3011096	3012890
HiC_scaffold_10	2185136	2185660	HiC_scaffold_10	2951466	2953544
HiC_scaffold_10	2199539	2202003	HiC_scaffold_10	2937785	2938940
HiC_scaffold_10	2356532	2357582	HiC_scaffold_10	2833053	2834104
HiC_scaffold_10	2359865	2361653	HiC_scaffold_10	2830398	2831072
HiC_scaffold_10	2629936	2630295	HiC_scaffold_10	3227197	3228886
HiC_scaffold_10	2633568	2636268	HiC_scaffold_10	3221856	3225446
HiC_scaffold_10	2638673	2639840	HiC_scaffold_10	3219236	3220324
HiC_scaffold_10	2645245	2648010	HiC_scaffold_10	3210979	3213746
HiC_scaffold_10	2648280	2651697	HiC_scaffold_10	3207293	3210709
HiC_scaffold_10	32940589	32946966	HiC_scaffold_10	32846348	32850953
HiC_scaffold_10	32950645	32953804	HiC_scaffold_10	32866678	32867507
HiC_scaffold_10	32962837	32964284	HiC_scaffold_10	32873026	32874483
HiC_scaffold_10	32965143	32967636	HiC_scaffold_10	32875341	32877823
HiC_scaffold_10	32970620	32977873	HiC_scaffold_10	32880787	32888046
HiC_scaffold_10	32992591	32995142	HiC_scaffold_10	32902353	32904362
HiC_scaffold_10	32996711	33004487	HiC_scaffold_10	32909229	32914174
HiC_scaffold_10	33007826	33012260	HiC_scaffold_10	32917501	32923434
HiC_scaffold_10	33014907	33015709	HiC_scaffold_10	32924588	32925770
HiC_scaffold_10	34777378	34778727	HiC_scaffold_10	34698767	34699792
HiC_scaffold_10	34798818	34800703	HiC_scaffold_10	34711978	34713187
HiC_scaffold_10	34801988	34804428	HiC_scaffold_10	34721597	34724363
HiC_scaffold_10	34816726	34820448	HiC_scaffold_10	34727752	34731512
HiC_scaffold_10	34822797	34824259	HiC_scaffold_10	34733781	34735215
HiC_scaffold_10	34840947	34841308	HiC_scaffold_10	34751582	34751938
HiC_scaffold_10	34844423	34844950	HiC_scaffold_10	34755200	34755507
HiC_scaffold_10	2830398	2831072	HiC_scaffold_10	2359865	2361653
HiC_scaffold_10	2833053	2834104	HiC_scaffold_10	2356532	2357582
HiC_scaffold_10	2937785	2938940	HiC_scaffold_10	2199539	2202003
HiC_scaffold_10	2951466	2953544	HiC_scaffold_10	2185136	2185660
HiC_scaffold_10	3011096	3012890	HiC_scaffold_10	2125995	2127624
HiC_scaffold_10	3032242	3033866	HiC_scaffold_10	2112714	2113813
HiC_scaffold_10	3136975	3140153	HiC_scaffold_10	2070659	2076936
HiC_scaffold_10	3161807	3164322	HiC_scaffold_10	2032035	2034548
HiC_scaffold_10	3172340	3175274	HiC_scaffold_10	2024938	2027929
HiC_scaffold_10	3207293	3210709	HiC_scaffold_10	2648280	2651697
HiC_scaffold_10	3210979	3213746	HiC_scaffold_10	2645245	2648010
HiC_scaffold_10	3219236	3220324	HiC_scaffold_10	2638673	2639840
HiC_scaffold_10	3221856	3225446	HiC_scaffold_10	2633568	2636268
HiC_scaffold_10	3227197	3228886	HiC_scaffold_10	2629936	2630295
HiC_scaffold_10	1451578	1453190	HiC_scaffold_11	4465362	4468916
HiC_scaffold_10	1468950	1472683	HiC_scaffold_11	4470200	4474003
HiC_scaffold_10	1521515	1523643	HiC_scaffold_11	4507215	4508624
HiC_scaffold_10	1568095	1572780	HiC_scaffold_11	4543116	4545268
HiC_scaffold_10	1650556	1651817	HiC_scaffold_11	4548013	4549628
HiC_scaffold_10	1658091	1664846	HiC_scaffold_11	4554501	4557491
HiC_scaffold_10	1708479	1711446	HiC_scaffold_11	4560065	4562734
HiC_scaffold_10	1929728	1930042	HiC_scaffold_11	4579721	4581535
HiC_scaffold_10	1968636	1969288	HiC_scaffold_11	4586745	4588459
HiC_scaffold_10	32240070	32248080	HiC_scaffold_11	2872522	2879627
HiC_scaffold_10	32267026	32274028	HiC_scaffold_11	2888002	2893493
HiC_scaffold_10	32337236	32338187	HiC_scaffold_11	3035907	3036832
HiC_scaffold_10	32422650	32422955	HiC_scaffold_11	3073010	3077783
HiC_scaffold_10	32592001	32597600	HiC_scaffold_11	3152535	3158568
HiC_scaffold_10	32672267	32675368	HiC_scaffold_11	3178000	3179407
HiC_scaffold_10	32716730	32719919	HiC_scaffold_11	3210723	3213864
HiC_scaffold_10	32909229	32914174	HiC_scaffold_11	3230050	3237976
HiC_scaffold_10	174019	178358	HiC_scaffold_11	3956506	3957951
HiC_scaffold_10	461450	463555	HiC_scaffold_11	3966176	3974280
HiC_scaffold_10	590417	591571	HiC_scaffold_11	3978714	3979742
HiC_scaffold_10	677162	679220	HiC_scaffold_11	3983160	3984610
HiC_scaffold_10	926541	929345	HiC_scaffold_11	4043446	4046404
HiC_scaffold_10	1319887	1322597	HiC_scaffold_11	4077432	4079844
HiC_scaffold_10	1336090	1337512	HiC_scaffold_11	4179600	4182382
HiC_scaffold_10	33777769	33783567	HiC_scaffold_11	3575380	3578657
HiC_scaffold_10	33870394	33877605	HiC_scaffold_11	3546127	3551233
HiC_scaffold_10	33886031	33886477	HiC_scaffold_11	3494121	3494546
HiC_scaffold_10	33913069	33919293	HiC_scaffold_11	3476733	3480675
HiC_scaffold_10	33981390	33982115	HiC_scaffold_11	3430655	3432016
HiC_scaffold_10	34027903	34032698	HiC_scaffold_11	3415460	3419486
HiC_scaffold_10	34052320	34060364	HiC_scaffold_11	3406422	3410117
HiC_scaffold_10	34113660	34115702	HiC_scaffold_11	3373190	3376387
HiC_scaffold_10	34137644	34140873	HiC_scaffold_11	3354577	3362525
HiC_scaffold_10	34179769	34181588	HiC_scaffold_11	3334957	3336486
HiC_scaffold_10	34182417	34184942	HiC_scaffold_11	3330487	3333711
HiC_scaffold_10	33777769	33783567	HiC_scaffold_11	390330	393627
HiC_scaffold_10	33870394	33877605	HiC_scaffold_11	339707	344676
HiC_scaffold_10	33886031	33886477	HiC_scaffold_11	331723	334713
HiC_scaffold_10	33913069	33919293	HiC_scaffold_11	300229	304380
HiC_scaffold_10	34027903	34032698	HiC_scaffold_11	202312	206555
HiC_scaffold_10	34052320	34060364	HiC_scaffold_11	195261	199016
HiC_scaffold_10	34113660	34115702	HiC_scaffold_11	159387	161860
HiC_scaffold_10	34137644	34140873	HiC_scaffold_11	139474	144878
HiC_scaffold_10	34179769	34181588	HiC_scaffold_11	114430	115732
HiC_scaffold_10	34182417	34184942	HiC_scaffold_11	104499	107707
HiC_scaffold_10	32240070	32248080	HiC_scaffold_11	1145480	1151902
HiC_scaffold_10	32267026	32274028	HiC_scaffold_11	1132086	1137325
HiC_scaffold_10	32337236	32338187	HiC_scaffold_11	1104993	1105917
HiC_scaffold_10	32422650	32422955	HiC_scaffold_11	926797	934711
HiC_scaffold_10	32592001	32597600	HiC_scaffold_11	755543	764921
HiC_scaffold_10	32672267	32675368	HiC_scaffold_11	733763	735187
HiC_scaffold_10	32682218	32683700	HiC_scaffold_11	725755	728566
HiC_scaffold_10	32716730	32719919	HiC_scaffold_11	698369	699685
HiC_scaffold_10	32909229	32914174	HiC_scaffold_11	668749	677456
HiC_scaffold_10	13688875	13689850	HiC_scaffold_13	27005683	27007727
HiC_scaffold_10	13951237	13955917	HiC_scaffold_13	26461508	26463163
HiC_scaffold_10	14490173	14490688	HiC_scaffold_13	26377769	26378913
HiC_scaffold_10	15127790	15129600	HiC_scaffold_13	25658665	25659859
HiC_scaffold_10	15849143	15849638	HiC_scaffold_13	24875923	24876420
HiC_scaffold_10	16117824	16119321	HiC_scaffold_13	24300044	24303525
HiC_scaffold_10	13688875	13689850	HiC_scaffold_15	7470076	7470600
HiC_scaffold_10	13951237	13955917	HiC_scaffold_15	8108837	8109949
HiC_scaffold_10	14130505	14131142	HiC_scaffold_15	8280298	8280526
HiC_scaffold_10	14400793	14402243	HiC_scaffold_15	8461452	8462024
HiC_scaffold_10	15037127	15039658	HiC_scaffold_15	8733060	8734277
HiC_scaffold_10	15758958	15759429	HiC_scaffold_15	8828704	8829193
HiC_scaffold_10	16117824	16119321	HiC_scaffold_15	9090679	9092831
HiC_scaffold_10	14490173	14490688	HiC_scaffold_15	9818809	9819406
HiC_scaffold_10	15127790	15129600	HiC_scaffold_15	9900661	9900924
HiC_scaffold_10	15849143	15849638	HiC_scaffold_15	10080147	10080635
HiC_scaffold_10	16117824	16119321	HiC_scaffold_15	10085998	10089447
HiC_scaffold_10	16567074	16567877	HiC_scaffold_15	10178457	10179878
HiC_scaffold_10	16928112	16929325	HiC_scaffold_15	10620296	10621909
HiC_scaffold_10	17017194	17018736	HiC_scaffold_15	10710182	10710381
HiC_scaffold_10	17378602	17379684	HiC_scaffold_15	10988543	10989167
HiC_scaffold_10	7470275	7471763	HiC_scaffold_15	18007306	18008582
HiC_scaffold_10	7830493	7833106	HiC_scaffold_15	18548283	18549942
HiC_scaffold_10	8737973	8738959	HiC_scaffold_15	19170351	19172884
HiC_scaffold_10	8914421	8914732	HiC_scaffold_15	19623741	19627199
HiC_scaffold_10	9542628	9543957	HiC_scaffold_15	19712447	19713399
HiC_scaffold_10	16117824	16119321	HiC_scaffold_15	12787914	12789920
HiC_scaffold_10	16207712	16208635	HiC_scaffold_15	13140549	13141051
HiC_scaffold_10	16928112	16929325	HiC_scaffold_15	13590084	13592355
HiC_scaffold_10	17017194	17018736	HiC_scaffold_15	14040079	14040579
HiC_scaffold_10	17378602	17379684	HiC_scaffold_15	14677347	14679901
HiC_scaffold_10	16117824	16119321	HiC_scaffold_15	15939064	15939415
HiC_scaffold_10	16207712	16208635	HiC_scaffold_15	15390832	15391329
HiC_scaffold_10	16928112	16929325	HiC_scaffold_15	15120087	15120908
HiC_scaffold_10	17017194	17018736	HiC_scaffold_15	14941487	14942503
HiC_scaffold_10	17378602	17379684	HiC_scaffold_15	14677347	14679901
HiC_scaffold_10	30144339	30147615	HiC_scaffold_18	2962932	2965323
HiC_scaffold_10	30481130	30484663	HiC_scaffold_18	2809861	2818502
HiC_scaffold_10	30623718	30626940	HiC_scaffold_18	2531872	2533296
HiC_scaffold_10	30861874	30863636	HiC_scaffold_18	2497059	2498504
HiC_scaffold_10	31056373	31059028	HiC_scaffold_18	2238220	2240261
HiC_scaffold_10	31061064	31063637	HiC_scaffold_18	2220405	2222223
HiC_scaffold_10	31102988	31105538	HiC_scaffold_18	2183434	2188510
HiC_scaffold_10	31211005	31212888	HiC_scaffold_18	2134232	2135827
HiC_scaffold_10	31251316	31254307	HiC_scaffold_18	2095787	2101684
HiC_scaffold_10	31409822	31412991	HiC_scaffold_18	1988175	1990591
HiC_scaffold_10	31458011	31461706	HiC_scaffold_18	1816269	1817913
HiC_scaffold_10	31638525	31647421	HiC_scaffold_18	1775728	1778834
HiC_scaffold_10	31665137	31665589	HiC_scaffold_18	1767844	1768545
HiC_scaffold_10	31056373	31059028	HiC_scaffold_19	1749747	1751328
HiC_scaffold_10	31102988	31105538	HiC_scaffold_19	1838685	1840128
HiC_scaffold_10	31211005	31212888	HiC_scaffold_19	1866263	1867840
HiC_scaffold_10	31251316	31254307	HiC_scaffold_19	1910873	1913946
HiC_scaffold_10	31458011	31461706	HiC_scaffold_19	2064078	2065727
HiC_scaffold_10	31638525	31647421	HiC_scaffold_19	2097503	2100624
HiC_scaffold_10	31665137	31665589	HiC_scaffold_19	2130594	2131304
HiC_scaffold_10	31745244	31747952	HiC_scaffold_19	2145772	2148048
HiC_scaffold_10	14585701	14588733	HiC_scaffold_22	11163602	11165310
HiC_scaffold_10	14850440	14851318	HiC_scaffold_22	11617038	11619081
HiC_scaffold_10	15037127	15039658	HiC_scaffold_22	11794456	11797110
HiC_scaffold_10	15930081	15930336	HiC_scaffold_22	12247701	12248756
HiC_scaffold_10	16117824	16119321	HiC_scaffold_22	12330164	12331605
HiC_scaffold_10	16567074	16567877	HiC_scaffold_22	12425693	12427163
HiC_scaffold_10	16928112	16929325	HiC_scaffold_22	12690479	12692281
HiC_scaffold_10	14130505	14131142	HiC_scaffold_22	12780667	12781290
HiC_scaffold_10	14490173	14490688	HiC_scaffold_22	12690479	12692281
HiC_scaffold_10	15037127	15039658	HiC_scaffold_22	12425693	12427163
HiC_scaffold_10	15930081	15930336	HiC_scaffold_22	12247701	12248756
HiC_scaffold_10	16117824	16119321	HiC_scaffold_22	11794456	11797110
HiC_scaffold_10	16207712	16208635	HiC_scaffold_22	11617038	11619081
HiC_scaffold_10	16567074	16567877	HiC_scaffold_22	11163602	11165310
HiC_scaffold_10	13688875	13689850	HiC_scaffold_22	18000930	18004063
HiC_scaffold_10	13951237	13955917	HiC_scaffold_22	17460645	17461491
HiC_scaffold_10	14490173	14490688	HiC_scaffold_22	17190830	17192082
HiC_scaffold_10	14679472	14679814	HiC_scaffold_22	16836498	16838929
HiC_scaffold_10	15127790	15129600	HiC_scaffold_22	16740155	16740532
HiC_scaffold_10	14490173	14490688	HiC_scaffold_23	17190019	17190606
HiC_scaffold_10	15037127	15039658	HiC_scaffold_23	17557310	17558869
HiC_scaffold_10	15758958	15759429	HiC_scaffold_23	17739742	17739918
HiC_scaffold_10	16117824	16119321	HiC_scaffold_23	18008722	18009605
HiC_scaffold_10	16207712	16208635	HiC_scaffold_23	18540892	18542254
HiC_scaffold_10	13951237	13955917	HiC_scaffold_25	12512131	12513165
HiC_scaffold_10	14490173	14490688	HiC_scaffold_25	12690594	12691436
HiC_scaffold_10	14585701	14588733	HiC_scaffold_25	13148326	13149661
HiC_scaffold_10	14760456	14760713	HiC_scaffold_25	13509287	13509768
HiC_scaffold_10	14968717	14969385	HiC_scaffold_25	13855886	13856568
HiC_scaffold_10	15037127	15039658	HiC_scaffold_25	14408668	14409448
HiC_scaffold_10	21420260	21420938	HiC_scaffold_25	13681778	13683247
HiC_scaffold_10	21426513	21429612	HiC_scaffold_25	13148326	13149661
HiC_scaffold_10	21780218	21780868	HiC_scaffold_25	13140019	13141141
HiC_scaffold_10	21870688	21872383	HiC_scaffold_25	12698896	12699881
HiC_scaffold_10	21876446	21877447	HiC_scaffold_25	12608811	12609340
HiC_scaffold_10	19980679	19981687	HiC_scaffold_26	29615033	29617984
HiC_scaffold_10	20528548	20529279	HiC_scaffold_26	28890445	28891064
HiC_scaffold_10	20881042	20882644	HiC_scaffold_26	28530833	28532144
HiC_scaffold_10	21068049	21069354	HiC_scaffold_26	28086777	28087869
HiC_scaffold_10	21420260	21420938	HiC_scaffold_26	27630158	27631097
HiC_scaffold_10	15037127	15039658	HiC_scaffold_26	34388095	34389239
HiC_scaffold_10	15758958	15759429	HiC_scaffold_26	34028687	34028837
HiC_scaffold_10	16117824	16119321	HiC_scaffold_26	33663152	33664228
HiC_scaffold_10	16407979	16409983	HiC_scaffold_26	33508948	33509249
HiC_scaffold_10	16928112	16929325	HiC_scaffold_26	33030564	33033907
HiC_scaffold_10	19980679	19981687	HiC_scaffold_28	13146768	13149823
HiC_scaffold_10	20528548	20529279	HiC_scaffold_28	12960692	12961642
HiC_scaffold_10	20881042	20882644	HiC_scaffold_28	12698795	12699513
HiC_scaffold_10	21068049	21069354	HiC_scaffold_28	12420554	12421354
HiC_scaffold_10	21420260	21420938	HiC_scaffold_28	11881426	11883557
HiC_scaffold_10	35256960	35257502	HiC_scaffold_29	21687514	21688056
HiC_scaffold_10	35268306	35269043	HiC_scaffold_29	21698861	21700645
HiC_scaffold_10	35281229	35285866	HiC_scaffold_29	21711791	21715746
HiC_scaffold_10	35286274	35288132	HiC_scaffold_29	21716840	21718692
HiC_scaffold_10	35336433	35340396	HiC_scaffold_29	21832445	21837710
HiC_scaffold_10	19980679	19981687	HiC_scaffold_3	20613062	20614810
HiC_scaffold_10	20528548	20529279	HiC_scaffold_3	21421586	21423561
HiC_scaffold_10	20881042	20882644	HiC_scaffold_3	21518475	21519783
HiC_scaffold_10	21068049	21069354	HiC_scaffold_3	21695853	21697687
HiC_scaffold_10	21426513	21429612	HiC_scaffold_3	21968464	21969905
HiC_scaffold_10	13688875	13689850	HiC_scaffold_32	12159030	12159776
HiC_scaffold_10	13860028	13860504	HiC_scaffold_32	12247876	12248796
HiC_scaffold_10	13951237	13955917	HiC_scaffold_32	12421136	12423818
HiC_scaffold_10	14400793	14402243	HiC_scaffold_32	12608523	12609067
HiC_scaffold_10	14490173	14490688	HiC_scaffold_32	13328302	13329820
HiC_scaffold_10	15127790	15129600	HiC_scaffold_32	13868962	13869338
HiC_scaffold_10	27086746	27087312	HiC_scaffold_38	32776874	32777365
HiC_scaffold_10	27209920	27211602	HiC_scaffold_38	32720955	32722495
HiC_scaffold_10	27521302	27522675	HiC_scaffold_38	32576081	32577403
HiC_scaffold_10	27754762	27756548	HiC_scaffold_38	32568128	32569587
HiC_scaffold_10	28294549	28298246	HiC_scaffold_38	32509737	32513028
HiC_scaffold_10	28378042	28379191	HiC_scaffold_38	32361864	32364477
HiC_scaffold_10	5223865	5229888	HiC_scaffold_39	27672533	27682650
HiC_scaffold_10	5507275	5509303	HiC_scaffold_39	27690085	27692353
HiC_scaffold_10	5626619	5629011	HiC_scaffold_39	27740403	27743237
HiC_scaffold_10	5899768	5903281	HiC_scaffold_39	27987970	27991133
HiC_scaffold_10	6120160	6121265	HiC_scaffold_39	28536732	28538361
HiC_scaffold_10	20881042	20882644	HiC_scaffold_39	10441296	10442468
HiC_scaffold_10	21068049	21069354	HiC_scaffold_39	10890350	10891104
HiC_scaffold_10	21426513	21429612	HiC_scaffold_39	11340433	11341935
HiC_scaffold_10	21609633	21609995	HiC_scaffold_39	11708000	11709745
HiC_scaffold_10	21962921	21964820	HiC_scaffold_39	12429061	12429653
HiC_scaffold_10	14490173	14490688	HiC_scaffold_39	14768249	14769296
HiC_scaffold_10	14585701	14588733	HiC_scaffold_39	15121402	15123215
HiC_scaffold_10	14679472	14679814	HiC_scaffold_39	15751877	15753587
HiC_scaffold_10	14850440	14851318	HiC_scaffold_39	16386829	16387757
HiC_scaffold_10	15037127	15039658	HiC_scaffold_39	16567925	16569162
HiC_scaffold_10	14857782	14859377	HiC_scaffold_39	23310877	23312531
HiC_scaffold_10	15127790	15129600	HiC_scaffold_39	23229525	23229944
HiC_scaffold_10	15568975	15569539	HiC_scaffold_39	23058297	23058700
HiC_scaffold_10	16117824	16119321	HiC_scaffold_39	22951258	22951614
HiC_scaffold_10	16567074	16567877	HiC_scaffold_39	22866857	22869839
HiC_scaffold_10	27086746	27087312	HiC_scaffold_39	34579992	34580432
HiC_scaffold_10	27209920	27211602	HiC_scaffold_39	34536824	34538014
HiC_scaffold_10	27521302	27522675	HiC_scaffold_39	34384095	34385417
HiC_scaffold_10	27754762	27756548	HiC_scaffold_39	34365210	34366991
HiC_scaffold_10	28294549	28298246	HiC_scaffold_39	34222751	34226082
HiC_scaffold_10	28378042	28379191	HiC_scaffold_39	33963391	33965883
HiC_scaffold_10	31084774	31085073	HiC_scaffold_41	37064509	37064784
HiC_scaffold_10	31211005	31212888	HiC_scaffold_41	37080692	37082153
HiC_scaffold_10	31251316	31254307	HiC_scaffold_41	37208948	37211932
HiC_scaffold_10	31409822	31412991	HiC_scaffold_41	37286007	37288079
HiC_scaffold_10	31665137	31665589	HiC_scaffold_41	37339713	37340099
HiC_scaffold_10	31895496	31897769	HiC_scaffold_41	37431407	37435187
HiC_scaffold_10	31927357	31929571	HiC_scaffold_41	37460617	37462600
HiC_scaffold_10	32038844	32040382	HiC_scaffold_41	37625747	37627189
HiC_scaffold_10	32042564	32046181	HiC_scaffold_41	37630323	37633094
HiC_scaffold_10	13688875	13689850	HiC_scaffold_41	9096235	9098619
HiC_scaffold_10	13951237	13955917	HiC_scaffold_41	9186195	9187355
HiC_scaffold_10	14130505	14131142	HiC_scaffold_41	9459203	9459996
HiC_scaffold_10	14490173	14490688	HiC_scaffold_41	9721313	9722698
HiC_scaffold_10	15127790	15129600	HiC_scaffold_41	10358608	10359925
HiC_scaffold_10	14490173	14490688	HiC_scaffold_42	11616927	11618690
HiC_scaffold_10	15037127	15039658	HiC_scaffold_42	11798008	11798430
HiC_scaffold_10	15849143	15849638	HiC_scaffold_42	12330031	12330281
HiC_scaffold_10	16117824	16119321	HiC_scaffold_42	13320495	13321711
HiC_scaffold_10	16567074	16567877	HiC_scaffold_42	13500866	13502545
HiC_scaffold_10	17017194	17018736	HiC_scaffold_42	13688570	13689148
HiC_scaffold_10	16117824	16119321	HiC_scaffold_42	15481645	15483857
HiC_scaffold_10	16349674	16350244	HiC_scaffold_42	15501627	15502127
HiC_scaffold_10	16567074	16567877	HiC_scaffold_42	15840330	15841436
HiC_scaffold_10	16928112	16929325	HiC_scaffold_42	16207108	16207892
HiC_scaffold_10	17058199	17058370	HiC_scaffold_42	16246715	16246932
HiC_scaffold_10	17640862	17641601	HiC_scaffold_42	16389624	16389936
HiC_scaffold_10	13688875	13689850	HiC_scaffold_42	21428911	21429559
HiC_scaffold_10	13951237	13955917	HiC_scaffold_42	21337624	21339653
HiC_scaffold_10	14490173	14490688	HiC_scaffold_42	21247828	21249069
HiC_scaffold_10	15037127	15039658	HiC_scaffold_42	20796788	20798021
HiC_scaffold_10	15127790	15129600	HiC_scaffold_42	20070747	20071912
HiC_scaffold_10	21870688	21872383	HiC_scaffold_42	36720095	36721087
HiC_scaffold_10	21876446	21877447	HiC_scaffold_42	36548168	36549353
HiC_scaffold_10	22026341	22032013	HiC_scaffold_42	36313376	36316986
HiC_scaffold_10	22789486	22791906	HiC_scaffold_42	36036195	36041826
HiC_scaffold_10	23498243	23499531	HiC_scaffold_42	35640082	35641507
HiC_scaffold_10	34350804	34353210	HiC_scaffold_43	4691076	4693865
HiC_scaffold_10	34398461	34404394	HiC_scaffold_43	4765341	4769791
HiC_scaffold_10	34406745	34407470	HiC_scaffold_43	4772438	4772925
HiC_scaffold_10	34413070	34416537	HiC_scaffold_43	4865051	4867452
HiC_scaffold_10	34578483	34580201	HiC_scaffold_43	4917619	4919433
HiC_scaffold_10	34650353	34651446	HiC_scaffold_43	5060984	5063445
HiC_scaffold_10	34667086	34669689	HiC_scaffold_43	5065487	5067078
HiC_scaffold_10	34801988	34804428	HiC_scaffold_43	5074090	5076238
HiC_scaffold_10	34944257	34944559	HiC_scaffold_43	5105212	5106910
HiC_scaffold_10	34949530	34955245	HiC_scaffold_43	5112619	5116563
HiC_scaffold_10	34959767	34961188	HiC_scaffold_43	5128475	5129836
HiC_scaffold_10	35074983	35075993	HiC_scaffold_43	5136608	5137662
HiC_scaffold_10	35082390	35084428	HiC_scaffold_43	5149135	5151113
HiC_scaffold_10	35090249	35093900	HiC_scaffold_43	5152181	5154739
HiC_scaffold_10	35116594	35118746	HiC_scaffold_43	5228708	5231678
HiC_scaffold_10	35336433	35340396	HiC_scaffold_43	5258450	5260439
HiC_scaffold_10	13860028	13860504	HiC_scaffold_43	21879075	21879644
HiC_scaffold_10	13951237	13955917	HiC_scaffold_43	22051247	22052832
HiC_scaffold_10	14394885	14395163	HiC_scaffold_43	22661491	22662045
HiC_scaffold_10	14585701	14588733	HiC_scaffold_43	22680300	22682961
HiC_scaffold_10	14857782	14859377	HiC_scaffold_43	23040300	23041998
HiC_scaffold_10	16070536	16070868	HiC_scaffold_43	21799502	21799882
HiC_scaffold_10	16117824	16119321	HiC_scaffold_43	22051247	22052832
HiC_scaffold_10	16567074	16567877	HiC_scaffold_43	22680300	22682961
HiC_scaffold_10	17220946	17222416	HiC_scaffold_43	23274783	23275205
HiC_scaffold_10	17378602	17379684	HiC_scaffold_43	23310075	23312104
HiC_scaffold_10	31251316	31254307	HiC_scaffold_43	37815185	37818784
HiC_scaffold_10	31367507	31372547	HiC_scaffold_43	37760237	37768348
HiC_scaffold_10	31392960	31399015	HiC_scaffold_43	37672680	37678408
HiC_scaffold_10	31522690	31525687	HiC_scaffold_43	37487189	37488735
HiC_scaffold_10	31750353	31751534	HiC_scaffold_43	37362518	37368579
HiC_scaffold_10	31778665	31778898	HiC_scaffold_43	37358572	37360697
HiC_scaffold_10	31787094	31788269	HiC_scaffold_43	37350453	37351586
HiC_scaffold_10	31895496	31897769	HiC_scaffold_43	37032773	37034845
HiC_scaffold_10	33453214	33456686	HiC_scaffold_43	4616829	4618847
HiC_scaffold_10	33459491	33461931	HiC_scaffold_43	4613381	4615981
HiC_scaffold_10	33473888	33474295	HiC_scaffold_43	4551095	4551649
HiC_scaffold_10	33476881	33480570	HiC_scaffold_43	4547151	4549643
HiC_scaffold_10	33485017	33487116	HiC_scaffold_43	4513598	4514098
HiC_scaffold_10	33618048	33620527	HiC_scaffold_43	4507118	4509325
HiC_scaffold_10	33744950	33745690	HiC_scaffold_43	4318643	4320138
HiC_scaffold_10	28310595	28315288	HiC_scaffold_43	26163122	26168219
HiC_scaffold_10	28367657	28368292	HiC_scaffold_43	25909640	25910318
HiC_scaffold_10	28378042	28379191	HiC_scaffold_43	25692003	25694228
HiC_scaffold_10	28719748	28722581	HiC_scaffold_43	25528380	25531398
HiC_scaffold_10	28797524	28801110	HiC_scaffold_43	25448470	25451823
HiC_scaffold_10	31251316	31254307	HiC_scaffold_44	178666	181427
HiC_scaffold_10	31392960	31399015	HiC_scaffold_44	334192	339919
HiC_scaffold_10	31463746	31465590	HiC_scaffold_44	363789	365624
HiC_scaffold_10	31522690	31525687	HiC_scaffold_44	453595	454684
HiC_scaffold_10	31706572	31707396	HiC_scaffold_44	528623	529306
HiC_scaffold_10	31745244	31747952	HiC_scaffold_44	556384	558309
HiC_scaffold_10	31750353	31751534	HiC_scaffold_44	570454	571662
HiC_scaffold_10	31787094	31788269	HiC_scaffold_44	585220	586362
HiC_scaffold_10	28378042	28379191	HiC_scaffold_44	9451907	9454563
HiC_scaffold_10	28719748	28722581	HiC_scaffold_44	9496621	9499657
HiC_scaffold_10	28797524	28801110	HiC_scaffold_44	9678518	9681856
HiC_scaffold_10	28941256	28945776	HiC_scaffold_44	9711836	9716221
HiC_scaffold_10	29173078	29176635	HiC_scaffold_44	9718749	9721769
HiC_scaffold_10	29553590	29572023	HiC_scaffold_44	9867917	9880719
HiC_scaffold_10	33459491	33461931	HiC_scaffold_44	36500595	36503307
HiC_scaffold_10	33473888	33474295	HiC_scaffold_44	36747914	36748504
HiC_scaffold_10	33476881	33480570	HiC_scaffold_44	36750685	36752528
HiC_scaffold_10	33485017	33487116	HiC_scaffold_44	36759869	36760369
HiC_scaffold_10	33618048	33620527	HiC_scaffold_44	36764900	36767337
HiC_scaffold_10	33744950	33745690	HiC_scaffold_44	36851589	36852463
HiC_scaffold_10	34350804	34353210	HiC_scaffold_44	36435022	36436950
HiC_scaffold_10	34398461	34404394	HiC_scaffold_44	36407348	36411798
HiC_scaffold_10	34413070	34416537	HiC_scaffold_44	36361593	36364499
HiC_scaffold_10	34578483	34580201	HiC_scaffold_44	36269020	36270844
HiC_scaffold_10	34650353	34651446	HiC_scaffold_44	36206799	36209622
HiC_scaffold_10	34667086	34669689	HiC_scaffold_44	36203704	36205145
HiC_scaffold_10	34801988	34804428	HiC_scaffold_44	36195525	36197686
HiC_scaffold_10	34944257	34944559	HiC_scaffold_44	36184808	36186599
HiC_scaffold_10	34949530	34955245	HiC_scaffold_44	36173610	36177448
HiC_scaffold_10	34959767	34961188	HiC_scaffold_44	36164920	36166287
HiC_scaffold_10	35074983	35075993	HiC_scaffold_44	36150409	36151432
HiC_scaffold_10	35082390	35084428	HiC_scaffold_44	36139593	36142047
HiC_scaffold_10	35090249	35093900	HiC_scaffold_44	36135516	36138121
HiC_scaffold_10	35116594	35118746	HiC_scaffold_44	36111158	36114191
HiC_scaffold_10	35336433	35340396	HiC_scaffold_44	35952981	35954973
HiC_scaffold_10	30737994	30738974	HiC_scaffold_44	6644070	6649136
HiC_scaffold_10	30835086	30837240	HiC_scaffold_44	6316141	6320465
HiC_scaffold_10	30853064	30857859	HiC_scaffold_44	6308838	6313937
HiC_scaffold_10	30861874	30863636	HiC_scaffold_44	6253822	6254686
HiC_scaffold_10	30868965	30872232	HiC_scaffold_44	6241261	6243552
HiC_scaffold_10	30979835	30982869	HiC_scaffold_44	6209055	6211077
HiC_scaffold_10	31061064	31063637	HiC_scaffold_44	6141563	6143702
HiC_scaffold_10	31102988	31105538	HiC_scaffold_44	6106119	6109403
HiC_scaffold_10	27969241	27972038	HiC_scaffold_44	10828006	10830887
HiC_scaffold_10	28159425	28160957	HiC_scaffold_44	10722581	10726184
HiC_scaffold_10	28163055	28164468	HiC_scaffold_44	10702941	10705133
HiC_scaffold_10	28310595	28315288	HiC_scaffold_44	10694385	10699580
HiC_scaffold_10	28367657	28368292	HiC_scaffold_44	10520639	10521642
HiC_scaffold_10	28485745	28489527	HiC_scaffold_44	10402874	10406791
HiC_scaffold_10	7151380	7151793	HiC_scaffold_47	21511417	21511794
HiC_scaffold_10	7470275	7471763	HiC_scaffold_47	21519303	21519943
HiC_scaffold_10	7830493	7833106	HiC_scaffold_47	21697949	21699121
HiC_scaffold_10	8737973	8738959	HiC_scaffold_47	22050997	22051574
HiC_scaffold_10	8869649	8871504	HiC_scaffold_47	22063983	22073074
HiC_scaffold_10	9557182	9561988	HiC_scaffold_47	22290535	22290884
HiC_scaffold_10	10080059	10082136	HiC_scaffold_47	22778083	22779661
HiC_scaffold_10	8854129	8860988	HiC_scaffold_47	46951066	46957621
HiC_scaffold_10	8869649	8871504	HiC_scaffold_47	47044582	47050739
HiC_scaffold_10	9055663	9057030	HiC_scaffold_47	47070842	47072188
HiC_scaffold_10	9059442	9060797	HiC_scaffold_47	47075160	47076803
HiC_scaffold_10	9064157	9070446	HiC_scaffold_47	47078734	47079167
HiC_scaffold_10	8869649	8871504	HiC_scaffold_49	20911988	20919149
HiC_scaffold_10	9542628	9543957	HiC_scaffold_49	21249810	21249966
HiC_scaffold_10	9666103	9666589	HiC_scaffold_49	21590848	21591154
HiC_scaffold_10	10179126	10179652	HiC_scaffold_49	21878930	21879445
HiC_scaffold_10	10202364	10202765	HiC_scaffold_49	22507974	22508127
HiC_scaffold_10	8854129	8860988	HiC_scaffold_49	2398267	2405113
HiC_scaffold_10	8869649	8871504	HiC_scaffold_49	2384848	2386997
HiC_scaffold_10	9055663	9057030	HiC_scaffold_49	2358661	2360497
HiC_scaffold_10	9059442	9060797	HiC_scaffold_49	2353632	2353979
HiC_scaffold_10	9064157	9070446	HiC_scaffold_49	2345558	2350659
HiC_scaffold_10	15127790	15129600	HiC_scaffold_5	6307456	6309590
HiC_scaffold_10	15930081	15930336	HiC_scaffold_5	6487554	6489565
HiC_scaffold_10	16207712	16208635	HiC_scaffold_5	7116936	7119228
HiC_scaffold_10	16928112	16929325	HiC_scaffold_5	7478406	7479766
HiC_scaffold_10	17017194	17018736	HiC_scaffold_5	7830384	7830902
HiC_scaffold_10	14490173	14490688	HiC_scaffold_5	7478406	7479766
HiC_scaffold_10	15127790	15129600	HiC_scaffold_5	7029079	7029699
HiC_scaffold_10	15930081	15930336	HiC_scaffold_5	6487554	6489565
HiC_scaffold_10	16117824	16119321	HiC_scaffold_5	6307456	6309590
HiC_scaffold_10	16207712	16208635	HiC_scaffold_5	6210101	6210741
HiC_scaffold_10	4950157	4950963	HiC_scaffold_50	999128	999440
HiC_scaffold_10	5223865	5229888	HiC_scaffold_50	880078	890240
HiC_scaffold_10	5507275	5509303	HiC_scaffold_50	868721	871254
HiC_scaffold_10	5626619	5629011	HiC_scaffold_50	843302	846147
HiC_scaffold_10	5899768	5903281	HiC_scaffold_50	415003	418274
HiC_scaffold_10	20766602	20770250	HiC_scaffold_51	21114631	21117381
HiC_scaffold_10	21068049	21069354	HiC_scaffold_51	21698233	21698784
HiC_scaffold_10	21420260	21420938	HiC_scaffold_51	21870981	21871640
HiC_scaffold_10	21426513	21429612	HiC_scaffold_51	21968241	21968990
HiC_scaffold_10	21609633	21609995	HiC_scaffold_51	22410078	22411043
HiC_scaffold_10	21962921	21964820	HiC_scaffold_51	22598414	22599686
HiC_scaffold_10	19592757	19594859	HiC_scaffold_54	17591925	17593316
HiC_scaffold_10	19980679	19981687	HiC_scaffold_54	17466542	17468107
HiC_scaffold_10	20528548	20529279	HiC_scaffold_54	17370913	17371066
HiC_scaffold_10	20881042	20882644	HiC_scaffold_54	17191565	17193756
HiC_scaffold_10	21068049	21069354	HiC_scaffold_54	17010012	17013437
HiC_scaffold_10	15849143	15849638	HiC_scaffold_6	22329041	22329822
HiC_scaffold_10	16117824	16119321	HiC_scaffold_6	22860766	22861920
HiC_scaffold_10	16207712	16208635	HiC_scaffold_6	23400324	23401037
HiC_scaffold_10	16567074	16567877	HiC_scaffold_6	23671866	23672573
HiC_scaffold_10	16928112	16929325	HiC_scaffold_6	24300652	24302872
HiC_scaffold_10	17378602	17379684	HiC_scaffold_6	24938091	24939869
HiC_scaffold_10	17829069	17829440	HiC_scaffold_6	25110203	25111348
HiC_scaffold_10	33453214	33456686	HiC_scaffold_8	5616169	5619656
HiC_scaffold_10	33459491	33461931	HiC_scaffold_8	5704936	5705340
HiC_scaffold_10	33473888	33474295	HiC_scaffold_8	5730949	5731356
HiC_scaffold_10	33485017	33487116	HiC_scaffold_8	5741313	5741813
HiC_scaffold_10	33493197	33503363	HiC_scaffold_8	5746953	5757059
HiC_scaffold_10	33504218	33507905	HiC_scaffold_8	5758080	5761773
HiC_scaffold_10	33548372	33550843	HiC_scaffold_8	5885100	5887549
HiC_scaffold_10	33646877	33657092	HiC_scaffold_8	5903627	5915971
HiC_scaffold_10	33659814	33661574	HiC_scaffold_8	5915999	5917744
HiC_scaffold_10	33662316	33668756	HiC_scaffold_8	5918486	5923945
HiC_scaffold_10	33697269	33698630	HiC_scaffold_8	6013017	6014437
HiC_scaffold_10	33719523	33721046	HiC_scaffold_8	6025625	6027352
HiC_scaffold_10	33744950	33745690	HiC_scaffold_8	6034618	6036984
HiC_scaffold_10	33833367	33842726	HiC_scaffold_8	6043109	6049801
HiC_scaffold_10	33843610	33845741	HiC_scaffold_8	6053250	6055415
HiC_scaffold_10	33870394	33877605	HiC_scaffold_8	6097930	6105091
HiC_scaffold_10	33886031	33886477	HiC_scaffold_8	6109144	6109590
HiC_scaffold_10	33903343	33906912	HiC_scaffold_8	6117860	6127287
HiC_scaffold_10	33913069	33919293	HiC_scaffold_8	6128271	6133632
HiC_scaffold_10	33933177	33936437	HiC_scaffold_8	6142596	6146358
HiC_scaffold_10	33952979	33960420	HiC_scaffold_8	6160782	6165477
HiC_scaffold_10	33981390	33982115	HiC_scaffold_8	6185078	6186433
HiC_scaffold_10	33983141	33985391	HiC_scaffold_8	6186841	6189094
HiC_scaffold_10	33994843	33999450	HiC_scaffold_8	6193571	6198248
HiC_scaffold_10	34000835	34004253	HiC_scaffold_8	6199158	6202568
HiC_scaffold_10	34006944	34009308	HiC_scaffold_8	6209133	6211130
HiC_scaffold_10	34027903	34032698	HiC_scaffold_8	6252897	6257918
HiC_scaffold_10	34052320	34060364	HiC_scaffold_8	6260558	6280772
HiC_scaffold_10	34080206	34082131	HiC_scaffold_8	6294023	6295924
HiC_scaffold_10	34084018	34084608	HiC_scaffold_8	6298637	6299416
HiC_scaffold_10	34091028	34100581	HiC_scaffold_8	6318234	6321417
HiC_scaffold_10	34103963	34105708	HiC_scaffold_8	6326262	6328007
HiC_scaffold_10	34137644	34140873	HiC_scaffold_8	6346191	6358548
HiC_scaffold_10	34179769	34181588	HiC_scaffold_8	6362108	6363886
HiC_scaffold_10	34182417	34184942	HiC_scaffold_8	6364295	6366598
HiC_scaffold_10	34204489	34204941	HiC_scaffold_8	6391532	6394160
HiC_scaffold_10	34210045	34215704	HiC_scaffold_8	6414056	6419608
HiC_scaffold_10	737926	742261	HiC_scaffold_8	38194293	38198133
HiC_scaffold_10	743042	744709	HiC_scaffold_8	38213591	38216205
HiC_scaffold_10	772206	772823	HiC_scaffold_8	38224155	38225173
HiC_scaffold_10	798841	801347	HiC_scaffold_8	38225194	38226380
HiC_scaffold_10	809367	811731	HiC_scaffold_8	38243799	38244155
HiC_scaffold_10	819165	822310	HiC_scaffold_8	38250407	38251026
HiC_scaffold_10	823313	825895	HiC_scaffold_8	38253979	38256562
HiC_scaffold_10	833401	847787	HiC_scaffold_8	38271416	38285953
HiC_scaffold_10	852450	857197	HiC_scaffold_8	38290715	38295460
HiC_scaffold_10	913984	921742	HiC_scaffold_8	38332166	38333154
HiC_scaffold_10	926541	929345	HiC_scaffold_8	38579021	38582432
HiC_scaffold_10	1107177	1110515	HiC_scaffold_8	38619745	38623032
HiC_scaffold_10	1115853	1117810	HiC_scaffold_8	38624949	38627069
HiC_scaffold_10	1282787	1285260	HiC_scaffold_8	38635274	38636444
HiC_scaffold_10	1285917	1292355	HiC_scaffold_8	38637101	38643915
HiC_scaffold_10	1319887	1322597	HiC_scaffold_8	38664118	38667071
HiC_scaffold_10	1322984	1326110	HiC_scaffold_8	38667960	38671241
HiC_scaffold_10	1333241	1334993	HiC_scaffold_8	38720426	38722445
HiC_scaffold_10	1336090	1337512	HiC_scaffold_8	38723291	38726313
HiC_scaffold_10	24393729	24403004	HiC_scaffold_8	16454503	16462845
HiC_scaffold_10	24536811	24537503	HiC_scaffold_8	16489480	16490172
HiC_scaffold_10	24584194	24584421	HiC_scaffold_8	16497136	16497564
HiC_scaffold_10	24599719	24600135	HiC_scaffold_8	16568462	16568755
HiC_scaffold_10	24756545	24758560	HiC_scaffold_8	16648669	16649037
HiC_scaffold_10	24764073	24769635	HiC_scaffold_8	16651753	16659261
HiC_scaffold_10	24773885	24775467	HiC_scaffold_8	16662196	16665519
HiC_scaffold_10	24779637	24783713	HiC_scaffold_8	16686670	16689897
HiC_scaffold_10	24806683	24809177	HiC_scaffold_8	16718523	16722816
HiC_scaffold_10	24825018	24825431	HiC_scaffold_8	16730241	16730469
HiC_scaffold_10	24903943	24904398	HiC_scaffold_8	16771426	16771890
HiC_scaffold_10	25037885	25045585	HiC_scaffold_8	16797410	16806447
HiC_scaffold_10	25208901	25213579	HiC_scaffold_8	16850175	16854687
HiC_scaffold_10	3011096	3012890	HiC_scaffold_8	36120252	36121746
HiC_scaffold_10	3069123	3069301	HiC_scaffold_8	36450158	36450544
HiC_scaffold_10	3210979	3213746	HiC_scaffold_8	36895753	36896451
HiC_scaffold_10	3221856	3225446	HiC_scaffold_8	36899919	36903968
HiC_scaffold_10	3265233	3267383	HiC_scaffold_8	36920112	36922161
HiC_scaffold_10	3279550	3283096	HiC_scaffold_8	36934840	36938199
HiC_scaffold_10	3285370	3293097	HiC_scaffold_8	36943975	36951779
HiC_scaffold_10	3321833	3322015	HiC_scaffold_8	37087147	37087319
HiC_scaffold_10	3449142	3451238	HiC_scaffold_8	37148025	37151252
HiC_scaffold_10	3454964	3472973	HiC_scaffold_8	37155419	37169176
HiC_scaffold_10	3518727	3522634	HiC_scaffold_8	37214953	37218927
HiC_scaffold_10	3608017	3610757	HiC_scaffold_8	37223495	37225310
HiC_scaffold_10	3977920	3982320	HiC_scaffold_8	37323207	37325700
HiC_scaffold_10	4266134	4267399	HiC_scaffold_8	37550355	37551832
HiC_scaffold_10	4269037	4273418	HiC_scaffold_8	37553854	37558429
HiC_scaffold_10	4274286	4276707	HiC_scaffold_8	37559302	37561359
HiC_scaffold_10	4278011	4280584	HiC_scaffold_8	37562603	37565554
HiC_scaffold_10	4483244	4489422	HiC_scaffold_8	37673318	37678366
HiC_scaffold_10	4901791	4903042	HiC_scaffold_8	37725699	37728102
HiC_scaffold_10	4933440	4937034	HiC_scaffold_8	37775401	37779630
HiC_scaffold_10	5472302	5472547	HiC_scaffold_8	38071026	38074601
HiC_scaffold_10	5507275	5509303	HiC_scaffold_8	38123605	38125272
HiC_scaffold_10	9990107	9991442	HiC_scaffold_8	28768739	28769535
HiC_scaffold_10	9992390	9996102	HiC_scaffold_8	28770769	28771649
HiC_scaffold_10	10208842	10210179	HiC_scaffold_8	28993799	28994947
HiC_scaffold_10	10324054	10325972	HiC_scaffold_8	29312081	29314607
HiC_scaffold_10	10354605	10357256	HiC_scaffold_8	29345435	29351304
HiC_scaffold_10	10554090	10555503	HiC_scaffold_8	29573553	29575081
HiC_scaffold_10	10758076	10761346	HiC_scaffold_8	29666872	29670333
HiC_scaffold_10	11065196	11068120	HiC_scaffold_8	29808767	29812033
HiC_scaffold_10	11278613	11288305	HiC_scaffold_8	29926741	29936520
HiC_scaffold_10	11452002	11457454	HiC_scaffold_8	30069137	30074665
HiC_scaffold_10	39107	42048	HiC_scaffold_8	34992301	34995241
HiC_scaffold_10	88035	90032	HiC_scaffold_8	35000777	35003650
HiC_scaffold_10	136127	142107	HiC_scaffold_8	35090851	35097067
HiC_scaffold_10	174019	178358	HiC_scaffold_8	35118247	35119783
HiC_scaffold_10	216861	219703	HiC_scaffold_8	35269304	35272446
HiC_scaffold_10	270690	271432	HiC_scaffold_8	35735215	35737479
HiC_scaffold_10	349587	350627	HiC_scaffold_8	35806943	35808904
HiC_scaffold_10	353572	360246	HiC_scaffold_8	35951829	35954158
HiC_scaffold_10	22456005	22461588	HiC_scaffold_8	17692573	17697748
HiC_scaffold_10	22463076	22468807	HiC_scaffold_8	17699284	17704567
HiC_scaffold_10	22571735	22572982	HiC_scaffold_8	17727513	17732626
HiC_scaffold_10	22661773	22669414	HiC_scaffold_8	17761162	17768925
HiC_scaffold_10	22789486	22791906	HiC_scaffold_8	17877011	17879326
HiC_scaffold_10	22999407	23015665	HiC_scaffold_8	17996032	17999416
HiC_scaffold_10	23021741	23023785	HiC_scaffold_8	18031172	18035013
HiC_scaffold_10	14968717	14969385	HiC_scaffold_8	24876198	24876683
HiC_scaffold_10	15037127	15039658	HiC_scaffold_8	25020637	25022158
HiC_scaffold_10	15284361	15284867	HiC_scaffold_8	25274037	25274747
HiC_scaffold_10	16056107	16057895	HiC_scaffold_8	25667236	25669045
HiC_scaffold_10	16117824	16119321	HiC_scaffold_8	25920250	25921733
HiC_scaffold_10	16273438	16278994	HiC_scaffold_8	26532621	26538539
HiC_scaffold_10	16407979	16409983	HiC_scaffold_8	26942727	26943855
HiC_scaffold_10	16567074	16567877	HiC_scaffold_8	27000596	27002929
HiC_scaffold_10	35100938	35102357	HiC_scaffold_8	4140454	4141311
HiC_scaffold_10	35288228	35290350	HiC_scaffold_8	4232619	4237744
HiC_scaffold_10	35300816	35303509	HiC_scaffold_8	4254591	4259393
HiC_scaffold_10	35334417	35334875	HiC_scaffold_8	4275302	4278907
HiC_scaffold_10	35336433	35340396	HiC_scaffold_8	4285152	4289075
HiC_scaffold_10	35342567	35342979	HiC_scaffold_8	4292149	4294172
HiC_scaffold_10	2024938	2027929	HiC_scaffold_8	35969860	35974560
HiC_scaffold_10	2032035	2034548	HiC_scaffold_8	35979489	35981991
HiC_scaffold_10	2070659	2076936	HiC_scaffold_8	36011017	36016392
HiC_scaffold_10	2125995	2127624	HiC_scaffold_8	36120252	36121746
HiC_scaffold_10	2260656	2261262	HiC_scaffold_8	36175082	36175339
HiC_scaffold_10	2645245	2648010	HiC_scaffold_8	36895753	36896451
HiC_scaffold_10	7754277	7756202	HiC_scaffold_8	33727337	33729512
HiC_scaffold_10	7830493	7833106	HiC_scaffold_8	33750398	33750865
HiC_scaffold_10	7920227	7931198	HiC_scaffold_8	33886855	33898090
HiC_scaffold_10	8239758	8240771	HiC_scaffold_8	34077769	34080151
HiC_scaffold_10	8275910	8279853	HiC_scaffold_8	34421261	34424709
HiC_scaffold_10	13688875	13689850	HiC_scaffold_8	27000596	27002929
HiC_scaffold_10	13769329	13771082	HiC_scaffold_8	27545017	27548365
HiC_scaffold_10	14006359	14008143	HiC_scaffold_8	27771842	27773848
HiC_scaffold_10	14490173	14490688	HiC_scaffold_8	27997908	27999654
HiC_scaffold_10	14585701	14588733	HiC_scaffold_8	28532719	28535216
HiC_scaffold_10	13951237	13955917	HiC_scaffold_8	29430975	29431584
HiC_scaffold_10	14217281	14217547	HiC_scaffold_8	30186761	30187941
HiC_scaffold_10	14490173	14490688	HiC_scaffold_8	30338798	30339802
HiC_scaffold_10	14679472	14679814	HiC_scaffold_8	30780507	30780859
HiC_scaffold_10	15127790	15129600	HiC_scaffold_8	31685823	31688917
HiC_scaffold_10	25519732	25520980	HiC_scaffold_8	16115461	16116201
HiC_scaffold_10	25522498	25526606	HiC_scaffold_8	15879097	15883292
HiC_scaffold_10	25579999	25584132	HiC_scaffold_8	15834621	15838748
HiC_scaffold_10	25608999	25612692	HiC_scaffold_8	15588350	15592009
HiC_scaffold_10	25677174	25679831	HiC_scaffold_8	15572557	15575741
HiC_scaffold_10	25742652	25743956	HiC_scaffold_8	15554678	15560793
HiC_scaffold_10	25757127	25759723	HiC_scaffold_8	15533771	15536368
HiC_scaffold_10	25793502	25795879	HiC_scaffold_8	15526881	15527575
HiC_scaffold_10	25798425	25799293	HiC_scaffold_8	15522261	15523482
HiC_scaffold_10	25812001	25813142	HiC_scaffold_8	15512739	15513864
HiC_scaffold_10	25813640	25815448	HiC_scaffold_8	15510727	15512107
HiC_scaffold_10	25818919	25821617	HiC_scaffold_8	15501219	15503988
HiC_scaffold_10	25984864	25987473	HiC_scaffold_8	15448014	15452998
HiC_scaffold_10	26011424	26012047	HiC_scaffold_8	15415475	15417346
HiC_scaffold_10	26013744	26018108	HiC_scaffold_8	15340219	15343647
HiC_scaffold_10	26038883	26048162	HiC_scaffold_8	15293540	15302399
HiC_scaffold_10	26064872	26070305	HiC_scaffold_8	15280732	15285719
HiC_scaffold_10	26080214	26084848	HiC_scaffold_8	15267553	15271959
HiC_scaffold_10	26096655	26098532	HiC_scaffold_8	15256848	15260426
HiC_scaffold_10	26111243	26114728	HiC_scaffold_8	15248009	15251352
HiC_scaffold_10	26212141	26216481	HiC_scaffold_8	15040499	15044565
HiC_scaffold_10	26260458	26262365	HiC_scaffold_8	15015747	15017660
HiC_scaffold_10	26399980	26405199	HiC_scaffold_8	14970229	14974187
HiC_scaffold_10	26412321	26428165	HiC_scaffold_8	14922690	14938424
HiC_scaffold_10	26441823	26444823	HiC_scaffold_8	14912457	14915877
HiC_scaffold_10	26486118	26489062	HiC_scaffold_8	14834993	14838170
HiC_scaffold_10	26501640	26505800	HiC_scaffold_8	14809083	14813230
HiC_scaffold_10	26650968	26651772	HiC_scaffold_8	14804813	14805615
HiC_scaffold_10	26746342	26751166	HiC_scaffold_8	14672269	14677056
HiC_scaffold_10	26752428	26757024	HiC_scaffold_8	14666649	14671085
HiC_scaffold_10	26829868	26837121	HiC_scaffold_8	14631572	14637164
HiC_scaffold_10	26960709	26962002	HiC_scaffold_8	14581820	14583702
HiC_scaffold_10	26978106	26981430	HiC_scaffold_8	14559983	14563298
HiC_scaffold_10	27045333	27045857	HiC_scaffold_8	14493363	14493830
HiC_scaffold_10	27067246	27070127	HiC_scaffold_8	14477732	14481935
HiC_scaffold_10	27086746	27087312	HiC_scaffold_8	14458377	14458940
HiC_scaffold_10	27162977	27165418	HiC_scaffold_8	14417515	14419975
HiC_scaffold_10	27209920	27211602	HiC_scaffold_8	14230582	14232443
HiC_scaffold_10	27216392	27221262	HiC_scaffold_8	14124778	14128018
HiC_scaffold_10	27228162	27230906	HiC_scaffold_8	14105315	14111193
HiC_scaffold_10	27264348	27268304	HiC_scaffold_8	14038124	14039949
HiC_scaffold_10	27275467	27275672	HiC_scaffold_8	14025699	14025904
HiC_scaffold_10	27276615	27280554	HiC_scaffold_8	14020437	14024701
HiC_scaffold_10	27281517	27286407	HiC_scaffold_8	14009448	14014363
HiC_scaffold_10	27328182	27333221	HiC_scaffold_8	13974489	13976299
HiC_scaffold_10	27339187	27346693	HiC_scaffold_8	13958856	13966887
HiC_scaffold_10	27385243	27386037	HiC_scaffold_8	13926339	13927133
HiC_scaffold_10	27408547	27408951	HiC_scaffold_8	13878427	13878831
HiC_scaffold_10	27449935	27451644	HiC_scaffold_8	13807797	13809503
HiC_scaffold_10	27574634	27580207	HiC_scaffold_8	13632575	13651279
HiC_scaffold_10	27623413	27623769	HiC_scaffold_8	13531169	13534587
HiC_scaffold_10	27754762	27756548	HiC_scaffold_8	13379959	13382434
HiC_scaffold_10	27763092	27766375	HiC_scaffold_8	13366262	13368203
HiC_scaffold_10	27805290	27806608	HiC_scaffold_8	13235018	13236574
HiC_scaffold_10	27816463	27817843	HiC_scaffold_8	13193407	13194166
HiC_scaffold_10	27969241	27972038	HiC_scaffold_8	13061613	13064408
HiC_scaffold_10	28159425	28160957	HiC_scaffold_8	13039073	13040120
HiC_scaffold_10	28163055	28164468	HiC_scaffold_8	13034766	13035375
HiC_scaffold_10	28255349	28255688	HiC_scaffold_8	12774927	12775339
HiC_scaffold_10	28294549	28298246	HiC_scaffold_8	12738485	12742150
HiC_scaffold_10	28304631	28309384	HiC_scaffold_8	12734253	12736993
HiC_scaffold_10	28310595	28315288	HiC_scaffold_8	12720016	12731190
HiC_scaffold_10	28328301	28330896	HiC_scaffold_8	12691207	12697754
HiC_scaffold_10	28361280	28367225	HiC_scaffold_8	12676179	12682084
HiC_scaffold_10	28367657	28368292	HiC_scaffold_8	12675070	12675705
HiC_scaffold_10	28378042	28379191	HiC_scaffold_8	12660019	12662361
HiC_scaffold_10	28389179	28390373	HiC_scaffold_8	12632998	12640327
HiC_scaffold_10	28429676	28434377	HiC_scaffold_8	12590397	12595165
HiC_scaffold_10	28472489	28473112	HiC_scaffold_8	12513586	12514197
HiC_scaffold_10	28485745	28489527	HiC_scaffold_8	12370358	12374690
HiC_scaffold_10	28577848	28627974	HiC_scaffold_8	12339170	12344046
HiC_scaffold_10	28669073	28672589	HiC_scaffold_8	12235918	12239924
HiC_scaffold_10	28697612	28701119	HiC_scaffold_8	12211057	12215161
HiC_scaffold_10	28710236	28718258	HiC_scaffold_8	12202842	12210473
HiC_scaffold_10	28719748	28722581	HiC_scaffold_8	12198457	12201291
HiC_scaffold_10	28805603	28807405	HiC_scaffold_8	12118065	12119895
HiC_scaffold_10	28911627	28915058	HiC_scaffold_8	12020475	12023836
HiC_scaffold_10	28925790	28929688	HiC_scaffold_8	12013958	12019324
HiC_scaffold_10	28941256	28945776	HiC_scaffold_8	11932190	11935011
HiC_scaffold_10	28947087	28947614	HiC_scaffold_8	11929244	11929771
HiC_scaffold_10	29049308	29049807	HiC_scaffold_8	11750376	11750870
HiC_scaffold_10	29295880	29298267	HiC_scaffold_8	11560069	11563861
HiC_scaffold_10	29341334	29347473	HiC_scaffold_8	11387269	11393537
HiC_scaffold_10	29353230	29357009	HiC_scaffold_8	11365498	11366802
HiC_scaffold_10	29364564	29365529	HiC_scaffold_8	11297362	11298306
HiC_scaffold_10	29379237	29381092	HiC_scaffold_8	11288750	11290147
HiC_scaffold_10	29446874	29447404	HiC_scaffold_8	11221986	11222471
HiC_scaffold_10	29533800	29535431	HiC_scaffold_8	11211694	11212851
HiC_scaffold_10	29539850	29541034	HiC_scaffold_8	11204599	11205931
HiC_scaffold_10	29543302	29549670	HiC_scaffold_8	11195080	11200244
HiC_scaffold_10	29553590	29572023	HiC_scaffold_8	11178374	11189826
HiC_scaffold_10	29588416	29589276	HiC_scaffold_8	11006284	11006991
HiC_scaffold_10	29595768	29597108	HiC_scaffold_8	10996998	10998335
HiC_scaffold_10	29673726	29676197	HiC_scaffold_8	10940785	10943038
HiC_scaffold_10	29756087	29758359	HiC_scaffold_8	10899601	10902417
HiC_scaffold_10	29909793	29912958	HiC_scaffold_8	10739730	10742308
HiC_scaffold_10	29913981	29918027	HiC_scaffold_8	10734360	10739622
HiC_scaffold_10	29948838	29951829	HiC_scaffold_8	10694309	10697272
HiC_scaffold_10	30078112	30085714	HiC_scaffold_8	10520327	10528512
HiC_scaffold_10	30103991	30106885	HiC_scaffold_8	10513112	10515982
HiC_scaffold_10	30119731	30121753	HiC_scaffold_8	10461503	10463408
HiC_scaffold_10	30144339	30147615	HiC_scaffold_8	10423299	10426155
HiC_scaffold_10	30149214	30151529	HiC_scaffold_8	10418024	10420588
HiC_scaffold_10	30153767	30157448	HiC_scaffold_8	10412093	10415912
HiC_scaffold_10	30208121	30208594	HiC_scaffold_8	10345680	10346816
HiC_scaffold_10	30216475	30218856	HiC_scaffold_8	10331312	10333672
HiC_scaffold_10	30239775	30244519	HiC_scaffold_8	10288407	10292104
HiC_scaffold_10	30293056	30294729	HiC_scaffold_8	10277373	10277588
HiC_scaffold_10	30328303	30329670	HiC_scaffold_8	10175460	10179776
HiC_scaffold_10	30342608	30349283	HiC_scaffold_8	10158070	10159742
HiC_scaffold_10	30398327	30399994	HiC_scaffold_8	10074770	10077170
HiC_scaffold_10	30412406	30415567	HiC_scaffold_8	10063484	10065211
HiC_scaffold_10	30416842	30419898	HiC_scaffold_8	10059387	10062235
HiC_scaffold_10	30441418	30443905	HiC_scaffold_8	10020177	10023194
HiC_scaffold_10	30447928	30450575	HiC_scaffold_8	10014699	10018789
HiC_scaffold_10	30462418	30467181	HiC_scaffold_8	9974590	9979608
HiC_scaffold_10	30470211	30472412	HiC_scaffold_8	9967566	9972699
HiC_scaffold_10	30481130	30484663	HiC_scaffold_8	9959526	9963020
HiC_scaffold_10	30541396	30542799	HiC_scaffold_8	9891307	9892737
HiC_scaffold_10	30582902	30584326	HiC_scaffold_8	9776526	9777950
HiC_scaffold_10	30587769	30591973	HiC_scaffold_8	9771181	9773714
HiC_scaffold_10	30607528	30608669	HiC_scaffold_8	9747288	9748595
HiC_scaffold_10	30614449	30616243	HiC_scaffold_8	9720260	9722066
HiC_scaffold_10	30617188	30621409	HiC_scaffold_8	9715898	9719399
HiC_scaffold_10	30623718	30626940	HiC_scaffold_8	9691336	9692063
HiC_scaffold_10	30804653	30805612	HiC_scaffold_8	9654763	9658267
HiC_scaffold_10	30835086	30837240	HiC_scaffold_8	9647372	9652022
HiC_scaffold_10	30853064	30857859	HiC_scaffold_8	9568299	9573193
HiC_scaffold_10	30861874	30863636	HiC_scaffold_8	9557973	9562263
HiC_scaffold_10	30868965	30872232	HiC_scaffold_8	9538776	9541886
HiC_scaffold_10	30878380	30880817	HiC_scaffold_8	9531819	9534294
HiC_scaffold_10	30899787	30902998	HiC_scaffold_8	9487680	9490464
HiC_scaffold_10	30904683	30907447	HiC_scaffold_8	9483058	9485819
HiC_scaffold_10	30935647	30935871	HiC_scaffold_8	9443319	9447027
HiC_scaffold_10	30977472	30977762	HiC_scaffold_8	9333526	9333789
HiC_scaffold_10	30979835	30982869	HiC_scaffold_8	9329975	9331984
HiC_scaffold_10	30998417	30999481	HiC_scaffold_8	9288229	9289293
HiC_scaffold_10	31056373	31059028	HiC_scaffold_8	9227973	9230756
HiC_scaffold_10	31061064	31063637	HiC_scaffold_8	9223615	9226103
HiC_scaffold_10	31102988	31105538	HiC_scaffold_8	8941813	8948814
HiC_scaffold_10	31211005	31212888	HiC_scaffold_8	8911351	8913250
HiC_scaffold_10	31251316	31254307	HiC_scaffold_8	8868907	8872050
HiC_scaffold_10	31274048	31285528	HiC_scaffold_8	8840763	8860162
HiC_scaffold_10	31286752	31291987	HiC_scaffold_8	8828505	8833756
HiC_scaffold_10	31334574	31336476	HiC_scaffold_8	8747846	8750167
HiC_scaffold_10	31362362	31366332	HiC_scaffold_8	8730582	8734530
HiC_scaffold_10	31367507	31372547	HiC_scaffold_8	8724234	8729222
HiC_scaffold_10	31392960	31399015	HiC_scaffold_8	8708099	8714318
HiC_scaffold_10	31409822	31412991	HiC_scaffold_8	8687729	8691389
HiC_scaffold_10	31458011	31461706	HiC_scaffold_8	8521878	8525918
HiC_scaffold_10	31463746	31465590	HiC_scaffold_8	8518211	8520070
HiC_scaffold_10	31496469	31499461	HiC_scaffold_8	8415078	8421976
HiC_scaffold_10	31602292	31606526	HiC_scaffold_8	8407880	8411979
HiC_scaffold_10	31607195	31607419	HiC_scaffold_8	8406983	8407207
HiC_scaffold_10	31638525	31647421	HiC_scaffold_8	8350277	8353173
HiC_scaffold_10	31648780	31650936	HiC_scaffold_8	8346558	8348701
HiC_scaffold_10	31653713	31658201	HiC_scaffold_8	8339557	8344019
HiC_scaffold_10	31665137	31665589	HiC_scaffold_8	8331807	8332250
HiC_scaffold_10	31706572	31707396	HiC_scaffold_8	8304522	8305343
HiC_scaffold_10	31737401	31738431	HiC_scaffold_8	8240619	8241655
HiC_scaffold_10	31745244	31747952	HiC_scaffold_8	8208144	8211086
HiC_scaffold_10	31750353	31751534	HiC_scaffold_8	8185191	8186384
HiC_scaffold_10	31754916	31755448	HiC_scaffold_8	8181542	8183308
HiC_scaffold_10	31756947	31763120	HiC_scaffold_8	8173858	8180052
HiC_scaffold_10	31787094	31788269	HiC_scaffold_8	8158703	8159878
HiC_scaffold_10	31826099	31832618	HiC_scaffold_8	8100807	8107359
HiC_scaffold_10	31895496	31897769	HiC_scaffold_8	8095529	8097924
HiC_scaffold_10	31927357	31929571	HiC_scaffold_8	8036332	8038757
HiC_scaffold_10	31946844	31949073	HiC_scaffold_8	7832777	7834878
HiC_scaffold_10	31953094	31955591	HiC_scaffold_8	7818592	7822856
HiC_scaffold_10	31956516	31957994	HiC_scaffold_8	7816099	7816660
HiC_scaffold_10	31959693	31961900	HiC_scaffold_8	7812235	7814464
HiC_scaffold_10	31964374	31967769	HiC_scaffold_8	7806880	7810315
HiC_scaffold_10	31971579	31981077	HiC_scaffold_8	7803395	7803769
HiC_scaffold_10	31989713	31992357	HiC_scaffold_8	7768092	7770648
HiC_scaffold_10	32018565	32019851	HiC_scaffold_8	7714687	7719571
HiC_scaffold_10	32022818	32024535	HiC_scaffold_8	7697085	7702001
HiC_scaffold_10	32025877	32027338	HiC_scaffold_8	7694197	7695774
HiC_scaffold_10	32037003	32037461	HiC_scaffold_8	7641209	7641607
HiC_scaffold_10	32038844	32040382	HiC_scaffold_8	7638411	7639580
HiC_scaffold_10	32042564	32046181	HiC_scaffold_8	7619753	7633075
HiC_scaffold_10	32163272	32168408	HiC_scaffold_8	7578408	7582524
HiC_scaffold_10	32195160	32195651	HiC_scaffold_8	7571378	7571869
HiC_scaffold_10	32200086	32203688	HiC_scaffold_8	7556473	7558425
HiC_scaffold_10	32204893	32208088	HiC_scaffold_8	7551602	7554759
HiC_scaffold_10	32208376	32210536	HiC_scaffold_8	7550760	7551314
HiC_scaffold_10	32213792	32214070	HiC_scaffold_8	7542410	7542724
HiC_scaffold_10	32240070	32248080	HiC_scaffold_8	7516741	7524891
HiC_scaffold_10	32253320	32266689	HiC_scaffold_8	7489184	7494364
HiC_scaffold_10	32267026	32274028	HiC_scaffold_8	7472764	7479938
HiC_scaffold_10	32277633	32281571	HiC_scaffold_8	7467519	7471059
HiC_scaffold_10	32302859	32306328	HiC_scaffold_8	7401100	7404410
HiC_scaffold_10	32317702	32320233	HiC_scaffold_8	7373574	7378048
HiC_scaffold_10	32337236	32338187	HiC_scaffold_8	7334164	7335109
HiC_scaffold_10	32347051	32347632	HiC_scaffold_8	7321585	7322151
HiC_scaffold_10	32359597	32362559	HiC_scaffold_8	7303518	7306553
HiC_scaffold_10	32373576	32374367	HiC_scaffold_8	7296344	7297135
HiC_scaffold_10	32377020	32378734	HiC_scaffold_8	7286182	7288789
HiC_scaffold_10	32380013	32384630	HiC_scaffold_8	7279840	7284561
HiC_scaffold_10	32389724	32392453	HiC_scaffold_8	7274764	7277414
HiC_scaffold_10	32407006	32416208	HiC_scaffold_8	7258349	7268553
HiC_scaffold_10	32422650	32422955	HiC_scaffold_8	7253549	7253878
HiC_scaffold_10	32472327	32475379	HiC_scaffold_8	7215012	7217672
HiC_scaffold_10	32487170	32494362	HiC_scaffold_8	7204752	7212549
HiC_scaffold_10	32501860	32514908	HiC_scaffold_8	7160873	7175906
HiC_scaffold_10	32518015	32518746	HiC_scaffold_8	7147195	7148016
HiC_scaffold_10	32585199	32590034	HiC_scaffold_8	7117004	7121957
HiC_scaffold_10	32612528	32615888	HiC_scaffold_8	7102271	7105587
HiC_scaffold_10	32616537	32620354	HiC_scaffold_8	7097744	7101589
HiC_scaffold_10	32621136	32621363	HiC_scaffold_8	7091763	7091990
HiC_scaffold_10	32621693	32623456	HiC_scaffold_8	7078001	7079759
HiC_scaffold_10	32624410	32626376	HiC_scaffold_8	7074832	7077222
HiC_scaffold_10	32627305	32628768	HiC_scaffold_8	7071935	7073938
HiC_scaffold_10	32631171	32631569	HiC_scaffold_8	7063279	7063849
HiC_scaffold_10	32643983	32645524	HiC_scaffold_8	7052664	7054766
HiC_scaffold_10	32648077	32649765	HiC_scaffold_8	7041031	7042875
HiC_scaffold_10	32666235	32670307	HiC_scaffold_8	6998933	7000013
HiC_scaffold_10	32672267	32675368	HiC_scaffold_8	6994661	6997761
HiC_scaffold_10	32677619	32679556	HiC_scaffold_8	6990067	6993046
HiC_scaffold_10	32682218	32683700	HiC_scaffold_8	6987994	6989135
HiC_scaffold_10	32684351	32686649	HiC_scaffold_8	6986779	6987357
HiC_scaffold_10	32688534	32689793	HiC_scaffold_8	6948883	6949954
HiC_scaffold_10	32716730	32719919	HiC_scaffold_8	6926427	6930346
HiC_scaffold_10	32740576	32745681	HiC_scaffold_8	6880841	6887149
HiC_scaffold_10	32746696	32748284	HiC_scaffold_8	6879177	6880798
HiC_scaffold_10	32755007	32762586	HiC_scaffold_8	6867373	6876448
HiC_scaffold_10	32789564	32790292	HiC_scaffold_8	6854425	6855147
HiC_scaffold_10	32793529	32794692	HiC_scaffold_8	6841475	6845043
HiC_scaffold_10	32816534	32817511	HiC_scaffold_8	6832421	6832888
HiC_scaffold_10	32846348	32850953	HiC_scaffold_8	6786388	6791569
HiC_scaffold_10	32852428	32853059	HiC_scaffold_8	6784229	6786131
HiC_scaffold_10	32950645	32953804	HiC_scaffold_8	6767612	6773468
HiC_scaffold_10	32962837	32964284	HiC_scaffold_8	6751006	6754692
HiC_scaffold_10	32965143	32967636	HiC_scaffold_8	6747980	6750302
HiC_scaffold_10	32970620	32977873	HiC_scaffold_8	6737583	6744724
HiC_scaffold_10	32992591	32995142	HiC_scaffold_8	6704347	6706894
HiC_scaffold_10	32996711	33004487	HiC_scaffold_8	6694667	6702525
HiC_scaffold_10	33007826	33012260	HiC_scaffold_8	6686524	6691080
HiC_scaffold_10	33057544	33059549	HiC_scaffold_8	6680324	6682648
HiC_scaffold_10	33060555	33064079	HiC_scaffold_8	6670266	6678938
HiC_scaffold_10	33070382	33071962	HiC_scaffold_8	6667885	6669489
HiC_scaffold_10	33125574	33128567	HiC_scaffold_8	6614820	6617707
HiC_scaffold_10	33131540	33138069	HiC_scaffold_8	6601241	6607890
HiC_scaffold_10	33140099	33143903	HiC_scaffold_8	6564996	6568808
HiC_scaffold_10	33159213	33159965	HiC_scaffold_8	6534931	6536247
HiC_scaffold_10	33164051	33170499	HiC_scaffold_8	6524470	6530854
HiC_scaffold_10	33170772	33173814	HiC_scaffold_8	6521298	6524199
HiC_scaffold_10	33173946	33178222	HiC_scaffold_8	6516245	6520985
HiC_scaffold_10	33186339	33190597	HiC_scaffold_8	6504347	6508182
HiC_scaffold_10	33191804	33194787	HiC_scaffold_8	6499898	6502874
HiC_scaffold_10	33202939	33204453	HiC_scaffold_8	6486540	6488040
HiC_scaffold_10	33204768	33206591	HiC_scaffold_8	6484089	6486311
HiC_scaffold_10	33210585	33215556	HiC_scaffold_8	6466696	6471221
HiC_scaffold_10	33403794	33407015	HiC_scaffold_8	6423448	6427625
HiC_scaffold_10	34229476	34230877	HiC_scaffold_8	5552806	5555370
HiC_scaffold_10	34231862	34236912	HiC_scaffold_8	5546071	5551845
HiC_scaffold_10	34279310	34284442	HiC_scaffold_8	5487130	5491552
HiC_scaffold_10	34284916	34297763	HiC_scaffold_8	5466659	5486428
HiC_scaffold_10	34335752	34337018	HiC_scaffold_8	5418577	5420647
HiC_scaffold_10	34344347	34347003	HiC_scaffold_8	5368792	5373761
HiC_scaffold_10	34350804	34353210	HiC_scaffold_8	5360379	5363783
HiC_scaffold_10	34376318	34378608	HiC_scaffold_8	5352138	5356895
HiC_scaffold_10	34385588	34394167	HiC_scaffold_8	5340906	5349230
HiC_scaffold_10	34398461	34404394	HiC_scaffold_8	5330698	5336864
HiC_scaffold_10	34406745	34407470	HiC_scaffold_8	5327186	5327911
HiC_scaffold_10	34413070	34416537	HiC_scaffold_8	5315527	5319187
HiC_scaffold_10	34429090	34431195	HiC_scaffold_8	5301024	5303183
HiC_scaffold_10	34440359	34443652	HiC_scaffold_8	5290766	5294931
HiC_scaffold_10	34453465	34454166	HiC_scaffold_8	5271056	5271646
HiC_scaffold_10	34490391	34491851	HiC_scaffold_8	5223004	5226746
HiC_scaffold_10	34515159	34515989	HiC_scaffold_8	5208534	5209352
HiC_scaffold_10	34521196	34526431	HiC_scaffold_8	5167139	5171395
HiC_scaffold_10	34578483	34580201	HiC_scaffold_8	5155908	5157662
HiC_scaffold_10	34588667	34591482	HiC_scaffold_8	5113796	5117214
HiC_scaffold_10	34601156	34602154	HiC_scaffold_8	5101933	5102940
HiC_scaffold_10	34619467	34623976	HiC_scaffold_8	5085669	5095409
HiC_scaffold_10	34653630	34657114	HiC_scaffold_8	5080702	5082912
HiC_scaffold_10	34660604	34661557	HiC_scaffold_8	5033708	5034661
HiC_scaffold_10	34667086	34669689	HiC_scaffold_8	5019549	5022058
HiC_scaffold_10	34777378	34778727	HiC_scaffold_8	4984623	4986816
HiC_scaffold_10	34787685	34789581	HiC_scaffold_8	4971877	4973975
HiC_scaffold_10	34798818	34800703	HiC_scaffold_8	4883771	4884842
HiC_scaffold_10	34801988	34804428	HiC_scaffold_8	4879812	4883163
HiC_scaffold_10	34822797	34824259	HiC_scaffold_8	4863696	4864540
HiC_scaffold_10	34826751	34826968	HiC_scaffold_8	4860325	4860542
HiC_scaffold_10	34840947	34841308	HiC_scaffold_8	4846147	4846484
HiC_scaffold_10	34845481	34850216	HiC_scaffold_8	4839455	4843506
HiC_scaffold_10	34874065	34875492	HiC_scaffold_8	4827179	4828486
HiC_scaffold_10	34892445	34897731	HiC_scaffold_8	4801969	4807236
HiC_scaffold_10	34910532	34926732	HiC_scaffold_8	4788459	4790571
HiC_scaffold_10	34949530	34955245	HiC_scaffold_8	4763408	4768280
HiC_scaffold_10	34959767	34961188	HiC_scaffold_8	4754958	4758438
HiC_scaffold_10	35053905	35054552	HiC_scaffold_8	4708622	4709236
HiC_scaffold_10	35074983	35075993	HiC_scaffold_8	4691581	4692607
HiC_scaffold_10	35082390	35084428	HiC_scaffold_8	4682252	4684246
HiC_scaffold_10	35086734	35088761	HiC_scaffold_8	4677992	4679917
HiC_scaffold_10	35090249	35093900	HiC_scaffold_8	4673283	4676252
HiC_scaffold_10	35116594	35118746	HiC_scaffold_8	4634269	4634573
HiC_scaffold_10	35127089	35128335	HiC_scaffold_8	4622196	4623449
HiC_scaffold_10	35212108	35221745	HiC_scaffold_8	4570089	4576539
HiC_scaffold_10	35222731	35237866	HiC_scaffold_8	4558471	4569038
HiC_scaffold_10	35268306	35269043	HiC_scaffold_8	4518707	4520491
HiC_scaffold_10	35281229	35285866	HiC_scaffold_8	4501818	4505218
HiC_scaffold_10	35286274	35288132	HiC_scaffold_8	4499657	4501417
HiC_scaffold_10	35342567	35342979	HiC_scaffold_8	4292149	4294172
HiC_scaffold_10	35348477	35348801	HiC_scaffold_8	4285152	4289075
HiC_scaffold_10	16887829	16891117	HiC_scaffold_8	24396115	24401556
HiC_scaffold_10	17191806	17195280	HiC_scaffold_8	24328589	24332102
HiC_scaffold_10	17291476	17295544	HiC_scaffold_8	24248449	24252615
HiC_scaffold_10	17384753	17386843	HiC_scaffold_8	23896075	23898234
HiC_scaffold_10	17399089	17400083	HiC_scaffold_8	23872666	23873205
HiC_scaffold_10	17671759	17675657	HiC_scaffold_8	23321304	23326150
HiC_scaffold_10	17901826	17903404	HiC_scaffold_8	23036832	23037942
HiC_scaffold_10	18057502	18061334	HiC_scaffold_8	22973736	22979035
HiC_scaffold_10	18188711	18192465	HiC_scaffold_8	22938311	22938754
HiC_scaffold_10	18210090	18211373	HiC_scaffold_8	22926760	22927413
HiC_scaffold_10	18212316	18212615	HiC_scaffold_8	22644613	22645274
HiC_scaffold_10	18680673	18685012	HiC_scaffold_8	22238760	22243021
HiC_scaffold_10	18722944	18733153	HiC_scaffold_8	22169182	22173678
HiC_scaffold_10	18904952	18907059	HiC_scaffold_8	22003506	22005277
HiC_scaffold_10	18945427	18946437	HiC_scaffold_8	21988809	21989816
HiC_scaffold_10	19081158	19081493	HiC_scaffold_8	21886171	21890504
HiC_scaffold_10	19254190	19261533	HiC_scaffold_8	21791631	21798652
HiC_scaffold_10	19286214	19291778	HiC_scaffold_8	21756679	21759306
HiC_scaffold_10	19329210	19334608	HiC_scaffold_8	21557228	21563256
HiC_scaffold_10	19539543	19539976	HiC_scaffold_8	21518162	21518491
HiC_scaffold_10	19592757	19594859	HiC_scaffold_8	21208162	21210258
HiC_scaffold_10	19731705	19741858	HiC_scaffold_8	20974452	20985323
HiC_scaffold_10	19789260	19789535	HiC_scaffold_8	20707942	20708125
HiC_scaffold_10	19823576	19823824	HiC_scaffold_8	20376611	20376952
HiC_scaffold_10	20165546	20169499	HiC_scaffold_8	19889175	19892075
HiC_scaffold_10	20171534	20174626	HiC_scaffold_8	19883082	19885683
HiC_scaffold_10	20485336	20488795	HiC_scaffold_8	19651180	19654278
HiC_scaffold_10	20493405	20497499	HiC_scaffold_8	19612544	19616428
HiC_scaffold_10	20881042	20882644	HiC_scaffold_8	19536828	19537498
HiC_scaffold_10	20928004	20933897	HiC_scaffold_8	19431453	19433273
HiC_scaffold_10	21086027	21086372	HiC_scaffold_8	19392392	19401324
HiC_scaffold_10	21209253	21212461	HiC_scaffold_8	19274053	19277424
HiC_scaffold_10	21333322	21337343	HiC_scaffold_8	19119904	19124310
HiC_scaffold_10	21637153	21645792	HiC_scaffold_8	18997313	19003123
HiC_scaffold_10	21652787	21653419	HiC_scaffold_8	18993825	18994454
HiC_scaffold_10	21681994	21684295	HiC_scaffold_8	18989224	18991564
HiC_scaffold_10	21741885	21744934	HiC_scaffold_8	18704494	18706444
HiC_scaffold_10	21798289	21801841	HiC_scaffold_8	18682046	18688837
HiC_scaffold_10	21898063	21910396	HiC_scaffold_8	18589996	18601418
HiC_scaffold_10	21919515	21920774	HiC_scaffold_8	18554612	18558068
HiC_scaffold_10	22008616	22017018	HiC_scaffold_8	18370469	18378103
HiC_scaffold_10	22026341	22032013	HiC_scaffold_8	18205713	18209922
HiC_scaffold_10	22370415	22372812	HiC_scaffold_8	18068739	18071175
HiC_scaffold_10	22437235	22437615	HiC_scaffold_8	18048367	18048747
HiC_scaffold_10	22440989	22447344	HiC_scaffold_8	18037581	18044791
HiC_scaffold_10	22571735	22572982	HiC_scaffold_8	17727513	17732626
HiC_scaffold_10	6340876	6342554	HiC_scaffold_8	33544312	33546080
HiC_scaffold_10	6354262	6357921	HiC_scaffold_8	33533961	33536921
HiC_scaffold_10	6358384	6361980	HiC_scaffold_8	33530336	33533308
HiC_scaffold_10	6588394	6588618	HiC_scaffold_8	33299739	33299963
HiC_scaffold_10	6839186	6840441	HiC_scaffold_8	33038797	33039120
HiC_scaffold_10	6841024	6842349	HiC_scaffold_8	33036667	33037595
HiC_scaffold_10	6853995	6862239	HiC_scaffold_8	33021657	33030580
HiC_scaffold_10	6960634	6960969	HiC_scaffold_8	32946022	32951044
HiC_scaffold_10	7038869	7040229	HiC_scaffold_8	32938831	32939676
HiC_scaffold_10	7052892	7054332	HiC_scaffold_8	32921587	32923056
HiC_scaffold_10	7189573	7192891	HiC_scaffold_8	32882118	32884789
HiC_scaffold_10	7293906	7296450	HiC_scaffold_8	32792747	32795114
HiC_scaffold_10	7302397	7304108	HiC_scaffold_8	32782833	32785786
HiC_scaffold_10	7422733	7424320	HiC_scaffold_8	32701257	32702857
HiC_scaffold_10	7630611	7632677	HiC_scaffold_8	32584776	32587569
HiC_scaffold_10	7716862	7721209	HiC_scaffold_8	32484883	32488257
HiC_scaffold_10	7830493	7833106	HiC_scaffold_8	32138030	32139417
HiC_scaffold_10	7837216	7839179	HiC_scaffold_8	31685823	31688917
HiC_scaffold_10	5507275	5509303	HiC_scaffold_8	38123605	38125272
HiC_scaffold_10	5626619	5629011	HiC_scaffold_8	38104999	38107769
HiC_scaffold_10	5911012	5914843	HiC_scaffold_8	38076048	38079861
HiC_scaffold_10	5939458	5940207	HiC_scaffold_8	37993520	37994269
HiC_scaffold_10	5945759	5948083	HiC_scaffold_8	37983585	37985834
HiC_scaffold_10	5966474	5967106	HiC_scaffold_8	37933700	37934329
HiC_scaffold_10	5994452	6001923	HiC_scaffold_8	37923397	37929288
HiC_scaffold_10	6002016	6003780	HiC_scaffold_8	37911077	37912851
HiC_scaffold_10	6004679	6011549	HiC_scaffold_8	37903266	37910184
HiC_scaffold_10	6030550	6033571	HiC_scaffold_8	37775401	37779630
HiC_scaffold_10	12240863	12242205	HiC_scaffold_8	28801182	28803995
HiC_scaffold_10	12247530	12249816	HiC_scaffold_8	28532719	28535216
HiC_scaffold_10	12677282	12681554	HiC_scaffold_8	27954831	27959363
HiC_scaffold_10	12695125	12696076	HiC_scaffold_8	27953615	27954581
HiC_scaffold_10	13116520	13117692	HiC_scaffold_8	27466560	27466910
HiC_scaffold_10	13221097	13221393	HiC_scaffold_8	27437894	27438737
HiC_scaffold_10	13236971	13243337	HiC_scaffold_8	27400172	27405652
HiC_scaffold_10	13688875	13689850	HiC_scaffold_8	27000596	27002929
HiC_scaffold_10	34149962	34150895	HiC_scaffold_8	5208534	5209352
HiC_scaffold_10	34314646	34316149	HiC_scaffold_8	5167139	5171395
HiC_scaffold_10	34490391	34491851	HiC_scaffold_8	5080702	5082912
HiC_scaffold_10	34650353	34651446	HiC_scaffold_8	5074965	5078292
HiC_scaffold_10	34698767	34699792	HiC_scaffold_8	4984623	4986816
HiC_scaffold_10	34711978	34713187	HiC_scaffold_8	4883771	4884842
HiC_scaffold_10	34721597	34724363	HiC_scaffold_8	4879812	4883163
HiC_scaffold_10	34733781	34735215	HiC_scaffold_8	4863696	4864540
HiC_scaffold_10	34751582	34751938	HiC_scaffold_8	4846147	4846484
HiC_scaffold_10	32866678	32867507	HiC_scaffold_8	6767612	6773468
HiC_scaffold_10	32873026	32874483	HiC_scaffold_8	6751006	6754692
HiC_scaffold_10	32875341	32877823	HiC_scaffold_8	6747980	6750302
HiC_scaffold_10	32880787	32888046	HiC_scaffold_8	6737583	6744724
HiC_scaffold_10	32902353	32904362	HiC_scaffold_8	6704347	6706894
HiC_scaffold_10	32909229	32914174	HiC_scaffold_8	6694667	6702525
HiC_scaffold_10	32917501	32923434	HiC_scaffold_8	6686524	6691080
HiC_scaffold_10	2633568	2636268	HiC_scaffold_8	36899919	36903968
HiC_scaffold_10	2645245	2648010	HiC_scaffold_8	36895753	36896451
HiC_scaffold_10	3011096	3012890	HiC_scaffold_8	36120252	36121746
HiC_scaffold_10	3118133	3119019	HiC_scaffold_8	36035082	36035474
HiC_scaffold_10	3136975	3140153	HiC_scaffold_8	36011017	36016392
HiC_scaffold_10	3161807	3164322	HiC_scaffold_8	35979489	35981991
HiC_scaffold_10	3172340	3175274	HiC_scaffold_8	35969860	35974560
HiC_scaffold_10	216861	219703	HiC_scaffold_8	35269304	35272446
HiC_scaffold_10	461450	463555	HiC_scaffold_8	35000777	35003650
HiC_scaffold_10	527764	530708	HiC_scaffold_8	34992301	34995241
HiC_scaffold_10	590417	591571	HiC_scaffold_8	34934977	34936137
HiC_scaffold_10	677162	679220	HiC_scaffold_8	34781040	34783061
HiC_scaffold_10	679903	687043	HiC_scaffold_8	34773713	34780283
HiC_scaffold_10	700267	703400	HiC_scaffold_8	34757939	34760927
HiC_scaffold_10	23558184	23563594	HiC_scaffold_8	17350406	17362052
HiC_scaffold_10	24065157	24067475	HiC_scaffold_8	17140935	17142976
HiC_scaffold_10	24126279	24126659	HiC_scaffold_8	17048700	17050423
HiC_scaffold_10	24139197	24140105	HiC_scaffold_8	17034321	17035925
HiC_scaffold_10	24167598	24171623	HiC_scaffold_8	17019812	17023515
HiC_scaffold_10	24173143	24179327	HiC_scaffold_8	17012224	17017813
HiC_scaffold_10	8757319	8768196	HiC_scaffold_8	32388779	32397012
HiC_scaffold_10	8768376	8770973	HiC_scaffold_8	32378595	32381466
HiC_scaffold_10	9130709	9134836	HiC_scaffold_8	32350001	32354304
HiC_scaffold_10	9187651	9190161	HiC_scaffold_8	32321128	32323689
HiC_scaffold_10	9400956	9401822	HiC_scaffold_8	32231933	32232773
HiC_scaffold_10	10080059	10082136	HiC_scaffold_8	32138030	32139417
HiC_scaffold_10	13951237	13955917	HiC_scaffold_8	25920250	25921733
HiC_scaffold_10	14490173	14490688	HiC_scaffold_8	25830108	25832129
HiC_scaffold_10	14968717	14969385	HiC_scaffold_8	25195558	25196241
HiC_scaffold_10	15037127	15039658	HiC_scaffold_8	25020637	25022158
HiC_scaffold_10	15127790	15129600	HiC_scaffold_8	24391367	24391849
HiC_scaffold_10	14490173	14490688	HiC_scaffold_8	32138030	32139417
HiC_scaffold_10	14585701	14588733	HiC_scaffold_8	31685823	31688917
HiC_scaffold_10	14679472	14679814	HiC_scaffold_8	30780507	30780859
HiC_scaffold_10	14760456	14760713	HiC_scaffold_8	30519101	30519697
HiC_scaffold_10	15127790	15129600	HiC_scaffold_8	29880031	29882230
HiC_scaffold_13	24300044	24303525	HiC_scaffold_10	16117824	16119321
HiC_scaffold_13	24875923	24876420	HiC_scaffold_10	15849143	15849638
HiC_scaffold_13	25658665	25659859	HiC_scaffold_10	15127790	15129600
HiC_scaffold_13	26377769	26378913	HiC_scaffold_10	14490173	14490688
HiC_scaffold_13	27005683	27007727	HiC_scaffold_10	13951237	13955917
HiC_scaffold_13	15876487	15877151	HiC_scaffold_13	16170020	16172439
HiC_scaffold_13	16067471	16068324	HiC_scaffold_13	16589340	16589748
HiC_scaffold_13	16157897	16160059	HiC_scaffold_13	16719080	16720871
HiC_scaffold_13	16197483	16198309	HiC_scaffold_13	16740849	16741466
HiC_scaffold_13	16589340	16589748	HiC_scaffold_13	17023247	17024584
HiC_scaffold_13	16859283	16859648	HiC_scaffold_13	17164982	17165826
HiC_scaffold_13	17072394	17072780	HiC_scaffold_13	17295504	17295965
HiC_scaffold_13	17094693	17095563	HiC_scaffold_13	17305971	17306570
HiC_scaffold_13	17164982	17165826	HiC_scaffold_13	17567661	17568525
HiC_scaffold_13	17295504	17295965	HiC_scaffold_13	17749244	17749600
HiC_scaffold_13	17305971	17306570	HiC_scaffold_13	17771075	17771945
HiC_scaffold_13	17431017	17433431	HiC_scaffold_13	17891628	17893383
HiC_scaffold_13	17567661	17568525	HiC_scaffold_13	17987186	17987588
HiC_scaffold_13	16067471	16068324	HiC_scaffold_13	17023247	17024584
HiC_scaffold_13	16168963	16169367	HiC_scaffold_13	17164982	17165826
HiC_scaffold_13	16170020	16172439	HiC_scaffold_13	17573717	17575646
HiC_scaffold_13	16197483	16198309	HiC_scaffold_13	17678486	17679040
HiC_scaffold_13	16222922	16223386	HiC_scaffold_13	17749244	17749600
HiC_scaffold_13	16273976	16276445	HiC_scaffold_13	17891628	17893383
HiC_scaffold_13	16399154	16399337	HiC_scaffold_13	17894376	17895257
HiC_scaffold_13	16470456	16471520	HiC_scaffold_13	17911108	17912232
HiC_scaffold_13	16589340	16589748	HiC_scaffold_13	17998688	17999031
HiC_scaffold_13	17024776	17025003	HiC_scaffold_13	18018809	18018982
HiC_scaffold_13	16168963	16169367	HiC_scaffold_13	16859283	16859648
HiC_scaffold_13	16222922	16223386	HiC_scaffold_13	17072394	17072780
HiC_scaffold_13	16273976	16276445	HiC_scaffold_13	17431017	17433431
HiC_scaffold_13	16589340	16589748	HiC_scaffold_13	17579188	17579813
HiC_scaffold_13	16740849	16741466	HiC_scaffold_13	17678486	17679040
HiC_scaffold_13	17072394	17072780	HiC_scaffold_13	17749244	17749600
HiC_scaffold_13	17094693	17095563	HiC_scaffold_13	17771075	17771945
HiC_scaffold_13	17164982	17165826	HiC_scaffold_13	17987186	17987588
HiC_scaffold_13	13883315	13884133	HiC_scaffold_13	15880212	15881032
HiC_scaffold_13	14039434	14040753	HiC_scaffold_13	15876487	15877151
HiC_scaffold_13	14234073	14236717	HiC_scaffold_13	15504423	15507523
HiC_scaffold_13	14657214	14662791	HiC_scaffold_13	15158434	15164008
HiC_scaffold_13	14738288	14738547	HiC_scaffold_13	15104982	15106574
HiC_scaffold_13	14741949	14744652	HiC_scaffold_13	15099067	15101768
HiC_scaffold_13	14780563	14781047	HiC_scaffold_13	15043271	15043657
HiC_scaffold_13	14799797	14800982	HiC_scaffold_13	14828153	14829029
HiC_scaffold_13	15504423	15507523	HiC_scaffold_13	17891628	17893383
HiC_scaffold_13	15876487	15877151	HiC_scaffold_13	17743853	17744042
HiC_scaffold_13	16067471	16068324	HiC_scaffold_13	17579188	17579813
HiC_scaffold_13	16170020	16172439	HiC_scaffold_13	17573717	17575646
HiC_scaffold_13	16273976	16276445	HiC_scaffold_13	17431017	17433431
HiC_scaffold_13	16859283	16859648	HiC_scaffold_13	17164982	17165826
HiC_scaffold_13	16170020	16172439	HiC_scaffold_13	15876487	15877151
HiC_scaffold_13	16589340	16589748	HiC_scaffold_13	16067471	16068324
HiC_scaffold_13	16719080	16720871	HiC_scaffold_13	16157897	16160059
HiC_scaffold_13	16859283	16859648	HiC_scaffold_13	16168963	16169367
HiC_scaffold_13	17072394	17072780	HiC_scaffold_13	16222922	16223386
HiC_scaffold_13	17164982	17165826	HiC_scaffold_13	16859283	16859648
HiC_scaffold_13	17295504	17295965	HiC_scaffold_13	17072394	17072780
HiC_scaffold_13	17305971	17306570	HiC_scaffold_13	17094693	17095563
HiC_scaffold_13	17567661	17568525	HiC_scaffold_13	17164982	17165826
HiC_scaffold_13	17749244	17749600	HiC_scaffold_13	17295504	17295965
HiC_scaffold_13	17771075	17771945	HiC_scaffold_13	17305971	17306570
HiC_scaffold_13	17891628	17893383	HiC_scaffold_13	17431017	17433431
HiC_scaffold_13	17987186	17987588	HiC_scaffold_13	17567661	17568525
HiC_scaffold_13	17023247	17024584	HiC_scaffold_13	16067471	16068324
HiC_scaffold_13	17164982	17165826	HiC_scaffold_13	16168963	16169367
HiC_scaffold_13	17573717	17575646	HiC_scaffold_13	16170020	16172439
HiC_scaffold_13	17678486	17679040	HiC_scaffold_13	16197483	16198309
HiC_scaffold_13	17749244	17749600	HiC_scaffold_13	16222922	16223386
HiC_scaffold_13	17891628	17893383	HiC_scaffold_13	16273976	16276445
HiC_scaffold_13	17894376	17895257	HiC_scaffold_13	16399154	16399337
HiC_scaffold_13	17911108	17912232	HiC_scaffold_13	16470456	16471520
HiC_scaffold_13	17998688	17999031	HiC_scaffold_13	16589340	16589748
HiC_scaffold_13	18018809	18018982	HiC_scaffold_13	17024776	17025003
HiC_scaffold_13	17295504	17295965	HiC_scaffold_13	16222922	16223386
HiC_scaffold_13	17431017	17433431	HiC_scaffold_13	16273976	16276445
HiC_scaffold_13	17579188	17579813	HiC_scaffold_13	16589340	16589748
HiC_scaffold_13	17678486	17679040	HiC_scaffold_13	16740849	16741466
HiC_scaffold_13	17749244	17749600	HiC_scaffold_13	17072394	17072780
HiC_scaffold_13	17771075	17771945	HiC_scaffold_13	17094693	17095563
HiC_scaffold_13	17987186	17987588	HiC_scaffold_13	17164982	17165826
HiC_scaffold_13	14828153	14829029	HiC_scaffold_13	14799797	14800982
HiC_scaffold_13	15043271	15043657	HiC_scaffold_13	14780563	14781047
HiC_scaffold_13	15099067	15101768	HiC_scaffold_13	14741949	14744652
HiC_scaffold_13	15104982	15106574	HiC_scaffold_13	14738288	14738547
HiC_scaffold_13	15158434	15164008	HiC_scaffold_13	14657214	14662791
HiC_scaffold_13	15504423	15507523	HiC_scaffold_13	14234073	14236717
HiC_scaffold_13	15876487	15877151	HiC_scaffold_13	14039434	14040753
HiC_scaffold_13	15880212	15881032	HiC_scaffold_13	13883315	13884133
HiC_scaffold_13	17164982	17165826	HiC_scaffold_13	16859283	16859648
HiC_scaffold_13	17431017	17433431	HiC_scaffold_13	16273976	16276445
HiC_scaffold_13	17573717	17575646	HiC_scaffold_13	16170020	16172439
HiC_scaffold_13	17579188	17579813	HiC_scaffold_13	16067471	16068324
HiC_scaffold_13	17743853	17744042	HiC_scaffold_13	15876487	15877151
HiC_scaffold_13	17891628	17893383	HiC_scaffold_13	15504423	15507523
HiC_scaffold_13	24300044	24303525	HiC_scaffold_15	8733060	8734277
HiC_scaffold_13	24848662	24849528	HiC_scaffold_15	9090679	9092831
HiC_scaffold_13	24875923	24876420	HiC_scaffold_15	10080147	10080635
HiC_scaffold_13	25202267	25203425	HiC_scaffold_15	10178457	10179878
HiC_scaffold_13	25748703	25750316	HiC_scaffold_15	10391882	10392499
HiC_scaffold_13	25831078	25831599	HiC_scaffold_15	10448636	10449316
HiC_scaffold_13	2927558	2929833	HiC_scaffold_2	21873438	21875984
HiC_scaffold_13	2937873	2939864	HiC_scaffold_2	21869577	21872103
HiC_scaffold_13	2945661	2948764	HiC_scaffold_2	21668540	21671995
HiC_scaffold_13	3092682	3094619	HiC_scaffold_2	21416647	21420774
HiC_scaffold_13	3117684	3118577	HiC_scaffold_2	21281709	21282695
HiC_scaffold_13	3235090	3236253	HiC_scaffold_2	20829639	20832882
HiC_scaffold_13	24300044	24303525	HiC_scaffold_23	13688765	13689437
HiC_scaffold_13	24443516	24446472	HiC_scaffold_23	13598862	13599472
HiC_scaffold_13	24760040	24760339	HiC_scaffold_23	13046665	13047615
HiC_scaffold_13	25202267	25203425	HiC_scaffold_23	12606163	12607246
HiC_scaffold_13	25837456	25838200	HiC_scaffold_23	12519671	12519910
HiC_scaffold_13	2033144	2035705	HiC_scaffold_34	12364426	12366297
HiC_scaffold_13	2085768	2087547	HiC_scaffold_34	12426144	12426761
HiC_scaffold_13	2332790	2335768	HiC_scaffold_34	12471811	12475769
HiC_scaffold_13	2425709	2435747	HiC_scaffold_34	12506433	12508758
HiC_scaffold_13	2516303	2521325	HiC_scaffold_34	12636636	12639474
HiC_scaffold_13	2660640	2662067	HiC_scaffold_34	12719701	12722676
HiC_scaffold_13	2680896	2682515	HiC_scaffold_34	12754322	12757386
HiC_scaffold_13	1914581	1914835	HiC_scaffold_36	17040598	17040793
HiC_scaffold_13	1920047	1921033	HiC_scaffold_36	17075658	17076524
HiC_scaffold_13	2063829	2065524	HiC_scaffold_36	17369971	17371782
HiC_scaffold_13	2077002	2078559	HiC_scaffold_36	17552467	17553842
HiC_scaffold_13	2278696	2280098	HiC_scaffold_36	17774145	17774750
HiC_scaffold_13	2356616	2358916	HiC_scaffold_36	18266663	18268966
HiC_scaffold_13	21427520	21428410	HiC_scaffold_39	20341006	20341706
HiC_scaffold_13	21882868	21883176	HiC_scaffold_39	20477461	20477618
HiC_scaffold_13	22237990	22239016	HiC_scaffold_39	20791046	20791778
HiC_scaffold_13	22328254	22329071	HiC_scaffold_39	20970545	20972786
HiC_scaffold_13	22506005	22508446	HiC_scaffold_39	21151281	21153266
HiC_scaffold_13	24300044	24303525	HiC_scaffold_41	9096235	9098619
HiC_scaffold_13	24533505	24534584	HiC_scaffold_41	9177600	9178869
HiC_scaffold_13	25202267	25203425	HiC_scaffold_41	9186195	9187355
HiC_scaffold_13	25837456	25838200	HiC_scaffold_41	9637585	9639382
HiC_scaffold_13	26377769	26378913	HiC_scaffold_41	9721313	9722698
HiC_scaffold_13	35805752	35808109	HiC_scaffold_41	32317327	32319249
HiC_scaffold_13	35880935	35883126	HiC_scaffold_41	32311782	32312693
HiC_scaffold_13	35901777	35902823	HiC_scaffold_41	32293311	32294734
HiC_scaffold_13	35975228	35979975	HiC_scaffold_41	32274222	32276123
HiC_scaffold_13	36005985	36014417	HiC_scaffold_41	32265006	32266375
HiC_scaffold_13	24300044	24303525	HiC_scaffold_41	23948188	23948934
HiC_scaffold_13	24533505	24534584	HiC_scaffold_41	23594660	23595122
HiC_scaffold_13	24875923	24876420	HiC_scaffold_41	23589137	23589482
HiC_scaffold_13	25658665	25659859	HiC_scaffold_41	23137524	23139521
HiC_scaffold_13	26243895	26245003	HiC_scaffold_41	22479041	22479721
HiC_scaffold_13	495420	496912	HiC_scaffold_41	47489986	47490594
HiC_scaffold_13	683168	683668	HiC_scaffold_41	47351601	47352098
HiC_scaffold_13	695029	695699	HiC_scaffold_41	47035752	47039648
HiC_scaffold_13	870655	872235	HiC_scaffold_41	46811646	46824694
HiC_scaffold_13	934773	937674	HiC_scaffold_41	46695410	46699241
HiC_scaffold_13	2766576	2768964	HiC_scaffold_42	43300777	43302562
HiC_scaffold_13	2797713	2800085	HiC_scaffold_42	43492905	43494033
HiC_scaffold_13	2973841	2974968	HiC_scaffold_42	43642168	43643088
HiC_scaffold_13	3092682	3094619	HiC_scaffold_42	43889975	43892093
HiC_scaffold_13	3117684	3118577	HiC_scaffold_42	43966492	43967387
HiC_scaffold_13	14220199	14220621	HiC_scaffold_42	35280689	35281891
HiC_scaffold_13	14404696	14406027	HiC_scaffold_42	35557591	35559753
HiC_scaffold_13	14678780	14679154	HiC_scaffold_42	35640082	35641507
HiC_scaffold_13	14764182	14765605	HiC_scaffold_42	35649672	35649953
HiC_scaffold_13	14850323	14850551	HiC_scaffold_42	36189468	36189618
HiC_scaffold_13	25202267	25203425	HiC_scaffold_42	10350095	10350337
HiC_scaffold_13	25837456	25838200	HiC_scaffold_42	10988899	10989483
HiC_scaffold_13	26377769	26378913	HiC_scaffold_42	11077822	11078940
HiC_scaffold_13	26461508	26463163	HiC_scaffold_42	11439742	11439912
HiC_scaffold_13	27005683	27007727	HiC_scaffold_42	11798008	11798430
HiC_scaffold_13	21240408	21240932	HiC_scaffold_42	21247828	21249069
HiC_scaffold_13	21427520	21428410	HiC_scaffold_42	20796788	20798021
HiC_scaffold_13	21968958	21969971	HiC_scaffold_42	20487128	20487571
HiC_scaffold_13	22237990	22239016	HiC_scaffold_42	20070747	20071912
HiC_scaffold_13	22411051	22411257	HiC_scaffold_42	19980905	19981059
HiC_scaffold_13	22868768	22869993	HiC_scaffold_42	19533591	19534373
HiC_scaffold_13	3886541	3887011	HiC_scaffold_43	35412943	35413413
HiC_scaffold_13	3887988	3890662	HiC_scaffold_43	35414066	35416741
HiC_scaffold_13	3909149	3912379	HiC_scaffold_43	35427279	35429395
HiC_scaffold_13	3912503	3915340	HiC_scaffold_43	35429881	35432453
HiC_scaffold_13	3925358	3927064	HiC_scaffold_43	35436874	35438580
HiC_scaffold_13	3927560	3930825	HiC_scaffold_43	35439057	35442224
HiC_scaffold_13	4018607	4026796	HiC_scaffold_43	35502287	35505983
HiC_scaffold_13	28081382	28083512	HiC_scaffold_44	23226808	23228374
HiC_scaffold_13	28800388	28802889	HiC_scaffold_44	23316736	23319149
HiC_scaffold_13	29161596	29162009	HiC_scaffold_44	23670471	23670875
HiC_scaffold_13	29457188	29464530	HiC_scaffold_44	24301586	24305148
HiC_scaffold_13	29790055	29791214	HiC_scaffold_44	24307833	24309903
HiC_scaffold_13	2927558	2929833	HiC_scaffold_46	28292082	28294423
HiC_scaffold_13	2937873	2939864	HiC_scaffold_46	28295297	28297671
HiC_scaffold_13	2945661	2948764	HiC_scaffold_46	28517317	28520587
HiC_scaffold_13	3092682	3094619	HiC_scaffold_46	28735326	28740314
HiC_scaffold_13	3117684	3118577	HiC_scaffold_46	28944030	28945085
HiC_scaffold_13	3235090	3236253	HiC_scaffold_46	29281216	29284657
HiC_scaffold_13	3167367	3173514	HiC_scaffold_46	31808261	31811921
HiC_scaffold_13	3194006	3196372	HiC_scaffold_46	31803964	31805879
HiC_scaffold_13	3227592	3231337	HiC_scaffold_46	31761104	31766180
HiC_scaffold_13	3235090	3236253	HiC_scaffold_46	31751778	31752654
HiC_scaffold_13	3276524	3277216	HiC_scaffold_46	31724358	31725110
HiC_scaffold_13	3372819	3373121	HiC_scaffold_46	31710389	31710721
HiC_scaffold_13	3458823	3460617	HiC_scaffold_46	31668785	31669864
HiC_scaffold_13	3517476	3528567	HiC_scaffold_46	31660307	31667297
HiC_scaffold_13	1914581	1914835	HiC_scaffold_47	13027383	13027628
HiC_scaffold_13	1920047	1921033	HiC_scaffold_47	13233452	13234321
HiC_scaffold_13	2063829	2065524	HiC_scaffold_47	13524767	13526593
HiC_scaffold_13	2077002	2078559	HiC_scaffold_47	13676105	13677401
HiC_scaffold_13	2085768	2087547	HiC_scaffold_47	13771137	13772369
HiC_scaffold_13	2123548	2124978	HiC_scaffold_47	13962252	13963936
HiC_scaffold_13	2161294	2161746	HiC_scaffold_47	14002673	14003101
HiC_scaffold_13	2245341	2246685	HiC_scaffold_47	14303003	14305277
HiC_scaffold_13	6434763	6437464	HiC_scaffold_47	48229057	48232288
HiC_scaffold_13	6456040	6456567	HiC_scaffold_47	48255780	48256391
HiC_scaffold_13	6459388	6464475	HiC_scaffold_47	48296715	48300077
HiC_scaffold_13	6508652	6512874	HiC_scaffold_47	48333051	48339878
HiC_scaffold_13	6515981	6516626	HiC_scaffold_47	48343917	48344885
HiC_scaffold_13	6624510	6629148	HiC_scaffold_47	48352855	48420203
HiC_scaffold_13	6640835	6642392	HiC_scaffold_47	48489186	48490626
HiC_scaffold_13	6688643	6690426	HiC_scaffold_47	48547867	48551439
HiC_scaffold_13	3167367	3173514	HiC_scaffold_47	5257552	5264672
HiC_scaffold_13	3194006	3196372	HiC_scaffold_47	5266902	5268701
HiC_scaffold_13	3227592	3231337	HiC_scaffold_47	5312102	5317344
HiC_scaffold_13	3235090	3236253	HiC_scaffold_47	5321276	5322212
HiC_scaffold_13	3372819	3373121	HiC_scaffold_47	5354837	5355325
HiC_scaffold_13	3458823	3460617	HiC_scaffold_47	5462196	5463415
HiC_scaffold_13	10834481	10840123	HiC_scaffold_47	44460906	44463218
HiC_scaffold_13	10964710	10966132	HiC_scaffold_47	44474459	44476729
HiC_scaffold_13	11015706	11016884	HiC_scaffold_47	44543067	44544176
HiC_scaffold_13	11030698	11032542	HiC_scaffold_47	44599159	44605381
HiC_scaffold_13	11131822	11132460	HiC_scaffold_47	44635489	44636106
HiC_scaffold_13	11174856	11178474	HiC_scaffold_47	44651880	44654703
HiC_scaffold_13	10671914	10673167	HiC_scaffold_47	18780808	18794373
HiC_scaffold_13	10716557	10717197	HiC_scaffold_47	19081374	19082609
HiC_scaffold_13	10898732	10899643	HiC_scaffold_47	19260087	19260560
HiC_scaffold_13	11078685	11079191	HiC_scaffold_47	19620038	19620430
HiC_scaffold_13	11161365	11163224	HiC_scaffold_47	19988435	19989487
HiC_scaffold_13	11408238	11408679	HiC_scaffold_47	20313313	20316308
HiC_scaffold_13	7249689	7251592	HiC_scaffold_47	47762828	47766927
HiC_scaffold_13	7482246	7488879	HiC_scaffold_47	47722635	47734136
HiC_scaffold_13	7598499	7600374	HiC_scaffold_47	47590136	47592903
HiC_scaffold_13	7644857	7645522	HiC_scaffold_47	47556513	47557121
HiC_scaffold_13	7718548	7722129	HiC_scaffold_47	47512461	47514469
HiC_scaffold_13	7741662	7744986	HiC_scaffold_47	47423367	47426903
HiC_scaffold_13	7785659	7786785	HiC_scaffold_47	47376500	47377766
HiC_scaffold_13	7787062	7791401	HiC_scaffold_47	47372809	47376201
HiC_scaffold_13	7886653	7887941	HiC_scaffold_47	47362109	47363474
HiC_scaffold_13	7923486	7926659	HiC_scaffold_47	47286364	47288770
HiC_scaffold_13	8121826	8123596	HiC_scaffold_47	47127889	47131004
HiC_scaffold_13	8173919	8178643	HiC_scaffold_47	47089155	47094210
HiC_scaffold_13	8477727	8481238	HiC_scaffold_47	47044582	47050739
HiC_scaffold_13	8656513	8666090	HiC_scaffold_47	46703030	46714237
HiC_scaffold_13	4596750	4600453	HiC_scaffold_47	48972088	48975150
HiC_scaffold_13	4628436	4631011	HiC_scaffold_47	48969034	48970465
HiC_scaffold_13	4637464	4638636	HiC_scaffold_47	48966270	48967451
HiC_scaffold_13	4644670	4648072	HiC_scaffold_47	48956609	48959510
HiC_scaffold_13	4747799	4748149	HiC_scaffold_47	48932901	48933224
HiC_scaffold_13	4869193	4874609	HiC_scaffold_47	48902738	48905228
HiC_scaffold_13	4879014	4882429	HiC_scaffold_47	48880904	48884019
HiC_scaffold_13	4886861	4890180	HiC_scaffold_47	48871103	48876737
HiC_scaffold_13	4901253	4901846	HiC_scaffold_47	48726537	48727058
HiC_scaffold_13	34558278	34567958	HiC_scaffold_47	34004190	34014336
HiC_scaffold_13	34870827	34873403	HiC_scaffold_47	33791669	33794727
HiC_scaffold_13	34923569	34925937	HiC_scaffold_47	33572514	33574896
HiC_scaffold_13	35039947	35044331	HiC_scaffold_47	33535332	33538642
HiC_scaffold_13	35090361	35095612	HiC_scaffold_47	33493186	33494247
HiC_scaffold_13	35253267	35259555	HiC_scaffold_47	33022650	33027489
HiC_scaffold_13	35501079	35502778	HiC_scaffold_47	32769501	32771335
HiC_scaffold_13	619436	620269	HiC_scaffold_47	20152202	20152756
HiC_scaffold_13	666135	666902	HiC_scaffold_47	19770231	19771405
HiC_scaffold_13	704344	704769	HiC_scaffold_47	19015564	19016046
HiC_scaffold_13	847080	850089	HiC_scaffold_47	18594701	18597823
HiC_scaffold_13	969630	972705	HiC_scaffold_47	18253802	18256893
HiC_scaffold_13	1017694	1022102	HiC_scaffold_47	17670802	17674892
HiC_scaffold_13	11708994	11710160	HiC_scaffold_47	44254082	44255203
HiC_scaffold_13	11954072	11955466	HiC_scaffold_47	44195906	44198307
HiC_scaffold_13	12059810	12062093	HiC_scaffold_47	44159619	44160672
HiC_scaffold_13	12186377	12188780	HiC_scaffold_47	44148886	44152301
HiC_scaffold_13	12408283	12413980	HiC_scaffold_47	43920619	43924632
HiC_scaffold_13	26461508	26463163	HiC_scaffold_47	36812840	36814243
HiC_scaffold_13	27005683	27007727	HiC_scaffold_47	36630524	36631701
HiC_scaffold_13	27305645	27307254	HiC_scaffold_47	36246642	36247634
HiC_scaffold_13	27819670	27819918	HiC_scaffold_47	35559218	35559640
HiC_scaffold_13	28081382	28083512	HiC_scaffold_47	35550056	35552276
HiC_scaffold_13	4224119	4227431	HiC_scaffold_48	346285	349441
HiC_scaffold_13	4232223	4236820	HiC_scaffold_48	325317	329434
HiC_scaffold_13	4257648	4260081	HiC_scaffold_48	318728	319875
HiC_scaffold_13	4275425	4278352	HiC_scaffold_48	293090	296206
HiC_scaffold_13	4399568	4400970	HiC_scaffold_48	246729	247734
HiC_scaffold_13	4596750	4600453	HiC_scaffold_48	135264	137857
HiC_scaffold_13	4628436	4631011	HiC_scaffold_48	133340	134687
HiC_scaffold_13	4637464	4638636	HiC_scaffold_48	130991	132172
HiC_scaffold_13	4644670	4648072	HiC_scaffold_48	116547	118526
HiC_scaffold_13	4224119	4227431	HiC_scaffold_48	500053	502936
HiC_scaffold_13	4257648	4260081	HiC_scaffold_48	425099	426065
[truncated: 38,474 more rows]
