# Supplementary material for: Allopolyploid origin and diversification of the Hawaiian endemic mints
Source: Nat Commun. 2024 Apr 10;15:3109. doi: 10.1038/s41467-024-47247-y (PMC11006916; doi:10.1038/s41467-024-47247-y)
Supplement: Supplementary file 14 — Supplementary Data 11 [file 41467_2024_47247_MOESM14_ESM.xlsx]

## Sheet: Sheet1
Supplementary Table 11: Reference-based genome mapping statistics for the putative hybrid swarm samples on Mauna Kea.
Sample	Depth	Width
0.1.1	7.06351	0.634507
0.1.2	6.93995	0.649242
0.1.3	7.25075	0.629975
0.1.4	7.31505	0.642848
0.1.5	6.6008	0.627737
0.1.6	6.5461	0.648118
0.1.7	6.2194	0.638589
0.1.8	6.9083	0.638468
0.1.9	6.18365	0.644161
0.1.10	6.24739	0.638132
0.2.1	6.88456	0.628846
0.2.2	6.71255	0.628602
0.2.3	6.4083	0.625324
0.2.4	6.9207	0.628286
0.2.5	7.69822	0.647717
0.2.6	7.25384	0.627938
0.2.7	6.96795	0.634948
0.2.8	7.08423	0.632501
0.2.9	6.39995	0.630654
0.2.10	6.7073	0.647149
0.3.1	7.2799	0.633428
0.3.2	6.56946	0.627797
0.3.3	7.40108	0.632537
0.3.4	7.38167	0.630128
0.3.5	4.96579	0.613176
0.3.6	8.35427	0.637213
0.3.7	7.87085	0.651549
0.3.8	7.71734	0.64002
0.3.9	7.62773	0.639281
0.3.10	8.49675	0.640311
0.4.1	7.91244	0.637171
0.4.2	7.7415	0.639593
0.4.3	7.45423	0.637447
0.4.4	7.17825	0.63485
0.4.5	6.52113	0.632101
0.4.6	6.92534	0.641076
0.4.7	6.82254	0.637469
0.4.8	7.14543	0.632038
0.4.9	7.07739	0.633502
0.4.10	7.34015	0.636313
0.5.1	7.96578	0.636587
0.5.2	8.11553	0.63581
0.5.3	8.12122	0.634797
0.5.4	6.74211	0.631957
0.5.5	6.51939	0.637066
0.5.6	6.97327	0.633767
0.5.7	6.59823	0.621687
0.5.8	7.41321	0.631675
0.5.9	7.31505	0.632826
0.5.10	7.68865	0.637542
0.6.1	6.49513	0.626912
0.6.2	6.71955	0.630847
0.6.3	6.72332	0.625136
0.6.4	6.72332	0.634109
0.6.5	6.77925	0.629888
0.6.6	8.08069	0.636933
0.6.7	6.64469	0.629196
0.6.8	6.45107	0.624022
0.6.9	6.61247	0.627263
0.6.10	7.22974	0.632551
0.7.1	6.84283	0.623911
0.7.2	7.45511	0.632924
0.7.3	7.02481	0.628898
0.7.4	7.62348	0.635734
0.7.5	6.55419	0.628529
0.7.6	6.65015	0.625928
0.7.7	6.30372	0.627273
0.7.8	7.66467	0.635858
0.7.9	7.24149	0.632092
0.7.10	6.88064	0.630165
0.8.1	7.03353	0.629816
0.8.2	7.95655	0.639935
0.8.3	6.87369	0.622425
0.8.4	6.85381	0.62848
0.8.5	7.05164	0.635022
0.8.6	6.10297	0.622796
0.8.7	7.10564	0.62914
0.8.8	7.23742	0.629589
0.8.9	6.68817	0.629561
0.8.10	7.15934	0.631911
0.9.1	7.80675	0.637742
0.9.2	7.27567	0.638439
0.9.3	6.69958	0.626496
0.9.4	6.83872	0.628529
0.9.5	7.25747	0.630557
0.9.6	8.17966	0.640249
0.9.7	6.50963	0.623451
0.9.8	7.27924	0.633755
0.9.9	6.42053	0.627743
0.9.10	6.13686	0.62294
1.0.1	7.62498	0.647759
1.0.2	6.40189	0.62464
1.0.3	7.31454	0.643659
1.0.4	8.27246	0.64087
1.0.5	6.68254	0.64324
1.0.6	7.27698	0.622111
1.0.7	7.156	0.639604
1.0.8	7.99116	0.657121
1.0.9	6.98078	0.63055
1.0.10	7.69539	0.648695
1.1.1	12.2435	0.658243
1.1.2	7.2181	0.630922
1.1.3	6.71884	0.628715
1.1.4	6.04483	0.619485
1.1.5	7.61184	0.634956
1.1.6	6.46263	0.62552
1.1.7	7.78724	0.630374
1.1.8	6.63396	0.632665
1.1.9	6.95324	0.625751
1.1.10	7.13184	0.631355
