# Supplementary material for: Allopolyploid origin and diversification of the Hawaiian endemic mints
Source: Nat Commun. 2024 Apr 10;15:3109. doi: 10.1038/s41467-024-47247-y (PMC11006916; doi:10.1038/s41467-024-47247-y)
Supplement: Supplementary file 15 — Supplementary Data 12 [file 41467_2024_47247_MOESM15_ESM.xlsx]

## Sheet: Sheet1
Supplementary Table 12: Morphological characters from samples of the putative hybrid swarm.
Sample	Stem width	Hair length	Area Avg cm^2	Length Avg	Width Avg	Avg length Avg width ratio
0_1_1	1141.27	283.86	0.289561	6677.18	5257.8	1.26996
0_1_10	1305.18	106.27	1.28695	17490	9504.19	1.84024
0_1_2	1169.78	175.31	0.361165	8822.68	5328.3	1.65581
0_1_3	1554.92	168.93	0.758643	13691.7	7677.66	1.78332
0_1_4	831.22	302.42	0.316176	8314.38	5006.03	1.66087
0_1_5	1715.15	233.2	1.72246	23046.9	9792.03	2.35364
0_1_6	1183.57	215.79	1.47308	17045.3	10070.2	1.69266
0_1_7	1858.14	168.35	2.58937	29951.5	12589.1	2.37916
0_1_8	775.43	297.81	1.52206	19167	10419.1	1.8396
0_1_9	1116.02	484.14	0.631613	14600.7	6414.26	2.27629
0_2_1	1029.84	226.97	0.225011	6476.9	4509.87	1.43616
0_2_10	1531.87	534.65	0.202381	5691.55	4329.61	1.31456
0_2_2	738.71	207.59	0.204493	6211.72	4212.18	1.47471
0_2_3	1354.43	172.64	0.304622	7095.64	5505.66	1.28879
0_2_4	1044.15	293.92	0.595031	9766.74	7650.42	1.27663
0_2_5	1232.53	294.92	0.896635	14548.7	8476.94	1.71626
0_2_6	1268.72	184.53	0.735335	13344	7822.76	1.70579
0_2_7	1418.81	340.81	0.17309	5057.68	4264.15	1.18609
0_2_8	1076.63	178.22	0.384558	8374.83	5621.66	1.48974
0_2_9	1759.81	244.16	1.8022	24174.1	10629.1	2.27432
0_3_1	1496.13	376.18	0.32982	6803.95	6078.55	1.11934
0_3_10	1022.63	157.71	0.55062	9827.78	6920.5	1.4201
0_3_2	1040.75	208.41	0.175953	5051.12	4492.77	1.12428
0_3_3	1277.69	377.68	0.325405	7727.33	5336.24	1.44808
0_3_4	1263.05	283.47	0.402639	7339.67	6731.71	1.09031
0_3_5	1020	250	0.271933	6603.33	4960	1.33132
0_3_6	1040	300	0.3653	7143.33	6423.33	1.11209
0_3_7	1280	100	0.205533	6010	4473.33	1.34352
0_3_8	1160	330	0.4312	9620	5850	1.64444
0_3_9	840	220	0.470033	7860	7523.33	1.04475
0_4_1	940	240	0.207967	5680	5016.67	1.13223
0_4_10	1360	260	0.229033	6636.67	5003.33	1.32645
0_4_2	1200	180	0.1703	6283.33	4956.67	1.26765
0_4_3	1130	170	0.197533	5973.33	4126.67	1.4475
0_4_4	930	260	0.238	5956.67	4963.33	1.20013
0_4_5	1340	320	0.1554	6236.67	5136.67	1.21415
0_4_6	1060	270	0.2328	6646.67	4660	1.42632
0_4_7	970	280	0.293033	8236.67	4913.33	1.67639
0_4_8	1640	280	0.365967	6249.33	5396.67	1.158
0_4_9	840	300	0.115567	4770	3110	1.53376
0_5_1	1020	150	0.219533	5880	4826.67	1.21823
0_5_10	1090	330	0.174167	4840	4793.33	1.00974
0_5_2	800	310	0.169833	5453.33	4323.33	1.26137
0_5_3	810	300	0.237633	6296.67	4810	1.30908
0_5_4	1010	320	0.173833	4800	4606.67	1.04197
0_5_5	1020	290	0.156	4950	4060	1.21921
0_5_6	780	70	0.154	4840	4376.67	1.10586
0_5_7	1530	40	0.128367	4163.33	3716.67	1.12018
0_5_8	1070	240	0.254633	5753.33	5683.33	1.01232
0_5_9	770	90	0.183167	5023.33	4490	1.11878
0_6_1	1161.83	268.92	0.1934	5432.74	4595.56	1.18217
0_6_10	1461.16	307.33	0.217929	5892.05	4760.82	1.23761
0_6_2	1419.57	227.37	0.127919	3981.47	3960.64	1.00526
0_6_3	1190.57	None	0.11069	3942.71	3478.01	1.13361
0_6_4	1227.9	None	0.120617	4179.65	3517.06	1.18839
0_6_5	1101.26	163.19	0.109751	5018.82	3407.85	1.47272
0_6_6	1026.29	549.35	0.196768	5937.86	4232.11	1.40305
0_6_7	1230.85	288.98	0.209664	5146.72	4817.78	1.06828
0_6_8	1530.17	191.92	0.209024	5341.12	4674.39	1.14263
0_6_9	1003.72	None	0.186851	5808.72	4203.35	1.38193
0_7_1	1288.39	270.93	0.171656	5342.94	4283.09	1.24745
0_7_10	1514.94	302.44	0.196399	5290.85	4652.99	1.13709
0_7_2	1529.91	158.45	0.234935	5873.67	5042.3	1.16488
0_7_3	1260.17	258.73	0.183972	5668.88	4270.5	1.32745
0_7_4	1311.66	242.33	0.19563	5087.71	4408.11	1.15417
0_7_5	830.54	196.37	0.204214	5967.79	4544.36	1.31323
0_7_6	1261.51	237.77	0.08253	3673.95	2954.6	1.24347
0_7_7	1344.32	247.14	0.217381	5993.39	4564.19	1.31314
0_7_8	992.39	194.12	0.215818	5277.7	5007.06	1.05405
0_7_9	1320.49	119.45	0.272773	6612.85	5182.74	1.27594
0_8_1	1371.23	144.11	0.193827	5805.47	4287.58	1.35402
0_8_10	1382.07	None	0.308293	7323.23	5100.13	1.43589
0_8_2	822	115.29	0.0719699	3488.44	2864.51	1.21782
0_8_3	874.78	128.32	0.204466	6487.15	4402.43	1.47354
0_8_4	1048.73	159.94	0.182052	5912.12	4049.95	1.4598
0_8_5	932.61	181.75	0.241852	5978.44	5063.78	1.18063
0_8_6	839.29	350.63	0.198165	5592.87	4341.96	1.2881
0_8_7	1099.7	188.87	0.0794316	3837.02	2566.42	1.49509
0_8_8	1254.78	67.85	0.171698	5167.83	4274.67	1.20894
0_8_9	971.77	170.72	0.161942	5115.28	4020.84	1.27219
0_9_1	989.87	132.93	0.151569	5132	3692.52	1.38984
0_9_10	1150.75	210.75	0.52237	9983.89	6530.56	1.5288
0_9_2	1287.41	192.14	0.188193	5096.88	4667.3	1.09204
0_9_3	960.54	278.38	0.174889	5592.12	4266.23	1.31079
0_9_4	873.8	130.03	0.171576	5904.37	4030.4	1.46496
0_9_5	1642.58	54.35	0.110165	3800.96	3567.52	1.06543
0_9_6	1187.94	237.77	0.183357	5165.1	4325.28	1.19417
0_9_7	1181.03	191.24	0.147402	4572.41	4104.43	1.11402
0_9_8	960.71	100.81	0.130684	4114.47	3846.84	1.06957
0_9_9	1335.27	254.4	0.110948	4790.31	2990.98	1.60158
1_0_1	1468.7	221.54	0.97169	15170.3	7935.34	1.91174
1_0_10	962.13	120.26	0.112669	3836.28	3833.33	1.00077
1_0_2	1086.45	205.71	0.440003	10505	5376.68	1.9538
1_0_3	1478.4	145.83	0.115331	4380.41	3183.84	1.37583
1_0_4	1432.35	171.86	1.01333	17652.4	7772.75	2.27106
1_0_5	1071.49	263.37	0.15603	5498.77	3745.39	1.46814
1_0_6	969.4	207.51	0.324154	7766.73	5443.27	1.42685
1_0_7	1275.39	253.39	0.602471	12002.4	6397.51	1.8761
1_0_8	915.91	163.04	0.151284	4671.14	4153.79	1.12455
1_0_9	1526.36	None	1.08366	18655.1	7743.07	2.40926
1_1_10	891.16	203.2	0.506692	10283.9	6630.58	1.55097
1_1_2	602.65	255.93	0.584294	9588.65	7623.83	1.25772
1_1_3	1000.79	134.28	0.126393	4117.37	3739.28	1.10111
1_1_4	1100.63	320.3	0.193568	5249.73	4418.57	1.18811
1_1_5	1045.74	274.12	0.257696	6271.38	4863.16	1.28957
1_1_6	1563.19	183.59	0.115744	3723.18	3748.22	0.99332
1_1_7	1068.12	257.26	0.145799	4453.53	3840.44	1.15964
1_1_8	1023.9	269.36	0.346812	6487.97	5875.89	1.10417
1_1_9	910.33	238.59	0.142722	4396.94	4104.33	1.07129
41_S_rugosa			4.78184	34399.3	19824.6	1.73519
42_S_rugosa			3.90797	31584.2	15985	1.97586
46_S_microphylla	950	300	0.192807	4812.84	4797.46	1.00321
8_S_rugosa	1275.39	253.39	0.602471	12002.4	6397.51	1.8761
