# Supplementary material for: Allopolyploid origin and diversification of the Hawaiian endemic mints
Source: Nat Commun. 2024 Apr 10;15:3109. doi: 10.1038/s41467-024-47247-y (PMC11006916; doi:10.1038/s41467-024-47247-y)
Supplement: Supplementary file 17 — Source Data [file 41467_2024_47247_MOESM17_ESM.zip]

Archive with 10 entries (10 files):
- Fig1_SourceData.xlsx
- __MACOSX/._Fig1_SourceData.xlsx
- Fig2_SourceData.zip
- __MACOSX/._Fig2_SourceData.zip
- Fig3_SourceData.zip
- __MACOSX/._Fig3_SourceData.zip
- Fig4_SourceData.xlsx
- __MACOSX/._Fig4_SourceData.xlsx
- Fig5_SourceData.xlsx
- __MACOSX/._Fig5_SourceData.xlsx
