# Supplementary material for: Allopolyploid origin and diversification of the Hawaiian endemic mints
Source: Nat Commun. 2024 Apr 10;15:3109. doi: 10.1038/s41467-024-47247-y (PMC11006916; doi:10.1038/s41467-024-47247-y)
Supplement: Supplementary file 17 — Source Data [file 41467_2024_47247_MOESM17_ESM.zip › Fig1_SourceData.xlsx]

## Sheet: 1c_Genes
Figure 1c source data: Circos Density Genes
chr	start	end	value
HiC_scaffold_1	1	1000000	0.147325
HiC_scaffold_1	500001	1500000	0.133617
HiC_scaffold_1	1000001	2000000	0.142791
HiC_scaffold_1	1500001	2500000	0.104619
HiC_scaffold_1	2000001	3000000	0.055205
HiC_scaffold_1	2500001	3500000	0.125123
HiC_scaffold_1	3000001	4000000	0.183153
HiC_scaffold_1	3500001	4500000	0.163171
HiC_scaffold_1	4000001	5000000	0.105558
HiC_scaffold_1	4500001	5500000	0.038457
HiC_scaffold_1	5000001	6000000	0.083778
HiC_scaffold_1	5500001	6500000	0.146442
HiC_scaffold_1	6000001	7000000	0.118582
HiC_scaffold_1	6500001	7500000	0.062388
HiC_scaffold_1	7000001	8000000	0.065992
HiC_scaffold_1	7500001	8500000	0.11054
HiC_scaffold_1	8000001	9000000	0.106862
HiC_scaffold_1	8500001	9500000	0.102258
HiC_scaffold_1	9000001	10000000	0.125132
HiC_scaffold_1	9500001	10500000	0.118236
HiC_scaffold_1	10000001	11000000	0.117982
HiC_scaffold_1	10500001	11500000	0.070728
HiC_scaffold_1	11000001	12000000	0.060704
HiC_scaffold_1	11500001	12500000	0.08352
HiC_scaffold_1	12000001	13000000	0.143694
HiC_scaffold_1	12500001	13500000	0.169337
HiC_scaffold_1	13000001	14000000	0.104374
HiC_scaffold_1	13500001	14500000	0.083281
HiC_scaffold_1	14000001	15000000	0.07108
HiC_scaffold_1	14500001	15500000	0.05916
HiC_scaffold_1	15000001	16000000	0.050805
HiC_scaffold_1	15500001	16500000	0.083955
HiC_scaffold_1	16000001	17000000	0.08711
HiC_scaffold_1	16500001	17500000	0.047643
HiC_scaffold_1	17000001	18000000	0.039227
HiC_scaffold_1	17500001	18500000	0.076298
HiC_scaffold_1	18000001	19000000	0.075216
HiC_scaffold_1	18500001	19500000	0.030145
HiC_scaffold_1	19000001	20000000	0.030619
HiC_scaffold_1	19500001	20500000	0.033918
HiC_scaffold_1	20000001	21000000	0.050709
HiC_scaffold_1	20500001	21500000	0.074793
HiC_scaffold_1	21000001	22000000	0.07411
HiC_scaffold_1	21500001	22500000	0.072527
HiC_scaffold_1	22000001	23000000	0.068311
HiC_scaffold_1	22500001	23500000	0.090392
HiC_scaffold_1	23000001	24000000	0.080726
HiC_scaffold_1	23500001	24500000	0.065882
HiC_scaffold_1	24000001	25000000	0.101138
HiC_scaffold_1	24500001	25500000	0.10803
HiC_scaffold_1	25000001	26000000	0.091722
HiC_scaffold_1	25500001	26500000	0.097527
HiC_scaffold_1	26000001	27000000	0.109333
HiC_scaffold_1	26500001	27500000	0.061043
HiC_scaffold_1	27000001	28000000	0.021197
HiC_scaffold_1	27500001	28500000	0.06413
HiC_scaffold_1	28000001	29000000	0.099744
HiC_scaffold_1	28500001	29500000	0.095705
HiC_scaffold_1	29000001	30000000	0.122958
HiC_scaffold_1	29500001	30500000	0.144925
HiC_scaffold_1	30000001	31000000	0.1447
HiC_scaffold_1	30500001	31500000	0.195479
HiC_scaffold_1	31000001	32000000	0.179479
HiC_scaffold_1	31500001	32500000	0.092092
HiC_scaffold_1	32000001	33000000	0.128788
HiC_scaffold_1	32500001	33500000	0.193062
HiC_scaffold_1	33000001	34000000	0.187303
HiC_scaffold_1	33500001	34500000	0.186592
HiC_scaffold_1	34000001	35000000	0.215828
HiC_scaffold_10	1	1000000	0.105651
HiC_scaffold_10	500001	1500000	0.126284
HiC_scaffold_10	1000001	2000000	0.119636
HiC_scaffold_10	1500001	2500000	0.095074
HiC_scaffold_10	2000001	3000000	0.057354
HiC_scaffold_10	2500001	3500000	0.101735
HiC_scaffold_10	3000001	4000000	0.124199
HiC_scaffold_10	3500001	4500000	0.077217
HiC_scaffold_10	4000001	5000000	0.045647
HiC_scaffold_10	4500001	5500000	0.030479
HiC_scaffold_10	5000001	6000000	0.056557
HiC_scaffold_10	5500001	6500000	0.074245
HiC_scaffold_10	6000001	7000000	0.078563
HiC_scaffold_10	6500001	7500000	0.081868
HiC_scaffold_10	7000001	8000000	0.066167
HiC_scaffold_10	7500001	8500000	0.038425
HiC_scaffold_10	8000001	9000000	0.046986
HiC_scaffold_10	8500001	9500000	0.057483
HiC_scaffold_10	9000001	10000000	0.044077
HiC_scaffold_10	9500001	10500000	0.040223
HiC_scaffold_10	10000001	11000000	0.023688
HiC_scaffold_10	10500001	11500000	0.032725
HiC_scaffold_10	11000001	12000000	0.037343
HiC_scaffold_10	11500001	12500000	0.031359
HiC_scaffold_10	12000001	13000000	0.041506
HiC_scaffold_10	12500001	13500000	0.049122
HiC_scaffold_10	13000001	14000000	0.047879
HiC_scaffold_10	13500001	14500000	0.045664
HiC_scaffold_10	14000001	15000000	0.032033
HiC_scaffold_10	14500001	15500000	0.020466
HiC_scaffold_10	15000001	16000000	0.016671
HiC_scaffold_10	15500001	16500000	0.032883
HiC_scaffold_10	16000001	17000000	0.036567
HiC_scaffold_10	16500001	17500000	0.027519
HiC_scaffold_10	17000001	18000000	0.031399
HiC_scaffold_10	17500001	18500000	0.027274
HiC_scaffold_10	18000001	19000000	0.044288
HiC_scaffold_10	18500001	19500000	0.058413
HiC_scaffold_10	19000001	20000000	0.058212
HiC_scaffold_10	19500001	20500000	0.050075
HiC_scaffold_10	20000001	21000000	0.044074
HiC_scaffold_10	20500001	21500000	0.045311
HiC_scaffold_10	21000001	22000000	0.065418
HiC_scaffold_10	21500001	22500000	0.080906
HiC_scaffold_10	22000001	23000000	0.059558
HiC_scaffold_10	22500001	23500000	0.049359
HiC_scaffold_10	23000001	24000000	0.053349
HiC_scaffold_10	23500001	24500000	0.080512
HiC_scaffold_10	24000001	25000000	0.088319
HiC_scaffold_10	24500001	25500000	0.058429
HiC_scaffold_10	25000001	26000000	0.076477
HiC_scaffold_10	25500001	26500000	0.130384
HiC_scaffold_10	26000001	27000000	0.120177
HiC_scaffold_10	26500001	27500000	0.101874
HiC_scaffold_10	27000001	28000000	0.090493
HiC_scaffold_10	27500001	28500000	0.081973
HiC_scaffold_10	28000001	29000000	0.169286
HiC_scaffold_10	28500001	29500000	0.144652
HiC_scaffold_10	29000001	30000000	0.101605
HiC_scaffold_10	29500001	30500000	0.153685
HiC_scaffold_10	30000001	31000000	0.145318
HiC_scaffold_10	30500001	31500000	0.151651
HiC_scaffold_10	31000001	32000000	0.182957
HiC_scaffold_10	31500001	32500000	0.223749
HiC_scaffold_10	32000001	33000000	0.27105
HiC_scaffold_10	32500001	33500000	0.258133
HiC_scaffold_10	33000001	34000000	0.255364
HiC_scaffold_10	33500001	34500000	0.285529
HiC_scaffold_10	34000001	35000000	0.268631
HiC_scaffold_11	1	1000000	0.274337
HiC_scaffold_11	500001	1500000	0.214228
HiC_scaffold_11	1000001	2000000	0.204934
HiC_scaffold_11	1500001	2500000	0.296984
HiC_scaffold_11	2000001	3000000	0.347166
HiC_scaffold_11	2500001	3500000	0.335175
HiC_scaffold_11	3000001	4000000	0.371756
HiC_scaffold_11	3500001	4500000	0.356084
HiC_scaffold_13	1	1000000	0.218775
HiC_scaffold_13	500001	1500000	0.189786
HiC_scaffold_13	1000001	2000000	0.253089
HiC_scaffold_13	1500001	2500000	0.24554
HiC_scaffold_13	2000001	3000000	0.23104
HiC_scaffold_13	2500001	3500000	0.281814
HiC_scaffold_13	3000001	4000000	0.290653
HiC_scaffold_13	3500001	4500000	0.270535
HiC_scaffold_13	4000001	5000000	0.200139
HiC_scaffold_13	4500001	5500000	0.26857
HiC_scaffold_13	5000001	6000000	0.234804
HiC_scaffold_13	5500001	6500000	0.079815
HiC_scaffold_13	6000001	7000000	0.106292
HiC_scaffold_13	6500001	7500000	0.133887
HiC_scaffold_13	7000001	8000000	0.145655
HiC_scaffold_13	7500001	8500000	0.175487
HiC_scaffold_13	8000001	9000000	0.199985
HiC_scaffold_13	8500001	9500000	0.182565
HiC_scaffold_13	9000001	10000000	0.162716
HiC_scaffold_13	9500001	10500000	0.126467
HiC_scaffold_13	10000001	11000000	0.086362
HiC_scaffold_13	10500001	11500000	0.088309
HiC_scaffold_13	11000001	12000000	0.099612
HiC_scaffold_13	11500001	12500000	0.103604
HiC_scaffold_13	12000001	13000000	0.101141
HiC_scaffold_13	12500001	13500000	0.126874
HiC_scaffold_13	13000001	14000000	0.098859
HiC_scaffold_13	13500001	14500000	0.068477
HiC_scaffold_13	14000001	15000000	0.063127
HiC_scaffold_13	14500001	15500000	0.113611
HiC_scaffold_13	15000001	16000000	0.149023
HiC_scaffold_13	15500001	16500000	0.074397
HiC_scaffold_13	16000001	17000000	0.032608
HiC_scaffold_13	16500001	17500000	0.033473
HiC_scaffold_13	17000001	18000000	0.038663
HiC_scaffold_13	17500001	18500000	0.044522
HiC_scaffold_13	18000001	19000000	0.065039
HiC_scaffold_13	18500001	19500000	0.083331
HiC_scaffold_13	19000001	20000000	0.076216
HiC_scaffold_13	19500001	20500000	0.0606
HiC_scaffold_13	20000001	21000000	0.050506
HiC_scaffold_13	20500001	21500000	0.054799
HiC_scaffold_13	21000001	22000000	0.075846
HiC_scaffold_13	21500001	22500000	0.059764
HiC_scaffold_13	22000001	23000000	0.05912
HiC_scaffold_13	22500001	23500000	0.056889
HiC_scaffold_13	23000001	24000000	0.041609
HiC_scaffold_13	23500001	24500000	0.059109
HiC_scaffold_13	24000001	25000000	0.051014
HiC_scaffold_13	24500001	25500000	0.035259
HiC_scaffold_13	25000001	26000000	0.036198
HiC_scaffold_13	25500001	26500000	0.03245
HiC_scaffold_13	26000001	27000000	0.017176
HiC_scaffold_13	26500001	27500000	0.03595
HiC_scaffold_13	27000001	28000000	0.042552
HiC_scaffold_13	27500001	28500000	0.020326
HiC_scaffold_13	28000001	29000000	0.030113
HiC_scaffold_13	28500001	29500000	0.055736
HiC_scaffold_13	29000001	30000000	0.063063
HiC_scaffold_13	29500001	30500000	0.075114
HiC_scaffold_13	30000001	31000000	0.07991
HiC_scaffold_13	30500001	31500000	0.092588
HiC_scaffold_13	31000001	32000000	0.104587
HiC_scaffold_13	31500001	32500000	0.130306
HiC_scaffold_13	32000001	33000000	0.149611
HiC_scaffold_13	32500001	33500000	0.106249
HiC_scaffold_13	33000001	34000000	0.085088
HiC_scaffold_13	33500001	34500000	0.094977
HiC_scaffold_13	34000001	35000000	0.118621
HiC_scaffold_13	34500001	35500000	0.135022
HiC_scaffold_13	35000001	36000000	0.09542
HiC_scaffold_13	35500001	36500000	0.082549
HiC_scaffold_13	36000001	37000000	0.102551
HiC_scaffold_14	1	1000000	0.145477
HiC_scaffold_14	500001	1500000	0.241022
HiC_scaffold_14	1000001	2000000	0.231678
HiC_scaffold_14	1500001	2500000	0.205785
HiC_scaffold_14	2000001	3000000	0.208694
HiC_scaffold_14	2500001	3500000	0.241663
HiC_scaffold_14	3000001	4000000	0.2038
HiC_scaffold_14	3500001	4500000	0.168085
HiC_scaffold_14	4000001	5000000	0.140217
HiC_scaffold_14	4500001	5500000	0.09779
HiC_scaffold_14	5000001	6000000	0.111626
HiC_scaffold_14	5500001	6500000	0.139366
HiC_scaffold_14	6000001	7000000	0.169731
HiC_scaffold_14	6500001	7500000	0.182444
HiC_scaffold_14	7000001	8000000	0.161802
HiC_scaffold_14	7500001	8500000	0.139573
HiC_scaffold_15	1	1000000	0.067081
HiC_scaffold_15	500001	1500000	0.080733
HiC_scaffold_15	1000001	2000000	0.057048
HiC_scaffold_15	1500001	2500000	0.058806
HiC_scaffold_15	2000001	3000000	0.067268
HiC_scaffold_15	2500001	3500000	0.090032
HiC_scaffold_15	3000001	4000000	0.087847
HiC_scaffold_15	3500001	4500000	0.065489
HiC_scaffold_15	4000001	5000000	0.073749
HiC_scaffold_15	4500001	5500000	0.073786
HiC_scaffold_15	5000001	6000000	0.050114
HiC_scaffold_15	5500001	6500000	0.044422
HiC_scaffold_15	6000001	7000000	0.06409
HiC_scaffold_15	6500001	7500000	0.078681
HiC_scaffold_15	7000001	8000000	0.053929
HiC_scaffold_15	7500001	8500000	0.090507
HiC_scaffold_15	8000001	9000000	0.159712
HiC_scaffold_15	8500001	9500000	0.099195
HiC_scaffold_15	9000001	10000000	0.030073
HiC_scaffold_15	9500001	10500000	0.024343
HiC_scaffold_15	10000001	11000000	0.030858
HiC_scaffold_15	10500001	11500000	0.030412
HiC_scaffold_15	11000001	12000000	0.030139
HiC_scaffold_15	11500001	12500000	0.035839
HiC_scaffold_15	12000001	13000000	0.036126
HiC_scaffold_15	12500001	13500000	0.028113
HiC_scaffold_15	13000001	14000000	0.031561
HiC_scaffold_15	13500001	14500000	0.046974
HiC_scaffold_15	14000001	15000000	0.052551
HiC_scaffold_15	14500001	15500000	0.046322
HiC_scaffold_15	15000001	16000000	0.035173
HiC_scaffold_15	15500001	16500000	0.029382
HiC_scaffold_15	16000001	17000000	0.034012
HiC_scaffold_15	16500001	17500000	0.065674
HiC_scaffold_15	17000001	18000000	0.058135
HiC_scaffold_15	17500001	18500000	0.023979
HiC_scaffold_15	18000001	19000000	0.075746
HiC_scaffold_15	18500001	19500000	0.080006
HiC_scaffold_15	19000001	20000000	0.051315
HiC_scaffold_15	19500001	20500000	0.04773
HiC_scaffold_15	20000001	21000000	0.061542
HiC_scaffold_15	20500001	21500000	0.065415
HiC_scaffold_15	21000001	22000000	0.03519
HiC_scaffold_15	21500001	22500000	0.058359
HiC_scaffold_15	22000001	23000000	0.081055
HiC_scaffold_15	22500001	23500000	0.085401
HiC_scaffold_15	23000001	24000000	0.097677
HiC_scaffold_15	23500001	24500000	0.085967
HiC_scaffold_15	24000001	25000000	0.097238
HiC_scaffold_15	24500001	25500000	0.126303
HiC_scaffold_15	25000001	26000000	0.118358
HiC_scaffold_15	25500001	26500000	0.117336
HiC_scaffold_15	26000001	27000000	0.123903
HiC_scaffold_15	26500001	27500000	0.146203
HiC_scaffold_15	27000001	28000000	0.17893
HiC_scaffold_15	27500001	28500000	0.12645
HiC_scaffold_15	28000001	29000000	0.080573
HiC_scaffold_15	28500001	29500000	0.187982
HiC_scaffold_15	29000001	30000000	0.17913
HiC_scaffold_15	29500001	30500000	0.139966
HiC_scaffold_15	30000001	31000000	0.158713
HiC_scaffold_15	30500001	31500000	0.133364
HiC_scaffold_15	31000001	32000000	0.118384
HiC_scaffold_15	31500001	32500000	0.115301
HiC_scaffold_15	32000001	33000000	0.128664
HiC_scaffold_15	32500001	33500000	0.10699
HiC_scaffold_15	33000001	34000000	0.086691
HiC_scaffold_15	33500001	34500000	0.116963
HiC_scaffold_15	34000001	35000000	0.164695
HiC_scaffold_15	34500001	35500000	0.158788
HiC_scaffold_15	35000001	36000000	0.165511
HiC_scaffold_15	35500001	36500000	0.160535
HiC_scaffold_15	36000001	37000000	0.171839
HiC_scaffold_15	36500001	37500000	0.242611
HiC_scaffold_15	37000001	38000000	0.264658
HiC_scaffold_15	37500001	38500000	0.257372
HiC_scaffold_16	1	1000000	0.250551
HiC_scaffold_16	500001	1500000	0.286933
HiC_scaffold_16	1000001	2000000	0.373418
HiC_scaffold_16	1500001	2500000	0.322105
HiC_scaffold_16	2000001	3000000	0.194289
HiC_scaffold_16	2500001	3500000	0.21939
HiC_scaffold_16	3000001	4000000	0.193191
HiC_scaffold_16	3500001	4500000	0.189653
HiC_scaffold_16	4000001	5000000	0.242042
HiC_scaffold_16	4500001	5500000	0.182332
HiC_scaffold_16	5000001	6000000	0.148291
HiC_scaffold_16	5500001	6500000	0.180649
HiC_scaffold_16	6000001	7000000	0.201354
HiC_scaffold_16	6500001	7500000	0.238264
HiC_scaffold_16	7000001	8000000	0.182247
HiC_scaffold_16	7500001	8500000	0.168051
HiC_scaffold_16	8000001	9000000	0.204222
HiC_scaffold_16	8500001	9500000	0.151187
HiC_scaffold_16	9000001	10000000	0.231958
HiC_scaffold_16	9500001	10500000	0.216877
HiC_scaffold_16	10000001	11000000	0.138718
HiC_scaffold_16	10500001	11500000	0.196221
HiC_scaffold_16	11000001	12000000	0.175363
HiC_scaffold_16	11500001	12500000	0.172172
HiC_scaffold_16	12000001	13000000	0.187996
HiC_scaffold_16	12500001	13500000	0.209624
HiC_scaffold_16	13000001	14000000	0.218055
HiC_scaffold_16	13500001	14500000	0.149505
HiC_scaffold_16	14000001	15000000	0.109313
HiC_scaffold_16	14500001	15500000	0.101562
HiC_scaffold_16	15000001	16000000	0.136897
HiC_scaffold_16	15500001	16500000	0.12637
HiC_scaffold_16	16000001	17000000	0.093717
HiC_scaffold_16	16500001	17500000	0.102745
HiC_scaffold_16	17000001	18000000	0.092234
HiC_scaffold_16	17500001	18500000	0.090235
HiC_scaffold_16	18000001	19000000	0.075394
HiC_scaffold_16	18500001	19500000	0.07293
HiC_scaffold_16	19000001	20000000	0.076055
HiC_scaffold_16	19500001	20500000	0.071013
HiC_scaffold_16	20000001	21000000	0.058147
HiC_scaffold_16	20500001	21500000	0.03981
HiC_scaffold_16	21000001	22000000	0.055344
HiC_scaffold_16	21500001	22500000	0.04978
HiC_scaffold_16	22000001	23000000	0.048837
HiC_scaffold_16	22500001	23500000	0.045805
HiC_scaffold_16	23000001	24000000	0.04158
HiC_scaffold_16	23500001	24500000	0.078424
HiC_scaffold_16	24000001	25000000	0.083016
HiC_scaffold_16	24500001	25500000	0.039468
HiC_scaffold_16	25000001	26000000	0.029551
HiC_scaffold_16	25500001	26500000	0.03307
HiC_scaffold_16	26000001	27000000	0.035812
HiC_scaffold_16	26500001	27500000	0.041176
HiC_scaffold_16	27000001	28000000	0.080938
HiC_scaffold_16	27500001	28500000	0.079834
HiC_scaffold_16	28000001	29000000	0.030899
HiC_scaffold_16	28500001	29500000	0.064393
HiC_scaffold_16	29000001	30000000	0.084441
HiC_scaffold_16	29500001	30500000	0.05724
HiC_scaffold_16	30000001	31000000	0.055567
HiC_scaffold_16	30500001	31500000	0.051108
HiC_scaffold_16	31000001	32000000	0.044911
HiC_scaffold_16	31500001	32500000	0.060409
HiC_scaffold_16	32000001	33000000	0.06464
HiC_scaffold_16	32500001	33500000	0.072997
HiC_scaffold_16	33000001	34000000	0.08358
HiC_scaffold_16	33500001	34500000	0.103773
HiC_scaffold_16	34000001	35000000	0.155948
HiC_scaffold_16	34500001	35500000	0.21571
HiC_scaffold_18	1	1000000	0.167168
HiC_scaffold_18	500001	1500000	0.198957
HiC_scaffold_18	1000001	2000000	0.224251
HiC_scaffold_18	1500001	2500000	0.212713
HiC_scaffold_18	2000001	3000000	0.159714
HiC_scaffold_19	1	1000000	0.298299
HiC_scaffold_19	500001	1500000	0.197143
HiC_scaffold_19	1000001	2000000	0.182027
HiC_scaffold_19	1500001	2500000	0.268525
HiC_scaffold_19	2000001	3000000	0.30076
HiC_scaffold_19	2500001	3500000	0.274041
HiC_scaffold_2	1	1000000	0.228629
HiC_scaffold_2	500001	1500000	0.225547
HiC_scaffold_2	1000001	2000000	0.21717
HiC_scaffold_2	1500001	2500000	0.225482
HiC_scaffold_2	2000001	3000000	0.19177
HiC_scaffold_2	2500001	3500000	0.203207
HiC_scaffold_2	3000001	4000000	0.216938
HiC_scaffold_2	3500001	4500000	0.267022
HiC_scaffold_2	4000001	5000000	0.23891
HiC_scaffold_2	4500001	5500000	0.1689
HiC_scaffold_2	5000001	6000000	0.170538
HiC_scaffold_2	5500001	6500000	0.158801
HiC_scaffold_2	6000001	7000000	0.210738
HiC_scaffold_2	6500001	7500000	0.201186
HiC_scaffold_2	7000001	8000000	0.170917
HiC_scaffold_2	7500001	8500000	0.169477
HiC_scaffold_2	8000001	9000000	0.11378
HiC_scaffold_2	8500001	9500000	0.088259
HiC_scaffold_2	9000001	10000000	0.10654
HiC_scaffold_2	9500001	10500000	0.135183
HiC_scaffold_2	10000001	11000000	0.137107
HiC_scaffold_2	10500001	11500000	0.109595
HiC_scaffold_2	11000001	12000000	0.141592
HiC_scaffold_2	11500001	12500000	0.195853
HiC_scaffold_2	12000001	13000000	0.128946
HiC_scaffold_2	12500001	13500000	0.086295
HiC_scaffold_2	13000001	14000000	0.094488
HiC_scaffold_2	13500001	14500000	0.090304
HiC_scaffold_2	14000001	15000000	0.062609
HiC_scaffold_2	14500001	15500000	0.063076
HiC_scaffold_2	15000001	16000000	0.060388
HiC_scaffold_2	15500001	16500000	0.041076
HiC_scaffold_2	16000001	17000000	0.041027
HiC_scaffold_2	16500001	17500000	0.035369
HiC_scaffold_2	17000001	18000000	0.054614
HiC_scaffold_2	17500001	18500000	0.081555
HiC_scaffold_2	18000001	19000000	0.092745
HiC_scaffold_2	18500001	19500000	0.058634
HiC_scaffold_2	19000001	20000000	0.046927
HiC_scaffold_2	19500001	20500000	0.053061
HiC_scaffold_2	20000001	21000000	0.032185
HiC_scaffold_2	20500001	21500000	0.030437
HiC_scaffold_2	21000001	22000000	0.07311
HiC_scaffold_2	21500001	22500000	0.091148
HiC_scaffold_2	22000001	23000000	0.089991
HiC_scaffold_2	22500001	23500000	0.071822
HiC_scaffold_2	23000001	24000000	0.049189
HiC_scaffold_2	23500001	24500000	0.061127
HiC_scaffold_2	24000001	25000000	0.053419
HiC_scaffold_2	24500001	25500000	0.040097
HiC_scaffold_2	25000001	26000000	0.038216
HiC_scaffold_2	25500001	26500000	0.037936
HiC_scaffold_2	26000001	27000000	0.033491
HiC_scaffold_2	26500001	27500000	0.026011
HiC_scaffold_2	27000001	28000000	0.027881
HiC_scaffold_2	27500001	28500000	0.043584
HiC_scaffold_2	28000001	29000000	0.052297
HiC_scaffold_2	28500001	29500000	0.044845
HiC_scaffold_2	29000001	30000000	0.029735
HiC_scaffold_2	29500001	30500000	0.034313
HiC_scaffold_2	30000001	31000000	0.069479
HiC_scaffold_2	30500001	31500000	0.078252
HiC_scaffold_2	31000001	32000000	0.049519
HiC_scaffold_2	31500001	32500000	0.061302
HiC_scaffold_2	32000001	33000000	0.066369
HiC_scaffold_2	32500001	33500000	0.03372
HiC_scaffold_2	33000001	34000000	0.061757
HiC_scaffold_2	33500001	34500000	0.075138
HiC_scaffold_2	34000001	35000000	0.10575
HiC_scaffold_2	34500001	35500000	0.115963
HiC_scaffold_2	35000001	36000000	0.109473
HiC_scaffold_2	35500001	36500000	0.144018
HiC_scaffold_2	36000001	37000000	0.106909
HiC_scaffold_2	36500001	37500000	0.078432
HiC_scaffold_2	37000001	38000000	0.118955
HiC_scaffold_2	37500001	38500000	0.107919
HiC_scaffold_2	38000001	39000000	0.050046
HiC_scaffold_2	38500001	39500000	0.031833
HiC_scaffold_2	39000001	40000000	0.027529
HiC_scaffold_2	39500001	40500000	0.050609
HiC_scaffold_2	40000001	41000000	0.059902
HiC_scaffold_2	40500001	41500000	0.085019
HiC_scaffold_2	41000001	42000000	0.075335
HiC_scaffold_2	41500001	42500000	0.058605
HiC_scaffold_2	42000001	43000000	0.10589
HiC_scaffold_2	42500001	43500000	0.119348
HiC_scaffold_2	43000001	44000000	0.073711
HiC_scaffold_2	43500001	44500000	0.060157
HiC_scaffold_2	44000001	45000000	0.071883
HiC_scaffold_20	1	1000000	0.326137
HiC_scaffold_20	500001	1500000	0.26732
HiC_scaffold_20	1000001	2000000	0.257971
HiC_scaffold_20	1500001	2500000	0.234482
HiC_scaffold_20	2000001	3000000	0.273813
HiC_scaffold_20	2500001	3500000	0.240125
HiC_scaffold_20	3000001	4000000	0.164254
HiC_scaffold_20	3500001	4500000	0.122184
HiC_scaffold_20	4000001	5000000	0.148096
HiC_scaffold_20	4500001	5500000	0.22635
HiC_scaffold_20	5000001	6000000	0.192805
HiC_scaffold_20	5500001	6500000	0.163413
HiC_scaffold_20	6000001	7000000	0.143459
HiC_scaffold_20	6500001	7500000	0.167651
HiC_scaffold_20	7000001	8000000	0.163656
HiC_scaffold_20	7500001	8500000	0.108478
HiC_scaffold_20	8000001	9000000	0.089612
HiC_scaffold_20	8500001	9500000	0.125802
HiC_scaffold_20	9000001	10000000	0.158487
HiC_scaffold_20	9500001	10500000	0.097202
HiC_scaffold_20	10000001	11000000	0.047945
HiC_scaffold_20	10500001	11500000	0.140432
HiC_scaffold_20	11000001	12000000	0.167483
HiC_scaffold_20	11500001	12500000	0.136891
HiC_scaffold_20	12000001	13000000	0.154017
HiC_scaffold_20	12500001	13500000	0.116806
HiC_scaffold_20	13000001	14000000	0.066656
HiC_scaffold_20	13500001	14500000	0.056291
HiC_scaffold_20	14000001	15000000	0.059909
HiC_scaffold_20	14500001	15500000	0.045123
HiC_scaffold_20	15000001	16000000	0.038272
HiC_scaffold_20	15500001	16500000	0.043631
HiC_scaffold_20	16000001	17000000	0.052099
HiC_scaffold_20	16500001	17500000	0.049792
HiC_scaffold_20	17000001	18000000	0.061765
HiC_scaffold_20	17500001	18500000	0.050266
HiC_scaffold_20	18000001	19000000	0.045079
HiC_scaffold_20	18500001	19500000	0.053854
HiC_scaffold_20	19000001	20000000	0.024909
HiC_scaffold_20	19500001	20500000	0.022099
HiC_scaffold_20	20000001	21000000	0.045674
HiC_scaffold_20	20500001	21500000	0.054823
HiC_scaffold_20	21000001	22000000	0.036962
HiC_scaffold_20	21500001	22500000	0.021625
HiC_scaffold_20	22000001	23000000	0.05515
HiC_scaffold_20	22500001	23500000	0.066553
HiC_scaffold_20	23000001	24000000	0.042224
HiC_scaffold_20	23500001	24500000	0.051739
HiC_scaffold_20	24000001	25000000	0.103059
HiC_scaffold_20	24500001	25500000	0.089825
HiC_scaffold_20	25000001	26000000	0.049357
HiC_scaffold_20	25500001	26500000	0.056682
HiC_scaffold_20	26000001	27000000	0.046514
HiC_scaffold_20	26500001	27500000	0.069465
HiC_scaffold_20	27000001	28000000	0.08084
HiC_scaffold_20	27500001	28500000	0.058553
HiC_scaffold_20	28000001	29000000	0.04308
HiC_scaffold_20	28500001	29500000	0.041581
HiC_scaffold_20	29000001	30000000	0.039528
HiC_scaffold_20	29500001	30500000	0.056327
HiC_scaffold_20	30000001	31000000	0.090958
HiC_scaffold_20	30500001	31500000	0.093348
HiC_scaffold_21	1	1000000	0.070617
HiC_scaffold_21	500001	1500000	0.063567
HiC_scaffold_21	1000001	2000000	0.058981
HiC_scaffold_21	1500001	2500000	0.046117
HiC_scaffold_22	1	1000000	0.050794
HiC_scaffold_22	500001	1500000	0.04928
HiC_scaffold_22	1000001	2000000	0.086741
HiC_scaffold_22	1500001	2500000	0.084199
HiC_scaffold_22	2000001	3000000	0.085173
HiC_scaffold_22	2500001	3500000	0.127577
HiC_scaffold_22	3000001	4000000	0.123084
HiC_scaffold_22	3500001	4500000	0.110444
HiC_scaffold_22	4000001	5000000	0.084478
HiC_scaffold_22	4500001	5500000	0.092815
HiC_scaffold_22	5000001	6000000	0.094388
HiC_scaffold_22	5500001	6500000	0.059141
HiC_scaffold_22	6000001	7000000	0.072603
HiC_scaffold_22	6500001	7500000	0.07869
HiC_scaffold_22	7000001	8000000	0.066877
HiC_scaffold_22	7500001	8500000	0.096262
HiC_scaffold_22	8000001	9000000	0.12294
HiC_scaffold_22	8500001	9500000	0.073933
HiC_scaffold_22	9000001	10000000	0.030651
HiC_scaffold_22	9500001	10500000	0.042814
HiC_scaffold_22	10000001	11000000	0.042409
HiC_scaffold_22	10500001	11500000	0.031268
HiC_scaffold_22	11000001	12000000	0.038088
HiC_scaffold_22	11500001	12500000	0.053289
HiC_scaffold_22	12000001	13000000	0.073514
HiC_scaffold_22	12500001	13500000	0.06383
HiC_scaffold_22	13000001	14000000	0.034292
HiC_scaffold_22	13500001	14500000	0.026506
HiC_scaffold_22	14000001	15000000	0.034326
HiC_scaffold_22	14500001	15500000	0.030159
HiC_scaffold_22	15000001	16000000	0.03171
HiC_scaffold_22	15500001	16500000	0.051922
HiC_scaffold_22	16000001	17000000	0.053659
HiC_scaffold_22	16500001	17500000	0.059662
HiC_scaffold_22	17000001	18000000	0.058628
HiC_scaffold_22	17500001	18500000	0.069048
HiC_scaffold_22	18000001	19000000	0.064049
HiC_scaffold_22	18500001	19500000	0.046903
HiC_scaffold_22	19000001	20000000	0.056342
HiC_scaffold_22	19500001	20500000	0.059162
HiC_scaffold_22	20000001	21000000	0.088393
HiC_scaffold_22	20500001	21500000	0.096255
HiC_scaffold_22	21000001	22000000	0.091104
HiC_scaffold_22	21500001	22500000	0.151636
HiC_scaffold_22	22000001	23000000	0.139183
HiC_scaffold_22	22500001	23500000	0.123815
HiC_scaffold_22	23000001	24000000	0.113152
HiC_scaffold_22	23500001	24500000	0.071926
HiC_scaffold_22	24000001	25000000	0.057888
HiC_scaffold_22	24500001	25500000	0.06189
HiC_scaffold_22	25000001	26000000	0.115072
HiC_scaffold_22	25500001	26500000	0.128786
HiC_scaffold_22	26000001	27000000	0.194111
HiC_scaffold_22	26500001	27500000	0.22467
HiC_scaffold_22	27000001	28000000	0.182982
HiC_scaffold_22	27500001	28500000	0.1587
HiC_scaffold_22	28000001	29000000	0.150668
HiC_scaffold_22	28500001	29500000	0.15937
HiC_scaffold_22	29000001	30000000	0.164131
HiC_scaffold_22	29500001	30500000	0.173687
HiC_scaffold_22	30000001	31000000	0.229416
HiC_scaffold_22	30500001	31500000	0.268044
HiC_scaffold_23	1	1000000	0.203449
HiC_scaffold_23	500001	1500000	0.106454
HiC_scaffold_23	1000001	2000000	0.181326
HiC_scaffold_23	1500001	2500000	0.238218
HiC_scaffold_23	2000001	3000000	0.231668
HiC_scaffold_23	2500001	3500000	0.181533
HiC_scaffold_23	3000001	4000000	0.159672
HiC_scaffold_23	3500001	4500000	0.23786
HiC_scaffold_23	4000001	5000000	0.22201
HiC_scaffold_23	4500001	5500000	0.216347
HiC_scaffold_23	5000001	6000000	0.195189
HiC_scaffold_23	5500001	6500000	0.148927
HiC_scaffold_23	6000001	7000000	0.115293
HiC_scaffold_23	6500001	7500000	0.064965
HiC_scaffold_23	7000001	8000000	0.055176
HiC_scaffold_23	7500001	8500000	0.05042
HiC_scaffold_23	8000001	9000000	0.055452
HiC_scaffold_23	8500001	9500000	0.099858
HiC_scaffold_23	9000001	10000000	0.110268
HiC_scaffold_23	9500001	10500000	0.110017
HiC_scaffold_23	10000001	11000000	0.106983
HiC_scaffold_23	10500001	11500000	0.049748
HiC_scaffold_23	11000001	12000000	0.051009
HiC_scaffold_23	11500001	12500000	0.121371
HiC_scaffold_23	12000001	13000000	0.142607
HiC_scaffold_23	12500001	13500000	0.081728
HiC_scaffold_23	13000001	14000000	0.050734
HiC_scaffold_23	13500001	14500000	0.058139
HiC_scaffold_23	14000001	15000000	0.061595
HiC_scaffold_23	14500001	15500000	0.063673
HiC_scaffold_23	15000001	16000000	0.042149
HiC_scaffold_23	15500001	16500000	0.038006
HiC_scaffold_23	16000001	17000000	0.058589
HiC_scaffold_23	16500001	17500000	0.065717
HiC_scaffold_23	17000001	18000000	0.065824
HiC_scaffold_23	17500001	18500000	0.05703
HiC_scaffold_23	18000001	19000000	0.071372
HiC_scaffold_23	18500001	19500000	0.073569
HiC_scaffold_23	19000001	20000000	0.055041
HiC_scaffold_23	19500001	20500000	0.051947
HiC_scaffold_23	20000001	21000000	0.035147
HiC_scaffold_23	20500001	21500000	0.032705
HiC_scaffold_23	21000001	22000000	0.047667
HiC_scaffold_23	21500001	22500000	0.046547
HiC_scaffold_23	22000001	23000000	0.036415
HiC_scaffold_23	22500001	23500000	0.055653
HiC_scaffold_23	23000001	24000000	0.071461
HiC_scaffold_23	23500001	24500000	0.047309
HiC_scaffold_23	24000001	25000000	0.033927
HiC_scaffold_23	24500001	25500000	0.045532
HiC_scaffold_23	25000001	26000000	0.036565
HiC_scaffold_23	25500001	26500000	0.048577
HiC_scaffold_23	26000001	27000000	0.07504
HiC_scaffold_24	1	1000000	0.123541
HiC_scaffold_24	500001	1500000	0.090372
HiC_scaffold_24	1000001	2000000	0.106025
HiC_scaffold_24	1500001	2500000	0.103
HiC_scaffold_24	2000001	3000000	0.063578
HiC_scaffold_24	2500001	3500000	0.086488
HiC_scaffold_24	3000001	4000000	0.120011
HiC_scaffold_24	3500001	4500000	0.116291
HiC_scaffold_24	4000001	5000000	0.082063
HiC_scaffold_24	4500001	5500000	0.068383
HiC_scaffold_24	5000001	6000000	0.117886
HiC_scaffold_24	5500001	6500000	0.10261
HiC_scaffold_25	1	1000000	0.083658
HiC_scaffold_25	500001	1500000	0.073871
HiC_scaffold_25	1000001	2000000	0.061427
HiC_scaffold_25	1500001	2500000	0.077372
HiC_scaffold_25	2000001	3000000	0.053733
HiC_scaffold_25	2500001	3500000	0.020899
HiC_scaffold_25	3000001	4000000	0.035797
HiC_scaffold_25	3500001	4500000	0.049777
HiC_scaffold_25	4000001	5000000	0.088714
HiC_scaffold_25	4500001	5500000	0.094492
HiC_scaffold_25	5000001	6000000	0.061732
HiC_scaffold_25	5500001	6500000	0.051038
HiC_scaffold_25	6000001	7000000	0.063419
HiC_scaffold_25	6500001	7500000	0.058887
HiC_scaffold_25	7000001	8000000	0.028977
HiC_scaffold_25	7500001	8500000	0.045551
HiC_scaffold_25	8000001	9000000	0.107347
HiC_scaffold_25	8500001	9500000	0.141761
HiC_scaffold_25	9000001	10000000	0.094096
HiC_scaffold_25	9500001	10500000	0.079069
HiC_scaffold_25	10000001	11000000	0.090837
HiC_scaffold_25	10500001	11500000	0.132085
HiC_scaffold_25	11000001	12000000	0.132183
HiC_scaffold_25	11500001	12500000	0.103208
HiC_scaffold_25	12000001	13000000	0.08893
HiC_scaffold_25	12500001	13500000	0.06297
HiC_scaffold_25	13000001	14000000	0.052683
HiC_scaffold_25	13500001	14500000	0.036745
HiC_scaffold_25	14000001	15000000	0.087202
HiC_scaffold_25	14500001	15500000	0.073162
HiC_scaffold_25	15000001	16000000	0.047058
HiC_scaffold_25	15500001	16500000	0.0826
HiC_scaffold_25	16000001	17000000	0.092862
HiC_scaffold_25	16500001	17500000	0.065973
HiC_scaffold_25	17000001	18000000	0.044817
HiC_scaffold_25	17500001	18500000	0.038238
HiC_scaffold_25	18000001	19000000	0.023552
HiC_scaffold_25	18500001	19500000	0.053435
HiC_scaffold_25	19000001	20000000	0.059731
HiC_scaffold_25	19500001	20500000	0.04081
HiC_scaffold_25	20000001	21000000	0.037474
HiC_scaffold_25	20500001	21500000	0.030754
HiC_scaffold_25	21000001	22000000	0.034202
HiC_scaffold_25	21500001	22500000	0.052593
HiC_scaffold_25	22000001	23000000	0.050683
HiC_scaffold_25	22500001	23500000	0.130086
HiC_scaffold_25	23000001	24000000	0.12883
HiC_scaffold_25	23500001	24500000	0.032285
HiC_scaffold_25	24000001	25000000	0.063282
HiC_scaffold_25	24500001	25500000	0.078331
HiC_scaffold_25	25000001	26000000	0.075708
HiC_scaffold_25	25500001	26500000	0.102382
HiC_scaffold_25	26000001	27000000	0.117478
HiC_scaffold_25	26500001	27500000	0.094632
HiC_scaffold_25	27000001	28000000	0.064449
HiC_scaffold_25	27500001	28500000	0.077725
HiC_scaffold_25	28000001	29000000	0.059069
HiC_scaffold_25	28500001	29500000	0.121509
HiC_scaffold_25	29000001	30000000	0.23214
HiC_scaffold_25	29500001	30500000	0.223938
HiC_scaffold_25	30000001	31000000	0.169897
HiC_scaffold_25	30500001	31500000	0.140109
HiC_scaffold_25	31000001	32000000	0.183462
HiC_scaffold_25	31500001	32500000	0.196554
HiC_scaffold_25	32000001	33000000	0.201166
HiC_scaffold_25	32500001	33500000	0.222168
HiC_scaffold_25	33000001	34000000	0.239234
HiC_scaffold_25	33500001	34500000	0.280301
HiC_scaffold_25	34000001	35000000	0.251323
HiC_scaffold_25	34500001	35500000	0.204184
HiC_scaffold_26	1	1000000	0.24652
HiC_scaffold_26	500001	1500000	0.262166
HiC_scaffold_26	1000001	2000000	0.281991
HiC_scaffold_26	1500001	2500000	0.285538
HiC_scaffold_26	2000001	3000000	0.257599
HiC_scaffold_26	2500001	3500000	0.314724
HiC_scaffold_26	3000001	4000000	0.347858
HiC_scaffold_26	3500001	4500000	0.372277
HiC_scaffold_26	4000001	5000000	0.331529
HiC_scaffold_26	4500001	5500000	0.285153
HiC_scaffold_26	5000001	6000000	0.28855
HiC_scaffold_26	5500001	6500000	0.257323
HiC_scaffold_26	6000001	7000000	0.247499
HiC_scaffold_26	6500001	7500000	0.290512
HiC_scaffold_26	7000001	8000000	0.299595
HiC_scaffold_26	7500001	8500000	0.248539
HiC_scaffold_26	8000001	9000000	0.240419
HiC_scaffold_26	8500001	9500000	0.219996
HiC_scaffold_26	9000001	10000000	0.158222
HiC_scaffold_26	9500001	10500000	0.1631
HiC_scaffold_26	10000001	11000000	0.170312
HiC_scaffold_26	10500001	11500000	0.181434
HiC_scaffold_26	11000001	12000000	0.232054
HiC_scaffold_26	11500001	12500000	0.243906
HiC_scaffold_26	12000001	13000000	0.220309
HiC_scaffold_26	12500001	13500000	0.183385
HiC_scaffold_26	13000001	14000000	0.210458
HiC_scaffold_26	13500001	14500000	0.216911
HiC_scaffold_26	14000001	15000000	0.129308
HiC_scaffold_26	14500001	15500000	0.151332
HiC_scaffold_26	15000001	16000000	0.193545
HiC_scaffold_26	15500001	16500000	0.20145
HiC_scaffold_26	16000001	17000000	0.192229
HiC_scaffold_26	16500001	17500000	0.101417
HiC_scaffold_26	17000001	18000000	0.127309
HiC_scaffold_26	17500001	18500000	0.190009
HiC_scaffold_26	18000001	19000000	0.136359
HiC_scaffold_26	18500001	19500000	0.078796
HiC_scaffold_26	19000001	20000000	0.062994
HiC_scaffold_26	19500001	20500000	0.105518
HiC_scaffold_26	20000001	21000000	0.159991
HiC_scaffold_26	20500001	21500000	0.157446
HiC_scaffold_26	21000001	22000000	0.120135
HiC_scaffold_26	21500001	22500000	0.08115
HiC_scaffold_26	22000001	23000000	0.081218
HiC_scaffold_26	22500001	23500000	0.088427
HiC_scaffold_26	23000001	24000000	0.062714
HiC_scaffold_26	23500001	24500000	0.035642
HiC_scaffold_26	24000001	25000000	0.115231
HiC_scaffold_26	24500001	25500000	0.121423
HiC_scaffold_26	25000001	26000000	0.023991
HiC_scaffold_26	25500001	26500000	0.017303
HiC_scaffold_26	26000001	27000000	0.027438
HiC_scaffold_26	26500001	27500000	0.037781
HiC_scaffold_26	27000001	28000000	0.049071
HiC_scaffold_26	27500001	28500000	0.055663
HiC_scaffold_26	28000001	29000000	0.053751
HiC_scaffold_26	28500001	29500000	0.038581
HiC_scaffold_26	29000001	30000000	0.052525
HiC_scaffold_26	29500001	30500000	0.047926
HiC_scaffold_26	30000001	31000000	0.030334
HiC_scaffold_26	30500001	31500000	0.049289
HiC_scaffold_26	31000001	32000000	0.041156
HiC_scaffold_26	31500001	32500000	0.021948
HiC_scaffold_26	32000001	33000000	0.016367
HiC_scaffold_26	32500001	33500000	0.021732
HiC_scaffold_26	33000001	34000000	0.053581
HiC_scaffold_26	33500001	34500000	0.070139
HiC_scaffold_26	34000001	35000000	0.064879
HiC_scaffold_26	34500001	35500000	0.060398
HiC_scaffold_26	35000001	36000000	0.038513
HiC_scaffold_26	35500001	36500000	0.031361
HiC_scaffold_26	36000001	37000000	0.038205
HiC_scaffold_26	36500001	37500000	0.049645
HiC_scaffold_26	37000001	38000000	0.042934
HiC_scaffold_26	37500001	38500000	0.072677
HiC_scaffold_26	38000001	39000000	0.092824
HiC_scaffold_26	38500001	39500000	0.050857
HiC_scaffold_26	39000001	40000000	0.019357
HiC_scaffold_26	39500001	40500000	0.037323
HiC_scaffold_26	40000001	41000000	0.08897
HiC_scaffold_26	40500001	41500000	0.112558
HiC_scaffold_26	41000001	42000000	0.090251
HiC_scaffold_26	41500001	42500000	0.097987
HiC_scaffold_26	42000001	43000000	0.077557
HiC_scaffold_26	42500001	43500000	0.06439
HiC_scaffold_26	43000001	44000000	0.113858
HiC_scaffold_26	43500001	44500000	0.090614
HiC_scaffold_26	44000001	45000000	0.083782
HiC_scaffold_26	44500001	45500000	0.134321
HiC_scaffold_26	45000001	46000000	0.134347
HiC_scaffold_26	45500001	46500000	0.089539
HiC_scaffold_26	46000001	47000000	0.108254
HiC_scaffold_26	46500001	47500000	0.118387
HiC_scaffold_26	47000001	48000000	0.149328
HiC_scaffold_26	47500001	48500000	0.14724
HiC_scaffold_26	48000001	49000000	0.120221
HiC_scaffold_26	48500001	49500000	0.168554
HiC_scaffold_26	49000001	50000000	0.178104
HiC_scaffold_26	49500001	50500000	0.191039
HiC_scaffold_26	50000001	51000000	0.249975
HiC_scaffold_26	50500001	51500000	0.279491
HiC_scaffold_26	51000001	52000000	0.252909
HiC_scaffold_26	51500001	52500000	0.253535
HiC_scaffold_26	52000001	53000000	0.2669
HiC_scaffold_26	52500001	53500000	0.249942
HiC_scaffold_27	1	1000000	0.205915
HiC_scaffold_27	500001	1500000	0.085205
HiC_scaffold_27	1000001	2000000	0.105433
HiC_scaffold_27	1500001	2500000	0.204027
HiC_scaffold_27	2000001	3000000	0.215882
HiC_scaffold_27	2500001	3500000	0.206809
HiC_scaffold_27	3000001	4000000	0.207556
HiC_scaffold_27	3500001	4500000	0.146549
HiC_scaffold_27	4000001	5000000	0.106017
HiC_scaffold_27	4500001	5500000	0.100306
HiC_scaffold_27	5000001	6000000	0.082302
HiC_scaffold_27	5500001	6500000	0.113631
HiC_scaffold_27	6000001	7000000	0.211492
HiC_scaffold_27	6500001	7500000	0.195436
HiC_scaffold_27	7000001	8000000	0.127801
HiC_scaffold_27	7500001	8500000	0.1064
HiC_scaffold_27	8000001	9000000	0.071384
HiC_scaffold_27	8500001	9500000	0.074801
HiC_scaffold_27	9000001	10000000	0.074678
HiC_scaffold_27	9500001	10500000	0.081871
HiC_scaffold_27	10000001	11000000	0.119678
HiC_scaffold_27	10500001	11500000	0.146029
HiC_scaffold_27	11000001	12000000	0.10454
HiC_scaffold_27	11500001	12500000	0.05219
HiC_scaffold_27	12000001	13000000	0.042945
HiC_scaffold_27	12500001	13500000	0.033654
HiC_scaffold_27	13000001	14000000	0.066567
HiC_scaffold_27	13500001	14500000	0.074262
HiC_scaffold_27	14000001	15000000	0.064101
HiC_scaffold_27	14500001	15500000	0.055882
HiC_scaffold_27	15000001	16000000	0.020819
HiC_scaffold_27	15500001	16500000	0.019931
HiC_scaffold_27	16000001	17000000	0.021498
HiC_scaffold_27	16500001	17500000	0.028499
HiC_scaffold_27	17000001	18000000	0.023318
HiC_scaffold_27	17500001	18500000	0.041144
HiC_scaffold_27	18000001	19000000	0.063438
HiC_scaffold_27	18500001	19500000	0.041573
HiC_scaffold_27	19000001	20000000	0.028347
HiC_scaffold_27	19500001	20500000	0.033158
HiC_scaffold_27	20000001	21000000	0.085121
HiC_scaffold_27	20500001	21500000	0.081041
HiC_scaffold_27	21000001	22000000	0.02718
HiC_scaffold_27	21500001	22500000	0.037055
HiC_scaffold_27	22000001	23000000	0.032704
HiC_scaffold_27	22500001	23500000	0.027521
HiC_scaffold_27	23000001	24000000	0.046458
HiC_scaffold_27	23500001	24500000	0.041293
HiC_scaffold_27	24000001	25000000	0.030262
HiC_scaffold_27	24500001	25500000	0.051671
HiC_scaffold_27	25000001	26000000	0.040989
HiC_scaffold_27	25500001	26500000	0.030929
HiC_scaffold_27	26000001	27000000	0.043042
HiC_scaffold_27	26500001	27500000	0.051131
HiC_scaffold_27	27000001	28000000	0.049818
HiC_scaffold_27	27500001	28500000	0.036727
HiC_scaffold_27	28000001	29000000	0.088541
HiC_scaffold_27	28500001	29500000	0.102745
HiC_scaffold_27	29000001	30000000	0.079045
HiC_scaffold_27	29500001	30500000	0.085462
HiC_scaffold_27	30000001	31000000	0.068174
HiC_scaffold_27	30500001	31500000	0.156363
HiC_scaffold_27	31000001	32000000	0.209054
HiC_scaffold_27	31500001	32500000	0.164368
HiC_scaffold_27	32000001	33000000	0.150114
HiC_scaffold_27	32500001	33500000	0.114179
HiC_scaffold_27	33000001	34000000	0.184776
HiC_scaffold_27	33500001	34500000	0.251635
HiC_scaffold_27	34000001	35000000	0.181468
HiC_scaffold_27	34500001	35500000	0.182194
HiC_scaffold_27	35000001	36000000	0.249319
HiC_scaffold_27	35500001	36500000	0.278272
HiC_scaffold_28	1	1000000	0.139512
HiC_scaffold_28	500001	1500000	0.221419
HiC_scaffold_28	1000001	2000000	0.271208
HiC_scaffold_28	1500001	2500000	0.222181
HiC_scaffold_28	2000001	3000000	0.152394
HiC_scaffold_28	2500001	3500000	0.126336
HiC_scaffold_28	3000001	4000000	0.126657
HiC_scaffold_28	3500001	4500000	0.147486
HiC_scaffold_28	4000001	5000000	0.178659
HiC_scaffold_28	4500001	5500000	0.190418
HiC_scaffold_28	5000001	6000000	0.13841
HiC_scaffold_28	5500001	6500000	0.08616
HiC_scaffold_28	6000001	7000000	0.088728
HiC_scaffold_28	6500001	7500000	0.128784
HiC_scaffold_28	7000001	8000000	0.126849
HiC_scaffold_28	7500001	8500000	0.080857
HiC_scaffold_28	8000001	9000000	0.044328
HiC_scaffold_28	8500001	9500000	0.045125
HiC_scaffold_28	9000001	10000000	0.067818
HiC_scaffold_28	9500001	10500000	0.068035
HiC_scaffold_28	10000001	11000000	0.062628
HiC_scaffold_28	10500001	11500000	0.055117
HiC_scaffold_28	11000001	12000000	0.066347
HiC_scaffold_28	11500001	12500000	0.066078
HiC_scaffold_28	12000001	13000000	0.035932
HiC_scaffold_28	12500001	13500000	0.048386
HiC_scaffold_28	13000001	14000000	0.050832
HiC_scaffold_28	13500001	14500000	0.047334
HiC_scaffold_28	14000001	15000000	0.071629
HiC_scaffold_28	14500001	15500000	0.065885
HiC_scaffold_28	15000001	16000000	0.036063
HiC_scaffold_28	15500001	16500000	0.053389
HiC_scaffold_28	16000001	17000000	0.067052
HiC_scaffold_28	16500001	17500000	0.033754
HiC_scaffold_28	17000001	18000000	0.028363
HiC_scaffold_28	17500001	18500000	0.031407
HiC_scaffold_28	18000001	19000000	0.026132
HiC_scaffold_28	18500001	19500000	0.037789
HiC_scaffold_28	19000001	20000000	0.040049
HiC_scaffold_28	19500001	20500000	0.040375
HiC_scaffold_28	20000001	21000000	0.032972
HiC_scaffold_28	20500001	21500000	0.04358
HiC_scaffold_28	21000001	22000000	0.079352
HiC_scaffold_28	21500001	22500000	0.074506
HiC_scaffold_28	22000001	23000000	0.052878
HiC_scaffold_28	22500001	23500000	0.053212
HiC_scaffold_28	23000001	24000000	0.047011
HiC_scaffold_28	23500001	24500000	0.048456
HiC_scaffold_28	24000001	25000000	0.05644
HiC_scaffold_28	24500001	25500000	0.067022
HiC_scaffold_28	25000001	26000000	0.073029
HiC_scaffold_28	25500001	26500000	0.107472
HiC_scaffold_28	26000001	27000000	0.115236
HiC_scaffold_28	26500001	27500000	0.108604
HiC_scaffold_28	27000001	28000000	0.143341
HiC_scaffold_28	27500001	28500000	0.148499
HiC_scaffold_28	28000001	29000000	0.097268
HiC_scaffold_28	28500001	29500000	0.095433
HiC_scaffold_28	29000001	30000000	0.117276
HiC_scaffold_28	29500001	30500000	0.109244
HiC_scaffold_28	30000001	31000000	0.150661
HiC_scaffold_28	30500001	31500000	0.138475
HiC_scaffold_28	31000001	32000000	0.146956
HiC_scaffold_28	31500001	32500000	0.204449
HiC_scaffold_28	32000001	33000000	0.204714
HiC_scaffold_28	32500001	33500000	0.159766
HiC_scaffold_28	33000001	34000000	0.172124
HiC_scaffold_28	33500001	34500000	0.204649
HiC_scaffold_28	34000001	35000000	0.203523
HiC_scaffold_28	34500001	35500000	0.181443
HiC_scaffold_28	35000001	36000000	0.187418
HiC_scaffold_28	35500001	36500000	0.202533
HiC_scaffold_28	36000001	37000000	0.259502
HiC_scaffold_28	36500001	37500000	0.286198
HiC_scaffold_28	37000001	38000000	0.265919
HiC_scaffold_28	37500001	38500000	0.256142
HiC_scaffold_28	38000001	39000000	0.170119
HiC_scaffold_29	1	1000000	0.269855
HiC_scaffold_29	500001	1500000	0.300121
HiC_scaffold_29	1000001	2000000	0.297512
HiC_scaffold_29	1500001	2500000	0.261222
HiC_scaffold_29	2000001	3000000	0.251675
HiC_scaffold_29	2500001	3500000	0.211742
HiC_scaffold_29	3000001	4000000	0.133814
HiC_scaffold_29	3500001	4500000	0.164997
HiC_scaffold_29	4000001	5000000	0.162672
HiC_scaffold_29	4500001	5500000	0.142214
HiC_scaffold_29	5000001	6000000	0.134813
HiC_scaffold_29	5500001	6500000	0.11927
HiC_scaffold_29	6000001	7000000	0.153351
HiC_scaffold_29	6500001	7500000	0.160832
HiC_scaffold_29	7000001	8000000	0.116204
HiC_scaffold_29	7500001	8500000	0.103296
HiC_scaffold_29	8000001	9000000	0.112876
HiC_scaffold_29	8500001	9500000	0.181481
HiC_scaffold_29	9000001	10000000	0.163862
HiC_scaffold_29	9500001	10500000	0.079053
HiC_scaffold_29	10000001	11000000	0.097274
HiC_scaffold_29	10500001	11500000	0.139448
HiC_scaffold_29	11000001	12000000	0.1207
HiC_scaffold_29	11500001	12500000	0.131001
HiC_scaffold_29	12000001	13000000	0.119409
HiC_scaffold_29	12500001	13500000	0.071447
HiC_scaffold_29	13000001	14000000	0.120416
HiC_scaffold_29	13500001	14500000	0.128335
HiC_scaffold_29	14000001	15000000	0.081827
HiC_scaffold_29	14500001	15500000	0.045401
HiC_scaffold_29	15000001	16000000	0.075952
HiC_scaffold_29	15500001	16500000	0.095215
HiC_scaffold_29	16000001	17000000	0.093623
HiC_scaffold_29	16500001	17500000	0.07536
HiC_scaffold_29	17000001	18000000	0.07134
HiC_scaffold_29	17500001	18500000	0.102428
HiC_scaffold_29	18000001	19000000	0.067683
HiC_scaffold_29	18500001	19500000	0.042888
HiC_scaffold_29	19000001	20000000	0.057942
HiC_scaffold_29	19500001	20500000	0.046154
HiC_scaffold_29	20000001	21000000	0.040889
HiC_scaffold_29	20500001	21500000	0.036307
HiC_scaffold_29	21000001	22000000	0.059728
HiC_scaffold_29	21500001	22500000	0.076805
HiC_scaffold_29	22000001	23000000	0.041125
HiC_scaffold_29	22500001	23500000	0.023894
HiC_scaffold_29	23000001	24000000	0.016728
HiC_scaffold_29	23500001	24500000	0.059282
HiC_scaffold_29	24000001	25000000	0.070461
HiC_scaffold_29	24500001	25500000	0.048898
HiC_scaffold_29	25000001	26000000	0.068076
HiC_scaffold_29	25500001	26500000	0.076583
HiC_scaffold_29	26000001	27000000	0.068348
HiC_scaffold_29	26500001	27500000	0.069045
HiC_scaffold_29	27000001	28000000	0.079463
HiC_scaffold_29	27500001	28500000	0.096033
HiC_scaffold_29	28000001	29000000	0.094629
HiC_scaffold_29	28500001	29500000	0.070661
HiC_scaffold_29	29000001	30000000	0.057631
HiC_scaffold_29	29500001	30500000	0.05316
HiC_scaffold_29	30000001	31000000	0.07437
HiC_scaffold_29	30500001	31500000	0.073103
HiC_scaffold_29	31000001	32000000	0.160086
HiC_scaffold_29	31500001	32500000	0.201551
HiC_scaffold_29	32000001	33000000	0.0835
HiC_scaffold_29	32500001	33500000	0.051739
HiC_scaffold_29	33000001	34000000	0.065323
HiC_scaffold_29	33500001	34500000	0.087942
HiC_scaffold_29	34000001	35000000	0.138012
HiC_scaffold_29	34500001	35500000	0.139392
HiC_scaffold_29	35000001	36000000	0.134744
HiC_scaffold_3	1	1000000	0.110787
HiC_scaffold_3	500001	1500000	0.099775
HiC_scaffold_3	1000001	2000000	0.099444
HiC_scaffold_3	1500001	2500000	0.094138
HiC_scaffold_3	2000001	3000000	0.139324
HiC_scaffold_3	2500001	3500000	0.109719
HiC_scaffold_3	3000001	4000000	0.079058
HiC_scaffold_3	3500001	4500000	0.184367
HiC_scaffold_3	4000001	5000000	0.141177
HiC_scaffold_3	4500001	5500000	0.024544
HiC_scaffold_3	5000001	6000000	0.059351
HiC_scaffold_3	5500001	6500000	0.085721
HiC_scaffold_3	6000001	7000000	0.109208
HiC_scaffold_3	6500001	7500000	0.10383
HiC_scaffold_3	7000001	8000000	0.077732
HiC_scaffold_3	7500001	8500000	0.103689
HiC_scaffold_3	8000001	9000000	0.121454
HiC_scaffold_3	8500001	9500000	0.08832
HiC_scaffold_3	9000001	10000000	0.042729
HiC_scaffold_3	9500001	10500000	0.042147
HiC_scaffold_3	10000001	11000000	0.036511
HiC_scaffold_3	10500001	11500000	0.013461
HiC_scaffold_3	11000001	12000000	0.008692
HiC_scaffold_3	11500001	12500000	0.021156
HiC_scaffold_3	12000001	13000000	0.034061
HiC_scaffold_3	12500001	13500000	0.033047
HiC_scaffold_3	13000001	14000000	0.051663
HiC_scaffold_3	13500001	14500000	0.060707
HiC_scaffold_3	14000001	15000000	0.069631
HiC_scaffold_3	14500001	15500000	0.057357
HiC_scaffold_3	15000001	16000000	0.065842
HiC_scaffold_3	15500001	16500000	0.087043
HiC_scaffold_3	16000001	17000000	0.064234
HiC_scaffold_3	16500001	17500000	0.073899
HiC_scaffold_3	17000001	18000000	0.095096
HiC_scaffold_3	17500001	18500000	0.079837
HiC_scaffold_3	18000001	19000000	0.044011
HiC_scaffold_3	18500001	19500000	0.061592
HiC_scaffold_3	19000001	20000000	0.070802
HiC_scaffold_3	19500001	20500000	0.043561
HiC_scaffold_3	20000001	21000000	0.032289
HiC_scaffold_3	20500001	21500000	0.02406
HiC_scaffold_3	21000001	22000000	0.037506
HiC_scaffold_3	21500001	22500000	0.048625
HiC_scaffold_3	22000001	23000000	0.035006
HiC_scaffold_3	22500001	23500000	0.037177
HiC_scaffold_3	23000001	24000000	0.040076
HiC_scaffold_3	23500001	24500000	0.038018
HiC_scaffold_3	24000001	25000000	0.037637
HiC_scaffold_3	24500001	25500000	0.042184
HiC_scaffold_3	25000001	26000000	0.036818
HiC_scaffold_3	25500001	26500000	0.055317
HiC_scaffold_3	26000001	27000000	0.063635
HiC_scaffold_3	26500001	27500000	0.066288
HiC_scaffold_3	27000001	28000000	0.09002
HiC_scaffold_3	27500001	28500000	0.072137
HiC_scaffold_3	28000001	29000000	0.073841
HiC_scaffold_3	28500001	29500000	0.066199
HiC_scaffold_3	29000001	30000000	0.082
HiC_scaffold_3	29500001	30500000	0.092089
HiC_scaffold_3	30000001	31000000	0.103217
HiC_scaffold_3	30500001	31500000	0.09355
HiC_scaffold_3	31000001	32000000	0.054221
HiC_scaffold_3	31500001	32500000	0.060615
HiC_scaffold_3	32000001	33000000	0.087864
HiC_scaffold_3	32500001	33500000	0.09646
HiC_scaffold_3	33000001	34000000	0.065686
HiC_scaffold_3	33500001	34500000	0.08582
HiC_scaffold_3	34000001	35000000	0.092112
HiC_scaffold_3	34500001	35500000	0.096426
HiC_scaffold_3	35000001	36000000	0.132722
HiC_scaffold_3	35500001	36500000	0.12303
HiC_scaffold_3	36000001	37000000	0.1202
HiC_scaffold_3	36500001	37500000	0.083894
HiC_scaffold_3	37000001	38000000	0.029078
HiC_scaffold_3	37500001	38500000	0.058044
HiC_scaffold_3	38000001	39000000	0.128012
HiC_scaffold_3	38500001	39500000	0.13747
HiC_scaffold_3	39000001	40000000	0.147445
HiC_scaffold_3	39500001	40500000	0.151715
HiC_scaffold_3	40000001	41000000	0.170182
HiC_scaffold_3	40500001	41500000	0.187259
HiC_scaffold_3	41000001	42000000	0.191338
HiC_scaffold_3	41500001	42500000	0.16904
HiC_scaffold_3	42000001	43000000	0.112257
HiC_scaffold_3	42500001	43500000	0.166254
HiC_scaffold_3	43000001	44000000	0.240375
HiC_scaffold_3	43500001	44500000	0.230509
HiC_scaffold_3	44000001	45000000	0.185798
HiC_scaffold_3	44500001	45500000	0.186071
HiC_scaffold_3	45000001	46000000	0.181163
HiC_scaffold_3	45500001	46500000	0.136365
HiC_scaffold_3	46000001	47000000	0.161325
HiC_scaffold_3	46500001	47500000	0.219977
HiC_scaffold_3	47000001	48000000	0.199291
HiC_scaffold_3	47500001	48500000	0.213433
HiC_scaffold_3	48000001	49000000	0.219728
HiC_scaffold_3	48500001	49500000	0.299258
HiC_scaffold_3	49000001	50000000	0.327338
HiC_scaffold_30	1	1000000	0.308013
HiC_scaffold_30	500001	1500000	0.149607
HiC_scaffold_30	1000001	2000000	0.160897
HiC_scaffold_30	1500001	2500000	0.206138
HiC_scaffold_30	2000001	3000000	0.237019
HiC_scaffold_30	2500001	3500000	0.245657
HiC_scaffold_30	3000001	4000000	0.251388
HiC_scaffold_30	3500001	4500000	0.261677
HiC_scaffold_30	4000001	5000000	0.275266
HiC_scaffold_31	1	1000000	0.244269
HiC_scaffold_31	500001	1500000	0.218547
HiC_scaffold_31	1000001	2000000	0.090097
HiC_scaffold_31	1500001	2500000	0.068792
HiC_scaffold_31	2000001	3000000	0.126948
HiC_scaffold_31	2500001	3500000	0.124465
HiC_scaffold_31	3000001	4000000	0.177901
HiC_scaffold_31	3500001	4500000	0.205727
HiC_scaffold_31	4000001	5000000	0.149152
HiC_scaffold_31	4500001	5500000	0.180671
HiC_scaffold_31	5000001	6000000	0.189296
HiC_scaffold_31	5500001	6500000	0.21635
HiC_scaffold_31	6000001	7000000	0.282205
HiC_scaffold_31	6500001	7500000	0.202672
HiC_scaffold_31	7000001	8000000	0.14081
HiC_scaffold_31	7500001	8500000	0.191928
HiC_scaffold_31	8000001	9000000	0.175469
HiC_scaffold_31	8500001	9500000	0.178472
HiC_scaffold_32	1	1000000	0.284523
HiC_scaffold_32	500001	1500000	0.136852
HiC_scaffold_32	1000001	2000000	0.132855
HiC_scaffold_32	1500001	2500000	0.128022
HiC_scaffold_32	2000001	3000000	0.080831
HiC_scaffold_32	2500001	3500000	0.038753
HiC_scaffold_32	3000001	4000000	0.11951
HiC_scaffold_32	3500001	4500000	0.128005
HiC_scaffold_32	4000001	5000000	0.063509
HiC_scaffold_32	4500001	5500000	0.089697
HiC_scaffold_32	5000001	6000000	0.063295
HiC_scaffold_32	5500001	6500000	0.045392
HiC_scaffold_32	6000001	7000000	0.062111
HiC_scaffold_32	6500001	7500000	0.064672
HiC_scaffold_32	7000001	8000000	0.051853
HiC_scaffold_32	7500001	8500000	0.03441
HiC_scaffold_32	8000001	9000000	0.042419
HiC_scaffold_32	8500001	9500000	0.045817
HiC_scaffold_32	9000001	10000000	0.035371
HiC_scaffold_32	9500001	10500000	0.099022
HiC_scaffold_32	10000001	11000000	0.093414
HiC_scaffold_32	10500001	11500000	0.028909
HiC_scaffold_32	11000001	12000000	0.064817
HiC_scaffold_32	11500001	12500000	0.104789
HiC_scaffold_32	12000001	13000000	0.078573
HiC_scaffold_32	12500001	13500000	0.032223
HiC_scaffold_32	13000001	14000000	0.027724
HiC_scaffold_32	13500001	14500000	0.064721
HiC_scaffold_32	14000001	15000000	0.094126
HiC_scaffold_32	14500001	15500000	0.072029
HiC_scaffold_32	15000001	16000000	0.064592
HiC_scaffold_32	15500001	16500000	0.095009
HiC_scaffold_32	16000001	17000000	0.122498
HiC_scaffold_32	16500001	17500000	0.109505
HiC_scaffold_32	17000001	18000000	0.062347
HiC_scaffold_32	17500001	18500000	0.041364
HiC_scaffold_32	18000001	19000000	0.05312
HiC_scaffold_32	18500001	19500000	0.10548
HiC_scaffold_32	19000001	20000000	0.107304
HiC_scaffold_32	19500001	20500000	0.054003
HiC_scaffold_32	20000001	21000000	0.039486
HiC_scaffold_32	20500001	21500000	0.047426
HiC_scaffold_32	21000001	22000000	0.047861
HiC_scaffold_32	21500001	22500000	0.047705
HiC_scaffold_32	22000001	23000000	0.067397
HiC_scaffold_32	22500001	23500000	0.109624
HiC_scaffold_32	23000001	24000000	0.124254
HiC_scaffold_32	23500001	24500000	0.116061
HiC_scaffold_32	24000001	25000000	0.152896
HiC_scaffold_32	24500001	25500000	0.222963
HiC_scaffold_32	25000001	26000000	0.167895
HiC_scaffold_32	25500001	26500000	0.139003
HiC_scaffold_32	26000001	27000000	0.180099
HiC_scaffold_32	26500001	27500000	0.133446
HiC_scaffold_32	27000001	28000000	0.105697
HiC_scaffold_32	27500001	28500000	0.119586
HiC_scaffold_32	28000001	29000000	0.160654
HiC_scaffold_32	28500001	29500000	0.169581
HiC_scaffold_32	29000001	30000000	0.178968
HiC_scaffold_32	29500001	30500000	0.128825
HiC_scaffold_34	1	1000000	0.152014
HiC_scaffold_34	500001	1500000	0.217613
HiC_scaffold_34	1000001	2000000	0.191096
HiC_scaffold_34	1500001	2500000	0.165476
HiC_scaffold_34	2000001	3000000	0.118646
HiC_scaffold_34	2500001	3500000	0.121576
HiC_scaffold_34	3000001	4000000	0.149138
HiC_scaffold_34	3500001	4500000	0.137909
HiC_scaffold_34	4000001	5000000	0.11753
HiC_scaffold_34	4500001	5500000	0.121185
HiC_scaffold_34	5000001	6000000	0.187438
HiC_scaffold_34	5500001	6500000	0.229625
HiC_scaffold_34	6000001	7000000	0.188195
HiC_scaffold_34	6500001	7500000	0.184892
HiC_scaffold_34	7000001	8000000	0.287639
HiC_scaffold_34	7500001	8500000	0.26888
HiC_scaffold_34	8000001	9000000	0.185772
HiC_scaffold_34	8500001	9500000	0.193899
HiC_scaffold_34	9000001	10000000	0.325928
HiC_scaffold_34	9500001	10500000	0.376873
HiC_scaffold_34	10000001	11000000	0.296098
HiC_scaffold_34	10500001	11500000	0.283103
HiC_scaffold_34	11000001	12000000	0.301409
HiC_scaffold_34	11500001	12500000	0.346052
HiC_scaffold_34	12000001	13000000	0.367355
HiC_scaffold_35	1	1000000	0.25036
HiC_scaffold_35	500001	1500000	0.249032
HiC_scaffold_35	1000001	2000000	0.291993
HiC_scaffold_36	1	1000000	0.355106
HiC_scaffold_36	500001	1500000	0.250148
HiC_scaffold_36	1000001	2000000	0.194928
HiC_scaffold_36	1500001	2500000	0.302194
HiC_scaffold_36	2000001	3000000	0.337012
HiC_scaffold_36	2500001	3500000	0.26496
HiC_scaffold_36	3000001	4000000	0.288178
HiC_scaffold_36	3500001	4500000	0.267066
HiC_scaffold_36	4000001	5000000	0.253706
HiC_scaffold_36	4500001	5500000	0.225882
HiC_scaffold_36	5000001	6000000	0.21243
HiC_scaffold_36	5500001	6500000	0.262072
HiC_scaffold_36	6000001	7000000	0.220736
HiC_scaffold_36	6500001	7500000	0.168028
HiC_scaffold_36	7000001	8000000	0.167383
HiC_scaffold_36	7500001	8500000	0.158523
HiC_scaffold_36	8000001	9000000	0.198235
HiC_scaffold_36	8500001	9500000	0.258961
HiC_scaffold_36	9000001	10000000	0.217877
HiC_scaffold_36	9500001	10500000	0.118134
HiC_scaffold_36	10000001	11000000	0.071942
HiC_scaffold_36	10500001	11500000	0.040069
HiC_scaffold_36	11000001	12000000	0.086439
HiC_scaffold_36	11500001	12500000	0.077794
HiC_scaffold_36	12000001	13000000	0.115009
HiC_scaffold_36	12500001	13500000	0.156944
HiC_scaffold_36	13000001	14000000	0.103495
HiC_scaffold_36	13500001	14500000	0.109405
HiC_scaffold_36	14000001	15000000	0.127243
HiC_scaffold_36	14500001	15500000	0.132556
HiC_scaffold_36	15000001	16000000	0.11903
HiC_scaffold_36	15500001	16500000	0.14339
HiC_scaffold_36	16000001	17000000	0.104721
HiC_scaffold_36	16500001	17500000	0.039662
HiC_scaffold_36	17000001	18000000	0.053056
HiC_scaffold_36	17500001	18500000	0.070657
HiC_scaffold_36	18000001	19000000	0.065942
HiC_scaffold_36	18500001	19500000	0.048032
HiC_scaffold_36	19000001	20000000	0.046905
HiC_scaffold_36	19500001	20500000	0.062546
HiC_scaffold_36	20000001	21000000	0.045901
HiC_scaffold_37	1	1000000	0.100095
HiC_scaffold_37	500001	1500000	0.080476
HiC_scaffold_37	1000001	2000000	0.117238
HiC_scaffold_37	1500001	2500000	0.110472
HiC_scaffold_37	2000001	3000000	0.077555
HiC_scaffold_37	2500001	3500000	0.080104
HiC_scaffold_37	3000001	4000000	0.086408
HiC_scaffold_37	3500001	4500000	0.066178
HiC_scaffold_37	4000001	5000000	0.042743
HiC_scaffold_37	4500001	5500000	0.047195
HiC_scaffold_37	5000001	6000000	0.053266
HiC_scaffold_37	5500001	6500000	0.044712
HiC_scaffold_37	6000001	7000000	0.052395
HiC_scaffold_37	6500001	7500000	0.047602
HiC_scaffold_37	7000001	8000000	0.047757
HiC_scaffold_37	7500001	8500000	0.053791
HiC_scaffold_37	8000001	9000000	0.060578
HiC_scaffold_37	8500001	9500000	0.070777
HiC_scaffold_37	9000001	10000000	0.05788
HiC_scaffold_37	9500001	10500000	0.058147
HiC_scaffold_37	10000001	11000000	0.059658
HiC_scaffold_37	10500001	11500000	0.042659
HiC_scaffold_37	11000001	12000000	0.051958
HiC_scaffold_37	11500001	12500000	0.040835
HiC_scaffold_37	12000001	13000000	0.096241
HiC_scaffold_37	12500001	13500000	0.130273
HiC_scaffold_37	13000001	14000000	0.062181
HiC_scaffold_37	13500001	14500000	0.049044
HiC_scaffold_37	14000001	15000000	0.052047
HiC_scaffold_37	14500001	15500000	0.077473
HiC_scaffold_37	15000001	16000000	0.080767
HiC_scaffold_37	15500001	16500000	0.102948
HiC_scaffold_37	16000001	17000000	0.084612
HiC_scaffold_37	16500001	17500000	0.042861
HiC_scaffold_37	17000001	18000000	0.05433
HiC_scaffold_37	17500001	18500000	0.051126
HiC_scaffold_37	18000001	19000000	0.048406
HiC_scaffold_37	18500001	19500000	0.074103
HiC_scaffold_37	19000001	20000000	0.087249
HiC_scaffold_37	19500001	20500000	0.108212
HiC_scaffold_37	20000001	21000000	0.118056
HiC_scaffold_37	20500001	21500000	0.084444
HiC_scaffold_37	21000001	22000000	0.104592
HiC_scaffold_37	21500001	22500000	0.130849
HiC_scaffold_37	22000001	23000000	0.111376
HiC_scaffold_37	22500001	23500000	0.051332
HiC_scaffold_37	23000001	24000000	0.011371
HiC_scaffold_37	23500001	24500000	0.075351
HiC_scaffold_37	24000001	25000000	0.178499
HiC_scaffold_37	24500001	25500000	0.162471
HiC_scaffold_38	1	1000000	0.171931
HiC_scaffold_38	500001	1500000	0.208954
HiC_scaffold_38	1000001	2000000	0.233296
HiC_scaffold_38	1500001	2500000	0.187162
HiC_scaffold_38	2000001	3000000	0.237785
HiC_scaffold_38	2500001	3500000	0.177503
HiC_scaffold_38	3000001	4000000	0.110984
HiC_scaffold_38	3500001	4500000	0.125759
HiC_scaffold_38	4000001	5000000	0.192051
HiC_scaffold_38	4500001	5500000	0.216002
HiC_scaffold_38	5000001	6000000	0.140611
HiC_scaffold_38	5500001	6500000	0.109945
HiC_scaffold_38	6000001	7000000	0.110909
HiC_scaffold_38	6500001	7500000	0.150947
HiC_scaffold_38	7000001	8000000	0.181799
HiC_scaffold_38	7500001	8500000	0.179413
HiC_scaffold_38	8000001	9000000	0.168817
HiC_scaffold_38	8500001	9500000	0.105293
HiC_scaffold_38	9000001	10000000	0.113862
HiC_scaffold_38	9500001	10500000	0.107431
HiC_scaffold_38	10000001	11000000	0.088533
HiC_scaffold_38	10500001	11500000	0.120243
HiC_scaffold_38	11000001	12000000	0.099406
HiC_scaffold_38	11500001	12500000	0.055208
HiC_scaffold_38	12000001	13000000	0.044388
HiC_scaffold_38	12500001	13500000	0.053559
HiC_scaffold_38	13000001	14000000	0.080009
HiC_scaffold_38	13500001	14500000	0.080276
HiC_scaffold_38	14000001	15000000	0.046442
HiC_scaffold_38	14500001	15500000	0.037634
HiC_scaffold_38	15000001	16000000	0.038702
HiC_scaffold_38	15500001	16500000	0.030085
HiC_scaffold_38	16000001	17000000	0.017669
HiC_scaffold_38	16500001	17500000	0.029388
HiC_scaffold_38	17000001	18000000	0.03969
HiC_scaffold_38	17500001	18500000	0.041625
HiC_scaffold_38	18000001	19000000	0.04055
HiC_scaffold_38	18500001	19500000	0.047152
HiC_scaffold_38	19000001	20000000	0.038161
HiC_scaffold_38	19500001	20500000	0.034178
HiC_scaffold_38	20000001	21000000	0.071063
HiC_scaffold_38	20500001	21500000	0.078072
HiC_scaffold_38	21000001	22000000	0.044869
HiC_scaffold_38	21500001	22500000	0.024869
HiC_scaffold_38	22000001	23000000	0.039947
HiC_scaffold_38	22500001	23500000	0.04268
HiC_scaffold_38	23000001	24000000	0.070594
HiC_scaffold_38	23500001	24500000	0.073691
HiC_scaffold_38	24000001	25000000	0.036931
HiC_scaffold_38	24500001	25500000	0.044233
HiC_scaffold_38	25000001	26000000	0.064879
HiC_scaffold_38	25500001	26500000	0.082444
HiC_scaffold_38	26000001	27000000	0.080217
HiC_scaffold_38	26500001	27500000	0.082144
HiC_scaffold_38	27000001	28000000	0.113759
HiC_scaffold_38	27500001	28500000	0.117382
HiC_scaffold_38	28000001	29000000	0.103263
HiC_scaffold_38	28500001	29500000	0.10341
HiC_scaffold_38	29000001	30000000	0.073874
HiC_scaffold_38	29500001	30500000	0.082626
HiC_scaffold_38	30000001	31000000	0.149703
HiC_scaffold_38	30500001	31500000	0.170732
HiC_scaffold_38	31000001	32000000	0.114348
HiC_scaffold_38	31500001	32500000	0.137779
HiC_scaffold_38	32000001	33000000	0.176075
HiC_scaffold_38	32500001	33500000	0.178413
HiC_scaffold_38	33000001	34000000	0.264278
HiC_scaffold_38	33500001	34500000	0.273955
HiC_scaffold_38	34000001	35000000	0.189104
HiC_scaffold_38	34500001	35500000	0.214783
HiC_scaffold_38	35000001	36000000	0.264774
HiC_scaffold_38	35500001	36500000	0.239196
HiC_scaffold_39	1	1000000	0.149639
HiC_scaffold_39	500001	1500000	0.109833
HiC_scaffold_39	1000001	2000000	0.157908
HiC_scaffold_39	1500001	2500000	0.176042
HiC_scaffold_39	2000001	3000000	0.193073
HiC_scaffold_39	2500001	3500000	0.147743
HiC_scaffold_39	3000001	4000000	0.11518
HiC_scaffold_39	3500001	4500000	0.145253
HiC_scaffold_39	4000001	5000000	0.146609
HiC_scaffold_39	4500001	5500000	0.132937
HiC_scaffold_39	5000001	6000000	0.12884
HiC_scaffold_39	5500001	6500000	0.088213
HiC_scaffold_39	6000001	7000000	0.093337
HiC_scaffold_39	6500001	7500000	0.152162
HiC_scaffold_39	7000001	8000000	0.111298
HiC_scaffold_39	7500001	8500000	0.088891
HiC_scaffold_39	8000001	9000000	0.095138
HiC_scaffold_39	8500001	9500000	0.050714
HiC_scaffold_39	9000001	10000000	0.048312
HiC_scaffold_39	9500001	10500000	0.053605
HiC_scaffold_39	10000001	11000000	0.048965
HiC_scaffold_39	10500001	11500000	0.050824
HiC_scaffold_39	11000001	12000000	0.068688
HiC_scaffold_39	11500001	12500000	0.044942
HiC_scaffold_39	12000001	13000000	0.031852
HiC_scaffold_39	12500001	13500000	0.079499
HiC_scaffold_39	13000001	14000000	0.06237
HiC_scaffold_39	13500001	14500000	0.029085
HiC_scaffold_39	14000001	15000000	0.035043
HiC_scaffold_39	14500001	15500000	0.02628
HiC_scaffold_39	15000001	16000000	0.063489
HiC_scaffold_39	15500001	16500000	0.073641
HiC_scaffold_39	16000001	17000000	0.030581
HiC_scaffold_39	16500001	17500000	0.01386
HiC_scaffold_39	17000001	18000000	0.011182
HiC_scaffold_39	17500001	18500000	0.019965
HiC_scaffold_39	18000001	19000000	0.05381
HiC_scaffold_39	18500001	19500000	0.057673
HiC_scaffold_39	19000001	20000000	0.045092
HiC_scaffold_39	19500001	20500000	0.102018
HiC_scaffold_39	20000001	21000000	0.109733
HiC_scaffold_39	20500001	21500000	0.05231
HiC_scaffold_39	21000001	22000000	0.041985
HiC_scaffold_39	21500001	22500000	0.049313
HiC_scaffold_39	22000001	23000000	0.049242
HiC_scaffold_39	22500001	23500000	0.049285
HiC_scaffold_39	23000001	24000000	0.075983
HiC_scaffold_39	23500001	24500000	0.105447
HiC_scaffold_39	24000001	25000000	0.083197
HiC_scaffold_39	24500001	25500000	0.048336
HiC_scaffold_39	25000001	26000000	0.048269
HiC_scaffold_39	25500001	26500000	0.058815
HiC_scaffold_39	26000001	27000000	0.056122
HiC_scaffold_39	26500001	27500000	0.045882
HiC_scaffold_39	27000001	28000000	0.095236
HiC_scaffold_39	27500001	28500000	0.083912
HiC_scaffold_39	28000001	29000000	0.042803
HiC_scaffold_39	28500001	29500000	0.1087
HiC_scaffold_39	29000001	30000000	0.216868
HiC_scaffold_39	29500001	30500000	0.183706
HiC_scaffold_39	30000001	31000000	0.107825
HiC_scaffold_39	30500001	31500000	0.124618
HiC_scaffold_39	31000001	32000000	0.094316
HiC_scaffold_39	31500001	32500000	0.089256
HiC_scaffold_39	32000001	33000000	0.104355
HiC_scaffold_39	32500001	33500000	0.137136
HiC_scaffold_39	33000001	34000000	0.153389
HiC_scaffold_39	33500001	34500000	0.14426
HiC_scaffold_39	34000001	35000000	0.146588
HiC_scaffold_39	34500001	35500000	0.148402
HiC_scaffold_39	35000001	36000000	0.207518
HiC_scaffold_39	35500001	36500000	0.184844
HiC_scaffold_39	36000001	37000000	0.174418
HiC_scaffold_39	36500001	37500000	0.16514
HiC_scaffold_39	37000001	38000000	0.12554
HiC_scaffold_39	37500001	38500000	0.144394
HiC_scaffold_39	38000001	39000000	0.194512
HiC_scaffold_39	38500001	39500000	0.203877
HiC_scaffold_39	39000001	40000000	0.191444
HiC_scaffold_4	1	1000000	0.31067
HiC_scaffold_4	500001	1500000	0.214581
HiC_scaffold_4	1000001	2000000	0.211204
HiC_scaffold_4	1500001	2500000	0.210404
HiC_scaffold_4	2000001	3000000	0.238105
HiC_scaffold_4	2500001	3500000	0.27199
HiC_scaffold_4	3000001	4000000	0.243425
HiC_scaffold_4	3500001	4500000	0.270473
HiC_scaffold_4	4000001	5000000	0.271758
HiC_scaffold_4	4500001	5500000	0.249198
HiC_scaffold_4	5000001	6000000	0.28626
HiC_scaffold_4	5500001	6500000	0.285337
HiC_scaffold_4	6000001	7000000	0.322375
HiC_scaffold_4	6500001	7500000	0.385831
HiC_scaffold_4	7000001	8000000	0.354555
HiC_scaffold_4	7500001	8500000	0.293893
HiC_scaffold_4	8000001	9000000	0.325765
HiC_scaffold_4	8500001	9500000	0.423386
HiC_scaffold_4	9000001	10000000	0.392322
HiC_scaffold_4	9500001	10500000	0.362594
HiC_scaffold_4	10000001	11000000	0.379023
HiC_scaffold_4	10500001	11500000	0.295203
HiC_scaffold_4	11000001	12000000	0.25441
HiC_scaffold_4	11500001	12500000	0.271733
HiC_scaffold_40	1	1000000	0.330431
HiC_scaffold_40	500001	1500000	0.292921
HiC_scaffold_40	1000001	2000000	0.246413
HiC_scaffold_40	1500001	2500000	0.200976
HiC_scaffold_40	2000001	3000000	0.139821
HiC_scaffold_40	2500001	3500000	0.171211
HiC_scaffold_40	3000001	4000000	0.250245
HiC_scaffold_40	3500001	4500000	0.210574
HiC_scaffold_40	4000001	5000000	0.135587
HiC_scaffold_40	4500001	5500000	0.214011
HiC_scaffold_40	5000001	6000000	0.169793
HiC_scaffold_40	5500001	6500000	0.102111
HiC_scaffold_40	6000001	7000000	0.092833
HiC_scaffold_40	6500001	7500000	0.111779
HiC_scaffold_40	7000001	8000000	0.207067
HiC_scaffold_40	7500001	8500000	0.223477
HiC_scaffold_40	8000001	9000000	0.139324
HiC_scaffold_40	8500001	9500000	0.07104
HiC_scaffold_40	9000001	10000000	0.054766
HiC_scaffold_40	9500001	10500000	0.079945
HiC_scaffold_40	10000001	11000000	0.096644
HiC_scaffold_40	10500001	11500000	0.088165
HiC_scaffold_40	11000001	12000000	0.055332
HiC_scaffold_40	11500001	12500000	0.054577
HiC_scaffold_40	12000001	13000000	0.063595
HiC_scaffold_40	12500001	13500000	0.078703
HiC_scaffold_40	13000001	14000000	0.075478
HiC_scaffold_40	13500001	14500000	0.067497
HiC_scaffold_40	14000001	15000000	0.058614
HiC_scaffold_40	14500001	15500000	0.056511
HiC_scaffold_40	15000001	16000000	0.064858
HiC_scaffold_40	15500001	16500000	0.03627
HiC_scaffold_40	16000001	17000000	0.024482
HiC_scaffold_40	16500001	17500000	0.035195
HiC_scaffold_40	17000001	18000000	0.054454
HiC_scaffold_40	17500001	18500000	0.063002
HiC_scaffold_40	18000001	19000000	0.080799
HiC_scaffold_40	18500001	19500000	0.08114
HiC_scaffold_40	19000001	20000000	0.058736
HiC_scaffold_40	19500001	20500000	0.040515
HiC_scaffold_40	20000001	21000000	0.04235
HiC_scaffold_40	20500001	21500000	0.051809
HiC_scaffold_40	21000001	22000000	0.053123
HiC_scaffold_40	21500001	22500000	0.034994
HiC_scaffold_40	22000001	23000000	0.023277
HiC_scaffold_40	22500001	23500000	0.034557
HiC_scaffold_40	23000001	24000000	0.064167
HiC_scaffold_40	23500001	24500000	0.057948
HiC_scaffold_40	24000001	25000000	0.03272
HiC_scaffold_40	24500001	25500000	0.065683
HiC_scaffold_40	25000001	26000000	0.072977
HiC_scaffold_40	25500001	26500000	0.058058
HiC_scaffold_40	26000001	27000000	0.046062
HiC_scaffold_40	26500001	27500000	0.055008
HiC_scaffold_40	27000001	28000000	0.052685
HiC_scaffold_40	27500001	28500000	0.025819
HiC_scaffold_40	28000001	29000000	0.052855
HiC_scaffold_40	28500001	29500000	0.05711
HiC_scaffold_40	29000001	30000000	0.042307
HiC_scaffold_40	29500001	30500000	0.045519
HiC_scaffold_40	30000001	31000000	0.024727
HiC_scaffold_40	30500001	31500000	0.019511
HiC_scaffold_40	31000001	32000000	0.031465
HiC_scaffold_40	31500001	32500000	0.022193
HiC_scaffold_40	32000001	33000000	0.017483
HiC_scaffold_40	32500001	33500000	0.044441
HiC_scaffold_40	33000001	34000000	0.0741
HiC_scaffold_40	33500001	34500000	0.062904
HiC_scaffold_40	34000001	35000000	0.055787
HiC_scaffold_40	34500001	35500000	0.045937
HiC_scaffold_40	35000001	36000000	0.024591
HiC_scaffold_40	35500001	36500000	0.037038
HiC_scaffold_40	36000001	37000000	0.095429
HiC_scaffold_40	36500001	37500000	0.085428
HiC_scaffold_40	37000001	38000000	0.047473
HiC_scaffold_40	37500001	38500000	0.056591
HiC_scaffold_40	38000001	39000000	0.060965
HiC_scaffold_40	38500001	39500000	0.065006
HiC_scaffold_40	39000001	40000000	0.090453
HiC_scaffold_40	39500001	40500000	0.078007
HiC_scaffold_40	40000001	41000000	0.050424
HiC_scaffold_40	40500001	41500000	0.057375
HiC_scaffold_41	1	1000000	0.044178
HiC_scaffold_41	500001	1500000	0.053677
HiC_scaffold_41	1000001	2000000	0.062965
HiC_scaffold_41	1500001	2500000	0.064498
HiC_scaffold_41	2000001	3000000	0.06286
HiC_scaffold_41	2500001	3500000	0.108527
HiC_scaffold_41	3000001	4000000	0.129173
HiC_scaffold_41	3500001	4500000	0.080067
HiC_scaffold_41	4000001	5000000	0.036309
HiC_scaffold_41	4500001	5500000	0.032298
HiC_scaffold_41	5000001	6000000	0.036434
HiC_scaffold_41	5500001	6500000	0.038375
HiC_scaffold_41	6000001	7000000	0.077606
HiC_scaffold_41	6500001	7500000	0.110505
HiC_scaffold_41	7000001	8000000	0.112358
HiC_scaffold_41	7500001	8500000	0.083613
HiC_scaffold_41	8000001	9000000	0.049097
HiC_scaffold_41	8500001	9500000	0.045556
HiC_scaffold_41	9000001	10000000	0.036276
HiC_scaffold_41	9500001	10500000	0.032278
HiC_scaffold_41	10000001	11000000	0.04596
HiC_scaffold_41	10500001	11500000	0.048795
HiC_scaffold_41	11000001	12000000	0.042215
HiC_scaffold_41	11500001	12500000	0.04423
HiC_scaffold_41	12000001	13000000	0.103014
HiC_scaffold_41	12500001	13500000	0.173707
HiC_scaffold_41	13000001	14000000	0.128003
HiC_scaffold_41	13500001	14500000	0.121139
HiC_scaffold_41	14000001	15000000	0.151305
HiC_scaffold_41	14500001	15500000	0.138422
HiC_scaffold_41	15000001	16000000	0.185783
HiC_scaffold_41	15500001	16500000	0.206585
HiC_scaffold_41	16000001	17000000	0.181701
HiC_scaffold_41	16500001	17500000	0.138051
HiC_scaffold_41	17000001	18000000	0.125621
HiC_scaffold_41	17500001	18500000	0.132433
HiC_scaffold_41	18000001	19000000	0.079107
HiC_scaffold_41	18500001	19500000	0.056058
HiC_scaffold_41	19000001	20000000	0.071843
HiC_scaffold_41	19500001	20500000	0.093375
HiC_scaffold_41	20000001	21000000	0.116301
HiC_scaffold_41	20500001	21500000	0.07916
HiC_scaffold_41	21000001	22000000	0.099157
HiC_scaffold_41	21500001	22500000	0.112649
HiC_scaffold_41	22000001	23000000	0.054966
HiC_scaffold_41	22500001	23500000	0.039219
HiC_scaffold_41	23000001	24000000	0.049283
HiC_scaffold_41	23500001	24500000	0.079523
HiC_scaffold_41	24000001	25000000	0.110991
HiC_scaffold_41	24500001	25500000	0.102061
HiC_scaffold_41	25000001	26000000	0.080419
HiC_scaffold_41	25500001	26500000	0.068286
HiC_scaffold_41	26000001	27000000	0.06553
HiC_scaffold_41	26500001	27500000	0.069904
HiC_scaffold_41	27000001	28000000	0.044792
HiC_scaffold_41	27500001	28500000	0.030222
HiC_scaffold_41	28000001	29000000	0.047803
HiC_scaffold_41	28500001	29500000	0.054993
HiC_scaffold_41	29000001	30000000	0.10963
HiC_scaffold_41	29500001	30500000	0.113768
HiC_scaffold_41	30000001	31000000	0.099802
HiC_scaffold_41	30500001	31500000	0.141028
HiC_scaffold_41	31000001	32000000	0.196183
HiC_scaffold_41	31500001	32500000	0.25178
HiC_scaffold_41	32000001	33000000	0.213748
HiC_scaffold_41	32500001	33500000	0.209268
HiC_scaffold_41	33000001	34000000	0.239337
HiC_scaffold_41	33500001	34500000	0.221127
HiC_scaffold_41	34000001	35000000	0.286177
HiC_scaffold_41	34500001	35500000	0.316696
HiC_scaffold_41	35000001	36000000	0.241969
HiC_scaffold_41	35500001	36500000	0.20748
HiC_scaffold_41	36000001	37000000	0.186483
HiC_scaffold_41	36500001	37500000	0.179497
HiC_scaffold_41	37000001	38000000	0.243517
HiC_scaffold_41	37500001	38500000	0.298862
HiC_scaffold_41	38000001	39000000	0.309244
HiC_scaffold_41	38500001	39500000	0.267519
HiC_scaffold_41	39000001	40000000	0.249243
HiC_scaffold_41	39500001	40500000	0.26259
HiC_scaffold_41	40000001	41000000	0.215196
HiC_scaffold_41	40500001	41500000	0.194218
HiC_scaffold_41	41000001	42000000	0.193864
HiC_scaffold_41	41500001	42500000	0.192161
HiC_scaffold_41	42000001	43000000	0.20888
HiC_scaffold_41	42500001	43500000	0.199235
HiC_scaffold_41	43000001	44000000	0.190301
HiC_scaffold_41	43500001	44500000	0.186846
HiC_scaffold_41	44000001	45000000	0.183972
HiC_scaffold_41	44500001	45500000	0.211842
HiC_scaffold_41	45000001	46000000	0.23009
HiC_scaffold_41	45500001	46500000	0.243776
HiC_scaffold_41	46000001	47000000	0.287505
HiC_scaffold_41	46500001	47500000	0.30069
HiC_scaffold_41	47000001	48000000	0.23139
HiC_scaffold_41	47500001	48500000	0.220096
HiC_scaffold_41	48000001	49000000	0.286897
HiC_scaffold_41	48500001	49500000	0.272642
HiC_scaffold_41	49000001	50000000	0.211756
HiC_scaffold_41	49500001	50500000	0.229607
HiC_scaffold_42	1	1000000	0.184941
HiC_scaffold_42	500001	1500000	0.160668
HiC_scaffold_42	1000001	2000000	0.120359
HiC_scaffold_42	1500001	2500000	0.112358
HiC_scaffold_42	2000001	3000000	0.141465
HiC_scaffold_42	2500001	3500000	0.122437
HiC_scaffold_42	3000001	4000000	0.13309
HiC_scaffold_42	3500001	4500000	0.148782
HiC_scaffold_42	4000001	5000000	0.093895
HiC_scaffold_42	4500001	5500000	0.175936
HiC_scaffold_42	5000001	6000000	0.152526
HiC_scaffold_42	5500001	6500000	0.075228
HiC_scaffold_42	6000001	7000000	0.10965
HiC_scaffold_42	6500001	7500000	0.091823
HiC_scaffold_42	7000001	8000000	0.099357
HiC_scaffold_42	7500001	8500000	0.078676
HiC_scaffold_42	8000001	9000000	0.096983
HiC_scaffold_42	8500001	9500000	0.135149
HiC_scaffold_42	9000001	10000000	0.110633
HiC_scaffold_42	9500001	10500000	0.062117
HiC_scaffold_42	10000001	11000000	0.044828
HiC_scaffold_42	10500001	11500000	0.057766
HiC_scaffold_42	11000001	12000000	0.058843
HiC_scaffold_42	11500001	12500000	0.037792
HiC_scaffold_42	12000001	13000000	0.045231
HiC_scaffold_42	12500001	13500000	0.057564
HiC_scaffold_42	13000001	14000000	0.035712
HiC_scaffold_42	13500001	14500000	0.041196
HiC_scaffold_42	14000001	15000000	0.061272
HiC_scaffold_42	14500001	15500000	0.06163
HiC_scaffold_42	15000001	16000000	0.047338
HiC_scaffold_42	15500001	16500000	0.038497
HiC_scaffold_42	16000001	17000000	0.03623
HiC_scaffold_42	16500001	17500000	0.024207
HiC_scaffold_42	17000001	18000000	0.031483
HiC_scaffold_42	17500001	18500000	0.067109
HiC_scaffold_42	18000001	19000000	0.080865
HiC_scaffold_42	18500001	19500000	0.045435
HiC_scaffold_42	19000001	20000000	0.022016
HiC_scaffold_42	19500001	20500000	0.032548
HiC_scaffold_42	20000001	21000000	0.043229
HiC_scaffold_42	20500001	21500000	0.042979
HiC_scaffold_42	21000001	22000000	0.044549
HiC_scaffold_42	21500001	22500000	0.056186
HiC_scaffold_42	22000001	23000000	0.060534
HiC_scaffold_42	22500001	23500000	0.040636
HiC_scaffold_42	23000001	24000000	0.042199
HiC_scaffold_42	23500001	24500000	0.08302
HiC_scaffold_42	24000001	25000000	0.074222
HiC_scaffold_42	24500001	25500000	0.046487
HiC_scaffold_42	25000001	26000000	0.048481
HiC_scaffold_42	25500001	26500000	0.039434
HiC_scaffold_42	26000001	27000000	0.041834
HiC_scaffold_42	26500001	27500000	0.052453
HiC_scaffold_42	27000001	28000000	0.109415
HiC_scaffold_42	27500001	28500000	0.121164
HiC_scaffold_42	28000001	29000000	0.069827
HiC_scaffold_42	28500001	29500000	0.072205
HiC_scaffold_42	29000001	30000000	0.089615
HiC_scaffold_42	29500001	30500000	0.071486
HiC_scaffold_42	30000001	31000000	0.051299
HiC_scaffold_42	30500001	31500000	0.067323
HiC_scaffold_42	31000001	32000000	0.069117
HiC_scaffold_42	31500001	32500000	0.046577
HiC_scaffold_42	32000001	33000000	0.052833
HiC_scaffold_42	32500001	33500000	0.123998
HiC_scaffold_42	33000001	34000000	0.107258
HiC_scaffold_42	33500001	34500000	0.119731
HiC_scaffold_42	34000001	35000000	0.12359
HiC_scaffold_42	34500001	35500000	0.050243
HiC_scaffold_42	35000001	36000000	0.049981
HiC_scaffold_42	35500001	36500000	0.05625
HiC_scaffold_42	36000001	37000000	0.079153
HiC_scaffold_42	36500001	37500000	0.134783
HiC_scaffold_42	37000001	38000000	0.110596
HiC_scaffold_42	37500001	38500000	0.090557
HiC_scaffold_42	38000001	39000000	0.165407
HiC_scaffold_42	38500001	39500000	0.163118
HiC_scaffold_42	39000001	40000000	0.149919
HiC_scaffold_42	39500001	40500000	0.193106
HiC_scaffold_42	40000001	41000000	0.217884
HiC_scaffold_42	40500001	41500000	0.231872
HiC_scaffold_42	41000001	42000000	0.208718
HiC_scaffold_42	41500001	42500000	0.185983
HiC_scaffold_42	42000001	43000000	0.202348
HiC_scaffold_42	42500001	43500000	0.177881
HiC_scaffold_42	43000001	44000000	0.140506
HiC_scaffold_42	43500001	44500000	0.196118
HiC_scaffold_42	44000001	45000000	0.214862
HiC_scaffold_42	44500001	45500000	0.234824
HiC_scaffold_42	45000001	46000000	0.283046
HiC_scaffold_42	45500001	46500000	0.273422
HiC_scaffold_42	46000001	47000000	0.235537
HiC_scaffold_42	46500001	47500000	0.195979
HiC_scaffold_42	47000001	48000000	0.261599
HiC_scaffold_42	47500001	48500000	0.261432
HiC_scaffold_42	48000001	49000000	0.176288
HiC_scaffold_42	48500001	49500000	0.151356
HiC_scaffold_42	49000001	50000000	0.22628
HiC_scaffold_42	49500001	50500000	0.259078
HiC_scaffold_42	50000001	51000000	0.178261
HiC_scaffold_43	1	1000000	0.236158
HiC_scaffold_43	500001	1500000	0.245766
HiC_scaffold_43	1000001	2000000	0.248467
HiC_scaffold_43	1500001	2500000	0.179225
HiC_scaffold_43	2000001	3000000	0.176813
HiC_scaffold_43	2500001	3500000	0.202534
HiC_scaffold_43	3000001	4000000	0.20306
HiC_scaffold_43	3500001	4500000	0.159661
HiC_scaffold_43	4000001	5000000	0.137955
HiC_scaffold_43	4500001	5500000	0.16806
HiC_scaffold_43	5000001	6000000	0.152437
HiC_scaffold_43	5500001	6500000	0.143849
HiC_scaffold_43	6000001	7000000	0.140349
HiC_scaffold_43	6500001	7500000	0.120685
HiC_scaffold_43	7000001	8000000	0.1791
HiC_scaffold_43	7500001	8500000	0.245397
HiC_scaffold_43	8000001	9000000	0.201242
HiC_scaffold_43	8500001	9500000	0.188045
HiC_scaffold_43	9000001	10000000	0.1413
HiC_scaffold_43	9500001	10500000	0.098237
HiC_scaffold_43	10000001	11000000	0.093147
HiC_scaffold_43	10500001	11500000	0.07534
HiC_scaffold_43	11000001	12000000	0.09489
HiC_scaffold_43	11500001	12500000	0.078501
HiC_scaffold_43	12000001	13000000	0.07577
HiC_scaffold_43	12500001	13500000	0.061724
HiC_scaffold_43	13000001	14000000	0.039339
HiC_scaffold_43	13500001	14500000	0.05653
HiC_scaffold_43	14000001	15000000	0.054677
HiC_scaffold_43	14500001	15500000	0.03274
HiC_scaffold_43	15000001	16000000	0.01904
HiC_scaffold_43	15500001	16500000	0.037042
HiC_scaffold_43	16000001	17000000	0.042872
HiC_scaffold_43	16500001	17500000	0.028652
HiC_scaffold_43	17000001	18000000	0.025912
HiC_scaffold_43	17500001	18500000	0.024059
HiC_scaffold_43	18000001	19000000	0.025978
HiC_scaffold_43	18500001	19500000	0.020911
HiC_scaffold_43	19000001	20000000	0.036222
HiC_scaffold_43	19500001	20500000	0.047998
HiC_scaffold_43	20000001	21000000	0.035413
HiC_scaffold_43	20500001	21500000	0.046569
HiC_scaffold_43	21000001	22000000	0.071161
HiC_scaffold_43	21500001	22500000	0.07707
HiC_scaffold_43	22000001	23000000	0.048971
HiC_scaffold_43	22500001	23500000	0.035005
HiC_scaffold_43	23000001	24000000	0.037555
HiC_scaffold_43	23500001	24500000	0.072286
HiC_scaffold_43	24000001	25000000	0.141779
HiC_scaffold_43	24500001	25500000	0.129492
HiC_scaffold_43	25000001	26000000	0.076069
HiC_scaffold_43	25500001	26500000	0.106442
HiC_scaffold_43	26000001	27000000	0.105034
HiC_scaffold_43	26500001	27500000	0.063805
HiC_scaffold_43	27000001	28000000	0.0596
HiC_scaffold_43	27500001	28500000	0.048895
HiC_scaffold_43	28000001	29000000	0.0379
HiC_scaffold_43	28500001	29500000	0.135143
HiC_scaffold_43	29000001	30000000	0.160306
HiC_scaffold_43	29500001	30500000	0.084391
HiC_scaffold_43	30000001	31000000	0.118771
HiC_scaffold_43	30500001	31500000	0.095241
HiC_scaffold_43	31000001	32000000	0.122366
HiC_scaffold_43	31500001	32500000	0.154371
HiC_scaffold_43	32000001	33000000	0.14032
HiC_scaffold_43	32500001	33500000	0.143255
HiC_scaffold_43	33000001	34000000	0.109812
HiC_scaffold_43	33500001	34500000	0.129183
HiC_scaffold_43	34000001	35000000	0.16236
HiC_scaffold_43	34500001	35500000	0.237357
HiC_scaffold_43	35000001	36000000	0.211995
HiC_scaffold_43	35500001	36500000	0.136294
HiC_scaffold_43	36000001	37000000	0.167303
HiC_scaffold_43	36500001	37500000	0.17987
HiC_scaffold_44	1	1000000	0.153746
HiC_scaffold_44	500001	1500000	0.180062
HiC_scaffold_44	1000001	2000000	0.15017
HiC_scaffold_44	1500001	2500000	0.074784
HiC_scaffold_44	2000001	3000000	0.118359
HiC_scaffold_44	2500001	3500000	0.173776
HiC_scaffold_44	3000001	4000000	0.186425
HiC_scaffold_44	3500001	4500000	0.155501
HiC_scaffold_44	4000001	5000000	0.121691
HiC_scaffold_44	4500001	5500000	0.107308
HiC_scaffold_44	5000001	6000000	0.080282
HiC_scaffold_44	5500001	6500000	0.087365
HiC_scaffold_44	6000001	7000000	0.096761
HiC_scaffold_44	6500001	7500000	0.093508
HiC_scaffold_44	7000001	8000000	0.087303
HiC_scaffold_44	7500001	8500000	0.067086
HiC_scaffold_44	8000001	9000000	0.063496
HiC_scaffold_44	8500001	9500000	0.056244
HiC_scaffold_44	9000001	10000000	0.08062
HiC_scaffold_44	9500001	10500000	0.112076
HiC_scaffold_44	10000001	11000000	0.081698
HiC_scaffold_44	10500001	11500000	0.070321
HiC_scaffold_44	11000001	12000000	0.107468
HiC_scaffold_44	11500001	12500000	0.121354
HiC_scaffold_44	12000001	13000000	0.064639
HiC_scaffold_44	12500001	13500000	0.050769
HiC_scaffold_44	13000001	14000000	0.046342
HiC_scaffold_44	13500001	14500000	0.040018
HiC_scaffold_44	14000001	15000000	0.057382
HiC_scaffold_44	14500001	15500000	0.05083
HiC_scaffold_44	15000001	16000000	0.055827
HiC_scaffold_44	15500001	16500000	0.067093
HiC_scaffold_44	16000001	17000000	0.043787
HiC_scaffold_44	16500001	17500000	0.024299
HiC_scaffold_44	17000001	18000000	0.031349
HiC_scaffold_44	17500001	18500000	0.043308
HiC_scaffold_44	18000001	19000000	0.053627
HiC_scaffold_44	18500001	19500000	0.071267
HiC_scaffold_44	19000001	20000000	0.050867
HiC_scaffold_44	19500001	20500000	0.022511
HiC_scaffold_44	20000001	21000000	0.055453
HiC_scaffold_44	20500001	21500000	0.057984
HiC_scaffold_44	21000001	22000000	0.026102
HiC_scaffold_44	21500001	22500000	0.038039
HiC_scaffold_44	22000001	23000000	0.061442
HiC_scaffold_44	22500001	23500000	0.058303
HiC_scaffold_44	23000001	24000000	0.050581
HiC_scaffold_44	23500001	24500000	0.044321
HiC_scaffold_44	24000001	25000000	0.025409
HiC_scaffold_44	24500001	25500000	0.053475
HiC_scaffold_44	25000001	26000000	0.091728
HiC_scaffold_44	25500001	26500000	0.069744
HiC_scaffold_44	26000001	27000000	0.051051
HiC_scaffold_44	26500001	27500000	0.063108
HiC_scaffold_44	27000001	28000000	0.055429
HiC_scaffold_44	27500001	28500000	0.061652
HiC_scaffold_44	28000001	29000000	0.077777
HiC_scaffold_44	28500001	29500000	0.04684
HiC_scaffold_44	29000001	30000000	0.065424
HiC_scaffold_44	29500001	30500000	0.105866
HiC_scaffold_44	30000001	31000000	0.14732
HiC_scaffold_44	30500001	31500000	0.161913
HiC_scaffold_44	31000001	32000000	0.140919
HiC_scaffold_44	31500001	32500000	0.145548
HiC_scaffold_44	32000001	33000000	0.150777
HiC_scaffold_44	32500001	33500000	0.124537
HiC_scaffold_44	33000001	34000000	0.120486
HiC_scaffold_44	33500001	34500000	0.12735
HiC_scaffold_44	34000001	35000000	0.117303
HiC_scaffold_44	34500001	35500000	0.176881
HiC_scaffold_44	35000001	36000000	0.191922
HiC_scaffold_44	35500001	36500000	0.16213
HiC_scaffold_44	36000001	37000000	0.155403
HiC_scaffold_44	36500001	37500000	0.162642
HiC_scaffold_44	37000001	38000000	0.152686
HiC_scaffold_44	37500001	38500000	0.145755
HiC_scaffold_44	38000001	39000000	0.18273
HiC_scaffold_44	38500001	39500000	0.183291
HiC_scaffold_44	39000001	40000000	0.290738
HiC_scaffold_44	39500001	40500000	0.280063
HiC_scaffold_45	1	1000000	0.171572
HiC_scaffold_45	500001	1500000	0.097736
HiC_scaffold_45	1000001	2000000	0.09762
HiC_scaffold_45	1500001	2500000	0.137134
HiC_scaffold_45	2000001	3000000	0.219765
HiC_scaffold_45	2500001	3500000	0.164298
HiC_scaffold_45	3000001	4000000	0.132112
HiC_scaffold_46	1	1000000	0.152775
HiC_scaffold_46	500001	1500000	0.193872
HiC_scaffold_46	1000001	2000000	0.180888
HiC_scaffold_46	1500001	2500000	0.260399
[truncated: 681 more rows]

## Sheet: 1c_Copia
Figure 1c source data: Circos Density Copia
chr	start	end	value
HiC_scaffold_23	1	1000000	0.039584
HiC_scaffold_23	500001	1500000	0.049179
HiC_scaffold_23	1000001	2000000	0.051841
HiC_scaffold_23	1500001	2500000	0.046936
HiC_scaffold_23	2000001	3000000	0.058879
HiC_scaffold_23	2500001	3500000	0.091393
HiC_scaffold_23	3000001	4000000	0.074665
HiC_scaffold_23	3500001	4500000	0.039148
HiC_scaffold_23	4000001	5000000	0.073593
HiC_scaffold_23	4500001	5500000	0.091218
HiC_scaffold_23	5000001	6000000	0.13167
HiC_scaffold_23	5500001	6500000	0.154218
HiC_scaffold_23	6000001	7000000	0.124312
HiC_scaffold_23	6500001	7500000	0.123716
HiC_scaffold_23	7000001	8000000	0.168324
HiC_scaffold_23	7500001	8500000	0.158362
HiC_scaffold_23	8000001	9000000	0.106304
HiC_scaffold_23	8500001	9500000	0.137528
HiC_scaffold_23	9000001	10000000	0.190489
HiC_scaffold_23	9500001	10500000	0.195634
HiC_scaffold_23	10000001	11000000	0.146307
HiC_scaffold_23	10500001	11500000	0.137656
HiC_scaffold_23	11000001	12000000	0.181374
HiC_scaffold_23	11500001	12500000	0.194711
HiC_scaffold_23	12000001	13000000	0.175999
HiC_scaffold_23	12500001	13500000	0.221734
HiC_scaffold_23	13000001	14000000	0.291699
HiC_scaffold_23	13500001	14500000	0.279332
HiC_scaffold_23	14000001	15000000	0.273431
HiC_scaffold_23	14500001	15500000	0.245594
HiC_scaffold_23	15000001	16000000	0.320888
HiC_scaffold_23	15500001	16500000	0.398891
HiC_scaffold_23	16000001	17000000	0.388129
HiC_scaffold_23	16500001	17500000	0.433235
HiC_scaffold_23	17000001	18000000	0.384443
HiC_scaffold_23	17500001	18500000	0.357154
HiC_scaffold_23	18000001	19000000	0.337567
HiC_scaffold_23	18500001	19500000	0.325552
HiC_scaffold_23	19000001	20000000	0.388161
HiC_scaffold_23	19500001	20500000	0.414301
HiC_scaffold_23	20000001	21000000	0.499614
HiC_scaffold_23	20500001	21500000	0.46242
HiC_scaffold_23	21000001	22000000	0.214272
HiC_scaffold_23	21500001	22500000	0.231498
HiC_scaffold_23	22000001	23000000	0.294997
HiC_scaffold_23	22500001	23500000	0.301468
HiC_scaffold_23	23000001	24000000	0.38468
HiC_scaffold_23	23500001	24500000	0.456232
HiC_scaffold_23	24000001	25000000	0.550825
HiC_scaffold_23	24500001	25500000	0.505074
HiC_scaffold_23	25000001	26000000	0.453848
HiC_scaffold_23	25500001	26500000	0.404794
HiC_scaffold_23	26000001	27000000	0.311789
HiC_scaffold_28	1	1000000	0.139272
HiC_scaffold_28	500001	1500000	0.053095
HiC_scaffold_28	1000001	2000000	0.044444
HiC_scaffold_28	1500001	2500000	0.098098
HiC_scaffold_28	2000001	3000000	0.172893
HiC_scaffold_28	2500001	3500000	0.157244
HiC_scaffold_28	3000001	4000000	0.111727
HiC_scaffold_28	3500001	4500000	0.082731
HiC_scaffold_28	4000001	5000000	0.138238
HiC_scaffold_28	4500001	5500000	0.21023
HiC_scaffold_28	5000001	6000000	0.190139
HiC_scaffold_28	5500001	6500000	0.170893
HiC_scaffold_28	6000001	7000000	0.118772
HiC_scaffold_28	6500001	7500000	0.090428
HiC_scaffold_28	7000001	8000000	0.120039
HiC_scaffold_28	7500001	8500000	0.160555
HiC_scaffold_28	8000001	9000000	0.255052
HiC_scaffold_28	8500001	9500000	0.299028
HiC_scaffold_28	9000001	10000000	0.242477
HiC_scaffold_28	9500001	10500000	0.280394
HiC_scaffold_28	10000001	11000000	0.319779
HiC_scaffold_28	10500001	11500000	0.339005
HiC_scaffold_28	11000001	12000000	0.375221
HiC_scaffold_28	11500001	12500000	0.407903
HiC_scaffold_28	12000001	13000000	0.42607
HiC_scaffold_28	12500001	13500000	0.372052
HiC_scaffold_28	13000001	14000000	0.277646
HiC_scaffold_28	13500001	14500000	0.295082
HiC_scaffold_28	14000001	15000000	0.368138
HiC_scaffold_28	14500001	15500000	0.393297
HiC_scaffold_28	15000001	16000000	0.455267
HiC_scaffold_28	15500001	16500000	0.40872
HiC_scaffold_28	16000001	17000000	0.306296
HiC_scaffold_28	16500001	17500000	0.384501
HiC_scaffold_28	17000001	18000000	0.434587
HiC_scaffold_28	17500001	18500000	0.447189
HiC_scaffold_28	18000001	19000000	0.504302
HiC_scaffold_28	18500001	19500000	0.494762
HiC_scaffold_28	19000001	20000000	0.506555
HiC_scaffold_28	19500001	20500000	0.463288
HiC_scaffold_28	20000001	21000000	0.436786
HiC_scaffold_28	20500001	21500000	0.366852
HiC_scaffold_28	21000001	22000000	0.256646
HiC_scaffold_28	21500001	22500000	0.295616
HiC_scaffold_28	22000001	23000000	0.307459
HiC_scaffold_28	22500001	23500000	0.324847
HiC_scaffold_28	23000001	24000000	0.370362
HiC_scaffold_28	23500001	24500000	0.279025
HiC_scaffold_28	24000001	25000000	0.188574
HiC_scaffold_28	24500001	25500000	0.237888
HiC_scaffold_28	25000001	26000000	0.266204
HiC_scaffold_28	25500001	26500000	0.165167
HiC_scaffold_28	26000001	27000000	0.078455
HiC_scaffold_28	26500001	27500000	0.115822
HiC_scaffold_28	27000001	28000000	0.105235
HiC_scaffold_28	27500001	28500000	0.094315
HiC_scaffold_28	28000001	29000000	0.182149
HiC_scaffold_28	28500001	29500000	0.151211
HiC_scaffold_28	29000001	30000000	0.100111
HiC_scaffold_28	29500001	30500000	0.107941
HiC_scaffold_28	30000001	31000000	0.102319
HiC_scaffold_28	30500001	31500000	0.123995
HiC_scaffold_28	31000001	32000000	0.133087
HiC_scaffold_28	31500001	32500000	0.082854
HiC_scaffold_28	32000001	33000000	0.099301
HiC_scaffold_28	32500001	33500000	0.093859
HiC_scaffold_28	33000001	34000000	0.041621
HiC_scaffold_28	33500001	34500000	0.046286
HiC_scaffold_28	34000001	35000000	0.049491
HiC_scaffold_28	34500001	35500000	0.129716
HiC_scaffold_28	35000001	36000000	0.143245
HiC_scaffold_28	35500001	36500000	0.068043
HiC_scaffold_28	36000001	37000000	0.051034
HiC_scaffold_28	36500001	37500000	0.049202
HiC_scaffold_28	37000001	38000000	0.03908
HiC_scaffold_28	37500001	38500000	0.026924
HiC_scaffold_28	38000001	39000000	0.045164
HiC_scaffold_26	1	1000000	0.04194
HiC_scaffold_26	500001	1500000	0.019821
HiC_scaffold_26	1000001	2000000	0.031381
HiC_scaffold_26	1500001	2500000	0.037716
HiC_scaffold_26	2000001	3000000	0.045205
HiC_scaffold_26	2500001	3500000	0.049676
HiC_scaffold_26	3000001	4000000	0.034015
HiC_scaffold_26	3500001	4500000	0.013967
HiC_scaffold_26	4000001	5000000	0.016081
HiC_scaffold_26	4500001	5500000	0.022156
HiC_scaffold_26	5000001	6000000	0.026278
HiC_scaffold_26	5500001	6500000	0.065239
HiC_scaffold_26	6000001	7000000	0.096496
HiC_scaffold_26	6500001	7500000	0.049458
HiC_scaffold_26	7000001	8000000	0.009753
HiC_scaffold_26	7500001	8500000	0.014576
HiC_scaffold_26	8000001	9000000	0.02209
HiC_scaffold_26	8500001	9500000	0.03402
HiC_scaffold_26	9000001	10000000	0.099603
HiC_scaffold_26	9500001	10500000	0.141555
HiC_scaffold_26	10000001	11000000	0.071468
HiC_scaffold_26	10500001	11500000	0.036529
HiC_scaffold_26	11000001	12000000	0.055242
HiC_scaffold_26	11500001	12500000	0.061049
HiC_scaffold_26	12000001	13000000	0.074574
HiC_scaffold_26	12500001	13500000	0.057479
HiC_scaffold_26	13000001	14000000	0.044099
HiC_scaffold_26	13500001	14500000	0.080154
HiC_scaffold_26	14000001	15000000	0.089983
HiC_scaffold_26	14500001	15500000	0.08833
HiC_scaffold_26	15000001	16000000	0.095667
HiC_scaffold_26	15500001	16500000	0.109172
HiC_scaffold_26	16000001	17000000	0.107576
HiC_scaffold_26	16500001	17500000	0.14206
HiC_scaffold_26	17000001	18000000	0.126477
HiC_scaffold_26	17500001	18500000	0.097139
HiC_scaffold_26	18000001	19000000	0.220936
HiC_scaffold_26	18500001	19500000	0.261824
HiC_scaffold_26	19000001	20000000	0.268042
HiC_scaffold_26	19500001	20500000	0.209891
HiC_scaffold_26	20000001	21000000	0.091391
HiC_scaffold_26	20500001	21500000	0.193891
HiC_scaffold_26	21000001	22000000	0.283439
HiC_scaffold_26	21500001	22500000	0.241143
HiC_scaffold_26	22000001	23000000	0.198155
HiC_scaffold_26	22500001	23500000	0.192368
HiC_scaffold_26	23000001	24000000	0.243884
HiC_scaffold_26	23500001	24500000	0.348254
HiC_scaffold_26	24000001	25000000	0.30597
HiC_scaffold_26	24500001	25500000	0.311164
HiC_scaffold_26	25000001	26000000	0.463327
HiC_scaffold_26	25500001	26500000	0.502074
HiC_scaffold_26	26000001	27000000	0.488782
HiC_scaffold_26	26500001	27500000	0.432125
HiC_scaffold_26	27000001	28000000	0.345058
HiC_scaffold_26	27500001	28500000	0.288444
HiC_scaffold_26	28000001	29000000	0.314277
HiC_scaffold_26	28500001	29500000	0.320172
HiC_scaffold_26	29000001	30000000	0.281979
HiC_scaffold_26	29500001	30500000	0.281693
HiC_scaffold_26	30000001	31000000	0.372088
HiC_scaffold_26	30500001	31500000	0.465714
HiC_scaffold_26	31000001	32000000	0.442138
HiC_scaffold_26	31500001	32500000	0.426031
HiC_scaffold_26	32000001	33000000	0.428888
HiC_scaffold_26	32500001	33500000	0.445743
HiC_scaffold_26	33000001	34000000	0.41829
HiC_scaffold_26	33500001	34500000	0.309732
HiC_scaffold_26	34000001	35000000	0.309536
HiC_scaffold_26	34500001	35500000	0.368877
HiC_scaffold_26	35000001	36000000	0.397152
HiC_scaffold_26	35500001	36500000	0.423677
HiC_scaffold_26	36000001	37000000	0.43282
HiC_scaffold_26	36500001	37500000	0.430809
HiC_scaffold_26	37000001	38000000	0.381159
HiC_scaffold_26	37500001	38500000	0.242417
HiC_scaffold_26	38000001	39000000	0.179167
HiC_scaffold_26	38500001	39500000	0.276059
HiC_scaffold_26	39000001	40000000	0.42082
HiC_scaffold_26	39500001	40500000	0.357243
HiC_scaffold_26	40000001	41000000	0.20811
HiC_scaffold_26	40500001	41500000	0.201148
HiC_scaffold_26	41000001	42000000	0.207078
HiC_scaffold_26	41500001	42500000	0.201354
HiC_scaffold_26	42000001	43000000	0.218912
HiC_scaffold_26	42500001	43500000	0.233392
HiC_scaffold_26	43000001	44000000	0.209536
HiC_scaffold_26	43500001	44500000	0.253595
HiC_scaffold_26	44000001	45000000	0.230353
HiC_scaffold_26	44500001	45500000	0.118571
HiC_scaffold_26	45000001	46000000	0.090529
HiC_scaffold_26	45500001	46500000	0.121954
HiC_scaffold_26	46000001	47000000	0.146017
HiC_scaffold_26	46500001	47500000	0.172292
HiC_scaffold_26	47000001	48000000	0.116691
HiC_scaffold_26	47500001	48500000	0.053393
HiC_scaffold_26	48000001	49000000	0.062302
HiC_scaffold_26	48500001	49500000	0.072503
HiC_scaffold_26	49000001	50000000	0.057604
HiC_scaffold_26	49500001	50500000	0.028885
HiC_scaffold_26	50000001	51000000	0.030447
HiC_scaffold_26	50500001	51500000	0.093298
HiC_scaffold_26	51000001	52000000	0.104825
HiC_scaffold_26	51500001	52500000	0.054001
HiC_scaffold_26	52000001	53000000	0.097201
HiC_scaffold_26	52500001	53500000	0.084006
HiC_scaffold_41	1	1000000	0.128239
HiC_scaffold_41	500001	1500000	0.1237
HiC_scaffold_41	1000001	2000000	0.154414
HiC_scaffold_41	1500001	2500000	0.172118
HiC_scaffold_41	2000001	3000000	0.184021
HiC_scaffold_41	2500001	3500000	0.168392
HiC_scaffold_41	3000001	4000000	0.170447
HiC_scaffold_41	3500001	4500000	0.171412
HiC_scaffold_41	4000001	5000000	0.222866
HiC_scaffold_41	4500001	5500000	0.261192
HiC_scaffold_41	5000001	6000000	0.270668
HiC_scaffold_41	5500001	6500000	0.27677
HiC_scaffold_41	6000001	7000000	0.20206
HiC_scaffold_41	6500001	7500000	0.195071
HiC_scaffold_41	7000001	8000000	0.240319
HiC_scaffold_41	7500001	8500000	0.294329
HiC_scaffold_41	8000001	9000000	0.360839
HiC_scaffold_41	8500001	9500000	0.336889
HiC_scaffold_41	9000001	10000000	0.417682
HiC_scaffold_41	9500001	10500000	0.434502
HiC_scaffold_41	10000001	11000000	0.36074
HiC_scaffold_41	10500001	11500000	0.317765
HiC_scaffold_41	11000001	12000000	0.274404
HiC_scaffold_41	11500001	12500000	0.221484
HiC_scaffold_41	12000001	13000000	0.084102
HiC_scaffold_41	12500001	13500000	0.03507
HiC_scaffold_41	13000001	14000000	0.149507
HiC_scaffold_41	13500001	14500000	0.16938
HiC_scaffold_41	14000001	15000000	0.152032
HiC_scaffold_41	14500001	15500000	0.151482
HiC_scaffold_41	15000001	16000000	0.042392
HiC_scaffold_41	15500001	16500000	0.037209
HiC_scaffold_41	16000001	17000000	0.084049
HiC_scaffold_41	16500001	17500000	0.169047
HiC_scaffold_41	17000001	18000000	0.227244
HiC_scaffold_41	17500001	18500000	0.141072
HiC_scaffold_41	18000001	19000000	0.127239
HiC_scaffold_41	18500001	19500000	0.189762
HiC_scaffold_41	19000001	20000000	0.11343
HiC_scaffold_41	19500001	20500000	0.138284
HiC_scaffold_41	20000001	21000000	0.206294
HiC_scaffold_41	20500001	21500000	0.192511
HiC_scaffold_41	21000001	22000000	0.15921
HiC_scaffold_41	21500001	22500000	0.079318
HiC_scaffold_41	22000001	23000000	0.160734
HiC_scaffold_41	22500001	23500000	0.288763
HiC_scaffold_41	23000001	24000000	0.308955
HiC_scaffold_41	23500001	24500000	0.266856
HiC_scaffold_41	24000001	25000000	0.199291
HiC_scaffold_41	24500001	25500000	0.179838
HiC_scaffold_41	25000001	26000000	0.232553
HiC_scaffold_41	25500001	26500000	0.288954
HiC_scaffold_41	26000001	27000000	0.268684
HiC_scaffold_41	26500001	27500000	0.284295
HiC_scaffold_41	27000001	28000000	0.402128
HiC_scaffold_41	27500001	28500000	0.449081
HiC_scaffold_41	28000001	29000000	0.415604
HiC_scaffold_41	28500001	29500000	0.344752
HiC_scaffold_41	29000001	30000000	0.274011
HiC_scaffold_41	29500001	30500000	0.269041
HiC_scaffold_41	30000001	31000000	0.196301
HiC_scaffold_41	30500001	31500000	0.095964
HiC_scaffold_41	31000001	32000000	0.037043
HiC_scaffold_41	31500001	32500000	0.015733
HiC_scaffold_41	32000001	33000000	0.049799
HiC_scaffold_41	32500001	33500000	0.035125
HiC_scaffold_41	33000001	34000000	0.001004
HiC_scaffold_41	33500001	34500000	0.057985
HiC_scaffold_41	34000001	35000000	0.089082
HiC_scaffold_41	34500001	35500000	0.050639
HiC_scaffold_41	35000001	36000000	0.051346
HiC_scaffold_41	35500001	36500000	0.055228
HiC_scaffold_41	36000001	37000000	0.039986
HiC_scaffold_41	36500001	37500000	0.038615
HiC_scaffold_41	37000001	38000000	0.044182
HiC_scaffold_41	37500001	38500000	0.04063
HiC_scaffold_41	38000001	39000000	0.040506
HiC_scaffold_41	38500001	39500000	0.036752
HiC_scaffold_41	39000001	40000000	0.032225
HiC_scaffold_41	39500001	40500000	0.032996
HiC_scaffold_41	40000001	41000000	0.053614
HiC_scaffold_41	40500001	41500000	0.053897
HiC_scaffold_41	41000001	42000000	0.023351
HiC_scaffold_41	41500001	42500000	0.042591
HiC_scaffold_41	42000001	43000000	0.054867
HiC_scaffold_41	42500001	43500000	0.062695
HiC_scaffold_41	43000001	44000000	0.066779
HiC_scaffold_41	43500001	44500000	0.054602
HiC_scaffold_41	44000001	45000000	0.050011
HiC_scaffold_41	44500001	45500000	0.07927
HiC_scaffold_41	45000001	46000000	0.111705
HiC_scaffold_41	45500001	46500000	0.074455
HiC_scaffold_41	46000001	47000000	0.028269
HiC_scaffold_41	46500001	47500000	0.057338
HiC_scaffold_41	47000001	48000000	0.063292
HiC_scaffold_41	47500001	48500000	0.031375
HiC_scaffold_41	48000001	49000000	0.026394
HiC_scaffold_41	48500001	49500000	0.021523
HiC_scaffold_41	49000001	50000000	0.026997
HiC_scaffold_41	49500001	50500000	0.036545
HiC_scaffold_52	1	1000000	0.061879
HiC_scaffold_52	500001	1500000	0.117569
HiC_scaffold_52	1000001	2000000	0.265832
HiC_scaffold_52	1500001	2500000	0.206063
HiC_scaffold_52	2000001	3000000	0.130501
HiC_scaffold_52	2500001	3500000	0.204239
HiC_scaffold_52	3000001	4000000	0.176167
HiC_scaffold_52	3500001	4500000	0.139067
HiC_scaffold_52	4000001	5000000	0.147032
HiC_scaffold_52	4500001	5500000	0.198411
HiC_scaffold_52	5000001	6000000	0.196059
HiC_scaffold_52	5500001	6500000	0.174261
HiC_scaffold_52	6000001	7000000	0.249081
HiC_scaffold_52	6500001	7500000	0.27948
HiC_scaffold_52	7000001	8000000	0.288707
HiC_scaffold_52	7500001	8500000	0.305645
HiC_scaffold_52	8000001	9000000	0.296977
HiC_scaffold_52	8500001	9500000	0.350248
HiC_scaffold_52	9000001	10000000	0.341074
HiC_scaffold_52	9500001	10500000	0.335782
HiC_scaffold_52	10000001	11000000	0.432062
HiC_scaffold_52	10500001	11500000	0.390851
HiC_scaffold_52	11000001	12000000	0.284795
HiC_scaffold_52	11500001	12500000	0.344575
HiC_scaffold_52	12000001	13000000	0.471771
HiC_scaffold_52	12500001	13500000	0.502799
HiC_scaffold_52	13000001	14000000	0.488423
HiC_scaffold_52	13500001	14500000	0.438119
HiC_scaffold_52	14000001	15000000	0.418817
HiC_scaffold_52	14500001	15500000	0.373305
HiC_scaffold_52	15000001	16000000	0.289448
HiC_scaffold_52	15500001	16500000	0.316618
HiC_scaffold_52	16000001	17000000	0.319462
HiC_scaffold_52	16500001	17500000	0.380307
HiC_scaffold_52	17000001	18000000	0.407102
HiC_scaffold_52	17500001	18500000	0.354247
HiC_scaffold_52	18000001	19000000	0.369545
HiC_scaffold_52	18500001	19500000	0.422951
HiC_scaffold_52	19000001	20000000	0.458581
HiC_scaffold_52	19500001	20500000	0.437162
HiC_scaffold_52	20000001	21000000	0.504809
HiC_scaffold_52	20500001	21500000	0.548894
HiC_scaffold_52	21000001	22000000	0.399903
HiC_scaffold_52	21500001	22500000	0.284095
HiC_scaffold_52	22000001	23000000	0.280969
HiC_scaffold_52	22500001	23500000	0.285974
HiC_scaffold_52	23000001	24000000	0.194368
HiC_scaffold_52	23500001	24500000	0.149631
HiC_scaffold_52	24000001	25000000	0.193505
HiC_scaffold_52	24500001	25500000	0.227339
HiC_scaffold_52	25000001	26000000	0.209162
HiC_scaffold_52	25500001	26500000	0.126152
HiC_scaffold_52	26000001	27000000	0.171013
HiC_scaffold_52	26500001	27500000	0.201585
HiC_scaffold_52	27000001	28000000	0.116516
HiC_scaffold_52	27500001	28500000	0.093989
HiC_scaffold_52	28000001	29000000	0.076312
HiC_scaffold_52	28500001	29500000	0.039732
HiC_scaffold_52	29000001	30000000	0.077516
HiC_scaffold_52	29500001	30500000	0.135403
HiC_scaffold_52	30000001	31000000	0.114833
HiC_scaffold_52	30500001	31500000	0.065964
HiC_scaffold_52	31000001	32000000	0.095971
HiC_scaffold_52	31500001	32500000	0.145757
HiC_scaffold_52	32000001	33000000	0.086024
HiC_scaffold_52	32500001	33500000	0.036732
HiC_scaffold_52	33000001	34000000	0.049298
HiC_scaffold_52	33500001	34500000	0.027841
HiC_scaffold_52	34000001	35000000	0.04229
HiC_scaffold_52	34500001	35500000	0.053494
HiC_scaffold_52	35000001	36000000	0.03505
HiC_scaffold_52	35500001	36500000	0.030773
HiC_scaffold_52	36000001	37000000	0.034248
HiC_scaffold_52	36500001	37500000	0.031263
HiC_scaffold_47	1	1000000	0.01535
HiC_scaffold_47	500001	1500000	0.032729
HiC_scaffold_47	1000001	2000000	0.074717
HiC_scaffold_47	1500001	2500000	0.064481
HiC_scaffold_47	2000001	3000000	0.020045
HiC_scaffold_47	2500001	3500000	0.035941
HiC_scaffold_47	3000001	4000000	0.103943
HiC_scaffold_47	3500001	4500000	0.101785
HiC_scaffold_47	4000001	5000000	0.049611
HiC_scaffold_47	4500001	5500000	0.046167
HiC_scaffold_47	5000001	6000000	0.101493
HiC_scaffold_47	5500001	6500000	0.110585
HiC_scaffold_47	6000001	7000000	0.130083
HiC_scaffold_47	6500001	7500000	0.255496
HiC_scaffold_47	7000001	8000000	0.194302
HiC_scaffold_47	7500001	8500000	0.143801
HiC_scaffold_47	8000001	9000000	0.139778
HiC_scaffold_47	8500001	9500000	0.065805
HiC_scaffold_47	9000001	10000000	0.103063
HiC_scaffold_47	9500001	10500000	0.138128
HiC_scaffold_47	10000001	11000000	0.17057
HiC_scaffold_47	10500001	11500000	0.160317
HiC_scaffold_47	11000001	12000000	0.156125
HiC_scaffold_47	11500001	12500000	0.211242
HiC_scaffold_47	12000001	13000000	0.246696
HiC_scaffold_47	12500001	13500000	0.27653
HiC_scaffold_47	13000001	14000000	0.248781
HiC_scaffold_47	13500001	14500000	0.190281
HiC_scaffold_47	14000001	15000000	0.259696
HiC_scaffold_47	14500001	15500000	0.284468
HiC_scaffold_47	15000001	16000000	0.193377
HiC_scaffold_47	15500001	16500000	0.189253
HiC_scaffold_47	16000001	17000000	0.265186
HiC_scaffold_47	16500001	17500000	0.339808
HiC_scaffold_47	17000001	18000000	0.399652
HiC_scaffold_47	17500001	18500000	0.470859
HiC_scaffold_47	18000001	19000000	0.437838
HiC_scaffold_47	18500001	19500000	0.363185
HiC_scaffold_47	19000001	20000000	0.380194
HiC_scaffold_47	19500001	20500000	0.353284
HiC_scaffold_47	20000001	21000000	0.370353
HiC_scaffold_47	20500001	21500000	0.346516
HiC_scaffold_47	21000001	22000000	0.27045
HiC_scaffold_47	21500001	22500000	0.354919
HiC_scaffold_47	22000001	23000000	0.405208
HiC_scaffold_47	22500001	23500000	0.431153
HiC_scaffold_47	23000001	24000000	0.451449
HiC_scaffold_47	23500001	24500000	0.369684
HiC_scaffold_47	24000001	25000000	0.35464
HiC_scaffold_47	24500001	25500000	0.367087
HiC_scaffold_47	25000001	26000000	0.318739
HiC_scaffold_47	25500001	26500000	0.301249
HiC_scaffold_47	26000001	27000000	0.350023
HiC_scaffold_47	26500001	27500000	0.38265
HiC_scaffold_47	27000001	28000000	0.302848
HiC_scaffold_47	27500001	28500000	0.304137
HiC_scaffold_47	28000001	29000000	0.328328
HiC_scaffold_47	28500001	29500000	0.361857
HiC_scaffold_47	29000001	30000000	0.428369
HiC_scaffold_47	29500001	30500000	0.308533
HiC_scaffold_47	30000001	31000000	0.215496
HiC_scaffold_47	30500001	31500000	0.422721
HiC_scaffold_47	31000001	32000000	0.486559
HiC_scaffold_47	31500001	32500000	0.407306
HiC_scaffold_47	32000001	33000000	0.478531
HiC_scaffold_47	32500001	33500000	0.465129
HiC_scaffold_47	33000001	34000000	0.326027
HiC_scaffold_47	33500001	34500000	0.337116
HiC_scaffold_47	34000001	35000000	0.328532
HiC_scaffold_47	34500001	35500000	0.224628
HiC_scaffold_47	35000001	36000000	0.366234
HiC_scaffold_47	35500001	36500000	0.400061
HiC_scaffold_47	36000001	37000000	0.315807
HiC_scaffold_47	36500001	37500000	0.382825
HiC_scaffold_47	37000001	38000000	0.425158
HiC_scaffold_47	37500001	38500000	0.473417
HiC_scaffold_47	38000001	39000000	0.445108
HiC_scaffold_47	38500001	39500000	0.403747
HiC_scaffold_47	39000001	40000000	0.41299
HiC_scaffold_47	39500001	40500000	0.377584
HiC_scaffold_47	40000001	41000000	0.331969
HiC_scaffold_47	40500001	41500000	0.276683
HiC_scaffold_47	41000001	42000000	0.293693
HiC_scaffold_47	41500001	42500000	0.236005
HiC_scaffold_47	42000001	43000000	0.157563
HiC_scaffold_47	42500001	43500000	0.200284
HiC_scaffold_47	43000001	44000000	0.185474
HiC_scaffold_47	43500001	44500000	0.147618
HiC_scaffold_47	44000001	45000000	0.128931
HiC_scaffold_47	44500001	45500000	0.055368
HiC_scaffold_47	45000001	46000000	0.073648
HiC_scaffold_47	45500001	46500000	0.169422
HiC_scaffold_47	46000001	47000000	0.144206
HiC_scaffold_47	46500001	47500000	0.070632
HiC_scaffold_47	47000001	48000000	0.081127
HiC_scaffold_47	47500001	48500000	0.067795
HiC_scaffold_47	48000001	49000000	0.033417
HiC_scaffold_47	48500001	49500000	0.04957
HiC_scaffold_47	49000001	50000000	0.118484
HiC_scaffold_39	1	1000000	0.069342
HiC_scaffold_39	500001	1500000	0.053729
HiC_scaffold_39	1000001	2000000	0.078044
HiC_scaffold_39	1500001	2500000	0.083253
HiC_scaffold_39	2000001	3000000	0.064207
HiC_scaffold_39	2500001	3500000	0.097197
HiC_scaffold_39	3000001	4000000	0.163165
HiC_scaffold_39	3500001	4500000	0.172277
HiC_scaffold_39	4000001	5000000	0.238302
HiC_scaffold_39	4500001	5500000	0.249158
HiC_scaffold_39	5000001	6000000	0.195601
HiC_scaffold_39	5500001	6500000	0.218453
HiC_scaffold_39	6000001	7000000	0.163454
HiC_scaffold_39	6500001	7500000	0.131025
HiC_scaffold_39	7000001	8000000	0.251894
HiC_scaffold_39	7500001	8500000	0.26907
HiC_scaffold_39	8000001	9000000	0.308628
HiC_scaffold_39	8500001	9500000	0.314195
HiC_scaffold_39	9000001	10000000	0.280645
HiC_scaffold_39	9500001	10500000	0.314092
HiC_scaffold_39	10000001	11000000	0.316912
HiC_scaffold_39	10500001	11500000	0.439485
HiC_scaffold_39	11000001	12000000	0.450433
HiC_scaffold_39	11500001	12500000	0.397517
HiC_scaffold_39	12000001	13000000	0.452337
HiC_scaffold_39	12500001	13500000	0.406943
HiC_scaffold_39	13000001	14000000	0.42906
HiC_scaffold_39	13500001	14500000	0.494263
HiC_scaffold_39	14000001	15000000	0.464192
HiC_scaffold_39	14500001	15500000	0.544131
HiC_scaffold_39	15000001	16000000	0.510007
HiC_scaffold_39	15500001	16500000	0.487346
HiC_scaffold_39	16000001	17000000	0.610763
HiC_scaffold_39	16500001	17500000	0.588822
HiC_scaffold_39	17000001	18000000	0.518509
HiC_scaffold_39	17500001	18500000	0.440867
HiC_scaffold_39	18000001	19000000	0.332789
HiC_scaffold_39	18500001	19500000	0.318015
HiC_scaffold_39	19000001	20000000	0.327009
HiC_scaffold_39	19500001	20500000	0.297326
HiC_scaffold_39	20000001	21000000	0.311152
HiC_scaffold_39	20500001	21500000	0.394009
HiC_scaffold_39	21000001	22000000	0.376171
HiC_scaffold_39	21500001	22500000	0.309072
HiC_scaffold_39	22000001	23000000	0.404255
HiC_scaffold_39	22500001	23500000	0.40775
HiC_scaffold_39	23000001	24000000	0.254414
HiC_scaffold_39	23500001	24500000	0.297295
HiC_scaffold_39	24000001	25000000	0.354542
HiC_scaffold_39	24500001	25500000	0.24801
HiC_scaffold_39	25000001	26000000	0.286287
HiC_scaffold_39	25500001	26500000	0.300233
HiC_scaffold_39	26000001	27000000	0.271259
HiC_scaffold_39	26500001	27500000	0.347138
HiC_scaffold_39	27000001	28000000	0.287694
HiC_scaffold_39	27500001	28500000	0.190729
HiC_scaffold_39	28000001	29000000	0.261614
HiC_scaffold_39	28500001	29500000	0.270821
HiC_scaffold_39	29000001	30000000	0.159437
HiC_scaffold_39	29500001	30500000	0.178945
HiC_scaffold_39	30000001	31000000	0.17122
HiC_scaffold_39	30500001	31500000	0.121669
HiC_scaffold_39	31000001	32000000	0.160985
HiC_scaffold_39	31500001	32500000	0.199996
HiC_scaffold_39	32000001	33000000	0.202257
HiC_scaffold_39	32500001	33500000	0.139061
HiC_scaffold_39	33000001	34000000	0.120335
HiC_scaffold_39	33500001	34500000	0.08567
HiC_scaffold_39	34000001	35000000	0.030674
HiC_scaffold_39	34500001	35500000	0.067966
HiC_scaffold_39	35000001	36000000	0.06145
HiC_scaffold_39	35500001	36500000	0.113259
HiC_scaffold_39	36000001	37000000	0.140154
HiC_scaffold_39	36500001	37500000	0.136557
HiC_scaffold_39	37000001	38000000	0.1513
HiC_scaffold_39	37500001	38500000	0.117291
HiC_scaffold_39	38000001	39000000	0.108036
HiC_scaffold_39	38500001	39500000	0.079548
HiC_scaffold_39	39000001	40000000	0.085286
HiC_scaffold_39	39500001	40500000	0.173033
HiC_scaffold_46	1	1000000	0.058014
HiC_scaffold_46	500001	1500000	0.051296
HiC_scaffold_46	1000001	2000000	0.060994
HiC_scaffold_46	1500001	2500000	0.057158
HiC_scaffold_46	2000001	3000000	0.0551
HiC_scaffold_46	2500001	3500000	0.119938
HiC_scaffold_46	3000001	4000000	0.167624
HiC_scaffold_46	3500001	4500000	0.17438
HiC_scaffold_46	4000001	5000000	0.181151
HiC_scaffold_46	4500001	5500000	0.161122
HiC_scaffold_46	5000001	6000000	0.173527
HiC_scaffold_46	5500001	6500000	0.297993
HiC_scaffold_46	6000001	7000000	0.280718
HiC_scaffold_46	6500001	7500000	0.170124
HiC_scaffold_46	7000001	8000000	0.172812
HiC_scaffold_46	7500001	8500000	0.189707
HiC_scaffold_46	8000001	9000000	0.19017
HiC_scaffold_46	8500001	9500000	0.174974
HiC_scaffold_46	9000001	10000000	0.174692
HiC_scaffold_46	9500001	10500000	0.23707
HiC_scaffold_46	10000001	11000000	0.324595
HiC_scaffold_46	10500001	11500000	0.314111
HiC_scaffold_46	11000001	12000000	0.39006
HiC_scaffold_46	11500001	12500000	0.491049
HiC_scaffold_46	12000001	13000000	0.416317
HiC_scaffold_46	12500001	13500000	0.421305
HiC_scaffold_46	13000001	14000000	0.47039
HiC_scaffold_46	13500001	14500000	0.521896
HiC_scaffold_46	14000001	15000000	0.557765
HiC_scaffold_46	14500001	15500000	0.463763
HiC_scaffold_46	15000001	16000000	0.439497
HiC_scaffold_46	15500001	16500000	0.455352
HiC_scaffold_46	16000001	17000000	0.404763
HiC_scaffold_46	16500001	17500000	0.393019
HiC_scaffold_46	17000001	18000000	0.428516
HiC_scaffold_46	17500001	18500000	0.426971
HiC_scaffold_46	18000001	19000000	0.449786
HiC_scaffold_46	18500001	19500000	0.452108
HiC_scaffold_46	19000001	20000000	0.360212
HiC_scaffold_46	19500001	20500000	0.3449
HiC_scaffold_46	20000001	21000000	0.330147
HiC_scaffold_46	20500001	21500000	0.369573
HiC_scaffold_46	21000001	22000000	0.41074
HiC_scaffold_46	21500001	22500000	0.34978
HiC_scaffold_46	22000001	23000000	0.356814
HiC_scaffold_46	22500001	23500000	0.33528
HiC_scaffold_46	23000001	24000000	0.183153
HiC_scaffold_46	23500001	24500000	0.22831
HiC_scaffold_46	24000001	25000000	0.30462
HiC_scaffold_46	24500001	25500000	0.175059
HiC_scaffold_46	25000001	26000000	0.141138
HiC_scaffold_46	25500001	26500000	0.169478
HiC_scaffold_46	26000001	27000000	0.158026
HiC_scaffold_46	26500001	27500000	0.134939
HiC_scaffold_46	27000001	28000000	0.267653
HiC_scaffold_46	27500001	28500000	0.31585
HiC_scaffold_46	28000001	29000000	0.235496
HiC_scaffold_46	28500001	29500000	0.222092
HiC_scaffold_46	29000001	30000000	0.172364
HiC_scaffold_46	29500001	30500000	0.122497
HiC_scaffold_46	30000001	31000000	0.101729
HiC_scaffold_46	30500001	31500000	0.092135
HiC_scaffold_46	31000001	32000000	0.069735
HiC_scaffold_46	31500001	32500000	0.038319
HiC_scaffold_46	32000001	33000000	0.060529
HiC_scaffold_46	32500001	33500000	0.088334
HiC_scaffold_46	33000001	34000000	0.050935
HiC_scaffold_46	33500001	34500000	0.033305
HiC_scaffold_46	34000001	35000000	0.074485
HiC_scaffold_46	34500001	35500000	0.068683
HiC_scaffold_5	1	1000000	0.111992
HiC_scaffold_5	500001	1500000	0.11427
HiC_scaffold_5	1000001	2000000	0.119122
HiC_scaffold_5	1500001	2500000	0.128611
HiC_scaffold_5	2000001	3000000	0.129244
HiC_scaffold_5	2500001	3500000	0.18234
HiC_scaffold_5	3000001	4000000	0.213935
HiC_scaffold_5	3500001	4500000	0.237008
HiC_scaffold_5	4000001	5000000	0.225601
HiC_scaffold_5	4500001	5500000	0.196587
HiC_scaffold_5	5000001	6000000	0.283719
HiC_scaffold_5	5500001	6500000	0.386855
HiC_scaffold_5	6000001	7000000	0.415581
HiC_scaffold_5	6500001	7500000	0.473162
HiC_scaffold_5	7000001	8000000	0.423933
HiC_scaffold_5	7500001	8500000	0.370669
HiC_scaffold_5	8000001	9000000	0.426575
HiC_scaffold_5	8500001	9500000	0.412383
HiC_scaffold_5	9000001	10000000	0.361283
HiC_scaffold_5	9500001	10500000	0.434783
HiC_scaffold_5	10000001	11000000	0.416947
HiC_scaffold_5	10500001	11500000	0.382362
HiC_scaffold_5	11000001	12000000	0.413279
HiC_scaffold_5	11500001	12500000	0.417089
HiC_scaffold_5	12000001	13000000	0.486583
HiC_scaffold_5	12500001	13500000	0.403562
HiC_scaffold_5	13000001	14000000	0.241029
HiC_scaffold_5	13500001	14500000	0.200457
HiC_scaffold_5	14000001	15000000	0.225025
HiC_scaffold_5	14500001	15500000	0.232885
HiC_scaffold_5	15000001	16000000	0.205615
HiC_scaffold_5	15500001	16500000	0.229226
HiC_scaffold_5	16000001	17000000	0.255819
HiC_scaffold_5	16500001	17500000	0.272059
HiC_scaffold_5	17000001	18000000	0.277301
HiC_scaffold_5	17500001	18500000	0.309674
HiC_scaffold_5	18000001	19000000	0.25954
HiC_scaffold_5	18500001	19500000	0.179909
HiC_scaffold_5	19000001	20000000	0.221339
HiC_scaffold_5	19500001	20500000	0.217256
HiC_scaffold_5	20000001	21000000	0.194638
HiC_scaffold_5	20500001	21500000	0.152226
HiC_scaffold_5	21000001	22000000	0.074835
HiC_scaffold_5	21500001	22500000	0.051422
HiC_scaffold_5	22000001	23000000	0.067398
HiC_scaffold_5	22500001	23500000	0.101406
HiC_scaffold_5	23000001	24000000	0.168045
HiC_scaffold_5	23500001	24500000	0.132519
HiC_scaffold_5	24000001	25000000	0.072522
HiC_scaffold_5	24500001	25500000	0.088279
HiC_scaffold_5	25000001	26000000	0.064413
HiC_scaffold_5	25500001	26500000	0.045298
HiC_scaffold_5	26000001	27000000	0.077891
HiC_scaffold_5	26500001	27500000	0.056121
HiC_scaffold_5	27000001	28000000	0.045428
HiC_scaffold_5	27500001	28500000	0.041625
HiC_scaffold_5	28000001	29000000	0.01783
HiC_scaffold_5	28500001	29500000	0.045427
HiC_scaffold_5	29000001	30000000	0.057005
HiC_scaffold_40	1	1000000	0.028087
HiC_scaffold_40	500001	1500000	0.045008
HiC_scaffold_40	1000001	2000000	0.038582
HiC_scaffold_40	1500001	2500000	0.037048
HiC_scaffold_40	2000001	3000000	0.048839
HiC_scaffold_40	2500001	3500000	0.05393
HiC_scaffold_40	3000001	4000000	0.045
HiC_scaffold_40	3500001	4500000	0.0364
HiC_scaffold_40	4000001	5000000	0.034878
HiC_scaffold_40	4500001	5500000	0.015075
HiC_scaffold_40	5000001	6000000	0.016897
HiC_scaffold_40	5500001	6500000	0.066381
HiC_scaffold_40	6000001	7000000	0.134608
HiC_scaffold_40	6500001	7500000	0.112678
HiC_scaffold_40	7000001	8000000	0.092223
HiC_scaffold_40	7500001	8500000	0.079001
HiC_scaffold_40	8000001	9000000	0.113111
HiC_scaffold_40	8500001	9500000	0.138711
HiC_scaffold_40	9000001	10000000	0.124996
HiC_scaffold_40	9500001	10500000	0.166598
HiC_scaffold_40	10000001	11000000	0.155209
HiC_scaffold_40	10500001	11500000	0.16194
HiC_scaffold_40	11000001	12000000	0.214848
HiC_scaffold_40	11500001	12500000	0.183152
HiC_scaffold_40	12000001	13000000	0.188695
HiC_scaffold_40	12500001	13500000	0.261373
HiC_scaffold_40	13000001	14000000	0.242575
HiC_scaffold_40	13500001	14500000	0.204455
HiC_scaffold_40	14000001	15000000	0.244989
HiC_scaffold_40	14500001	15500000	0.244215
HiC_scaffold_40	15000001	16000000	0.225011
HiC_scaffold_40	15500001	16500000	0.28767
HiC_scaffold_40	16000001	17000000	0.333801
HiC_scaffold_40	16500001	17500000	0.340367
HiC_scaffold_40	17000001	18000000	0.300372
HiC_scaffold_40	17500001	18500000	0.271158
HiC_scaffold_40	18000001	19000000	0.221938
HiC_scaffold_40	18500001	19500000	0.156455
HiC_scaffold_40	19000001	20000000	0.179706
HiC_scaffold_40	19500001	20500000	0.221914
HiC_scaffold_40	20000001	21000000	0.230566
HiC_scaffold_40	20500001	21500000	0.273897
HiC_scaffold_40	21000001	22000000	0.349132
HiC_scaffold_40	21500001	22500000	0.442885
HiC_scaffold_40	22000001	23000000	0.396228
HiC_scaffold_40	22500001	23500000	0.345616
HiC_scaffold_40	23000001	24000000	0.350205
HiC_scaffold_40	23500001	24500000	0.360958
HiC_scaffold_40	24000001	25000000	0.359074
HiC_scaffold_40	24500001	25500000	0.267572
HiC_scaffold_40	25000001	26000000	0.259181
HiC_scaffold_40	25500001	26500000	0.30525
HiC_scaffold_40	26000001	27000000	0.330185
HiC_scaffold_40	26500001	27500000	0.303135
HiC_scaffold_40	27000001	28000000	0.3149
HiC_scaffold_40	27500001	28500000	0.363
HiC_scaffold_40	28000001	29000000	0.295089
HiC_scaffold_40	28500001	29500000	0.239848
HiC_scaffold_40	29000001	30000000	0.343427
HiC_scaffold_40	29500001	30500000	0.409727
HiC_scaffold_40	30000001	31000000	0.410205
HiC_scaffold_40	30500001	31500000	0.444984
HiC_scaffold_40	31000001	32000000	0.414884
HiC_scaffold_40	31500001	32500000	0.430013
HiC_scaffold_40	32000001	33000000	0.429509
HiC_scaffold_40	32500001	33500000	0.265203
HiC_scaffold_40	33000001	34000000	0.172653
HiC_scaffold_40	33500001	34500000	0.196637
HiC_scaffold_40	34000001	35000000	0.226948
HiC_scaffold_40	34500001	35500000	0.296012
HiC_scaffold_40	35000001	36000000	0.317437
HiC_scaffold_40	35500001	36500000	0.265302
HiC_scaffold_40	36000001	37000000	0.200743
HiC_scaffold_40	36500001	37500000	0.161612
HiC_scaffold_40	37000001	38000000	0.247659
HiC_scaffold_40	37500001	38500000	0.268799
HiC_scaffold_40	38000001	39000000	0.17436
HiC_scaffold_40	38500001	39500000	0.199448
HiC_scaffold_40	39000001	40000000	0.204821
HiC_scaffold_40	39500001	40500000	0.226312
HiC_scaffold_40	40000001	41000000	0.227105
HiC_scaffold_40	40500001	41500000	0.162859
HiC_scaffold_25	1	1000000	0.211245
HiC_scaffold_25	500001	1500000	0.276257
HiC_scaffold_25	1000001	2000000	0.341417
HiC_scaffold_25	1500001	2500000	0.309255
HiC_scaffold_25	2000001	3000000	0.314058
HiC_scaffold_25	2500001	3500000	0.403747
HiC_scaffold_25	3000001	4000000	0.36801
HiC_scaffold_25	3500001	4500000	0.373403
HiC_scaffold_25	4000001	5000000	0.323553
HiC_scaffold_25	4500001	5500000	0.268844
HiC_scaffold_25	5000001	6000000	0.288997
HiC_scaffold_25	5500001	6500000	0.335387
HiC_scaffold_25	6000001	7000000	0.335613
HiC_scaffold_25	6500001	7500000	0.194444
HiC_scaffold_25	7000001	8000000	0.197805
HiC_scaffold_25	7500001	8500000	0.194104
HiC_scaffold_25	8000001	9000000	0.162814
HiC_scaffold_25	8500001	9500000	0.18177
HiC_scaffold_25	9000001	10000000	0.177481
HiC_scaffold_25	9500001	10500000	0.207864
HiC_scaffold_25	10000001	11000000	0.201718
HiC_scaffold_25	10500001	11500000	0.157646
HiC_scaffold_25	11000001	12000000	0.185298
HiC_scaffold_25	11500001	12500000	0.24651
HiC_scaffold_25	12000001	13000000	0.314574
HiC_scaffold_25	12500001	13500000	0.362422
HiC_scaffold_25	13000001	14000000	0.380008
HiC_scaffold_25	13500001	14500000	0.331856
HiC_scaffold_25	14000001	15000000	0.214843
HiC_scaffold_25	14500001	15500000	0.216379
HiC_scaffold_25	15000001	16000000	0.230715
HiC_scaffold_25	15500001	16500000	0.219837
HiC_scaffold_25	16000001	17000000	0.232249
HiC_scaffold_25	16500001	17500000	0.296085
HiC_scaffold_25	17000001	18000000	0.272253
HiC_scaffold_25	17500001	18500000	0.318994
HiC_scaffold_25	18000001	19000000	0.363222
HiC_scaffold_25	18500001	19500000	0.272817
HiC_scaffold_25	19000001	20000000	0.348299
HiC_scaffold_25	19500001	20500000	0.457182
HiC_scaffold_25	20000001	21000000	0.447731
HiC_scaffold_25	20500001	21500000	0.382391
HiC_scaffold_25	21000001	22000000	0.326585
HiC_scaffold_25	21500001	22500000	0.29418
HiC_scaffold_25	22000001	23000000	0.234801
HiC_scaffold_25	22500001	23500000	0.15867
HiC_scaffold_25	23000001	24000000	0.1911
HiC_scaffold_25	23500001	24500000	0.30211
HiC_scaffold_25	24000001	25000000	0.290679
HiC_scaffold_25	24500001	25500000	0.176582
HiC_scaffold_25	25000001	26000000	0.127836
HiC_scaffold_25	25500001	26500000	0.111787
HiC_scaffold_25	26000001	27000000	0.11645
HiC_scaffold_25	26500001	27500000	0.101321
HiC_scaffold_25	27000001	28000000	0.102163
HiC_scaffold_25	27500001	28500000	0.142136
HiC_scaffold_25	28000001	29000000	0.237247
HiC_scaffold_25	28500001	29500000	0.224402
HiC_scaffold_25	29000001	30000000	0.112363
HiC_scaffold_25	29500001	30500000	0.057773
HiC_scaffold_25	30000001	31000000	0.028795
HiC_scaffold_25	30500001	31500000	0.043735
HiC_scaffold_25	31000001	32000000	0.028591
HiC_scaffold_25	31500001	32500000	0.058308
HiC_scaffold_25	32000001	33000000	0.063563
HiC_scaffold_25	32500001	33500000	0.046959
HiC_scaffold_25	33000001	34000000	0.065872
HiC_scaffold_25	33500001	34500000	0.049276
HiC_scaffold_25	34000001	35000000	0.06458
HiC_scaffold_22	1	1000000	0.089734
HiC_scaffold_22	500001	1500000	0.113596
HiC_scaffold_22	1000001	2000000	0.101089
HiC_scaffold_22	1500001	2500000	0.112646
HiC_scaffold_22	2000001	3000000	0.117597
HiC_scaffold_22	2500001	3500000	0.09266
HiC_scaffold_22	3000001	4000000	0.075642
HiC_scaffold_22	3500001	4500000	0.064724
HiC_scaffold_22	4000001	5000000	0.156515
HiC_scaffold_22	4500001	5500000	0.186707
HiC_scaffold_22	5000001	6000000	0.149351
HiC_scaffold_22	5500001	6500000	0.19346
HiC_scaffold_22	6000001	7000000	0.177635
HiC_scaffold_22	6500001	7500000	0.17963
HiC_scaffold_22	7000001	8000000	0.207718
HiC_scaffold_22	7500001	8500000	0.137764
HiC_scaffold_22	8000001	9000000	0.127834
HiC_scaffold_22	8500001	9500000	0.300529
HiC_scaffold_22	9000001	10000000	0.441941
HiC_scaffold_22	9500001	10500000	0.402849
HiC_scaffold_22	10000001	11000000	0.34556
HiC_scaffold_22	10500001	11500000	0.346659
HiC_scaffold_22	11000001	12000000	0.384647
HiC_scaffold_22	11500001	12500000	0.387897
HiC_scaffold_22	12000001	13000000	0.323732
HiC_scaffold_22	12500001	13500000	0.187662
HiC_scaffold_22	13000001	14000000	0.192377
HiC_scaffold_22	13500001	14500000	0.305933
HiC_scaffold_22	14000001	15000000	0.355711
HiC_scaffold_22	14500001	15500000	0.406605
HiC_scaffold_22	15000001	16000000	0.404801
HiC_scaffold_22	15500001	16500000	0.321371
HiC_scaffold_22	16000001	17000000	0.335128
HiC_scaffold_22	16500001	17500000	0.39138
HiC_scaffold_22	17000001	18000000	0.329239
HiC_scaffold_22	17500001	18500000	0.273529
HiC_scaffold_22	18000001	19000000	0.254954
HiC_scaffold_22	18500001	19500000	0.219823
HiC_scaffold_22	19000001	20000000	0.216479
HiC_scaffold_22	19500001	20500000	0.242175
HiC_scaffold_22	20000001	21000000	0.161694
HiC_scaffold_22	20500001	21500000	0.180806
HiC_scaffold_22	21000001	22000000	0.257598
HiC_scaffold_22	21500001	22500000	0.15533
HiC_scaffold_22	22000001	23000000	0.153297
HiC_scaffold_22	22500001	23500000	0.198298
HiC_scaffold_22	23000001	24000000	0.168337
HiC_scaffold_22	23500001	24500000	0.114089
HiC_scaffold_22	24000001	25000000	0.112109
HiC_scaffold_22	24500001	25500000	0.142252
HiC_scaffold_22	25000001	26000000	0.16685
HiC_scaffold_22	25500001	26500000	0.191487
HiC_scaffold_22	26000001	27000000	0.107067
HiC_scaffold_22	26500001	27500000	0.058373
HiC_scaffold_22	27000001	28000000	0.059904
HiC_scaffold_22	27500001	28500000	0.052171
HiC_scaffold_22	28000001	29000000	0.072616
HiC_scaffold_22	28500001	29500000	0.089165
HiC_scaffold_22	29000001	30000000	0.081716
HiC_scaffold_22	29500001	30500000	0.091037
HiC_scaffold_22	30000001	31000000	0.049855
HiC_scaffold_22	30500001	31500000	0.007043
HiC_scaffold_27	1	1000000	0.039747
HiC_scaffold_27	500001	1500000	0.117161
HiC_scaffold_27	1000001	2000000	0.14036
HiC_scaffold_27	1500001	2500000	0.105146
HiC_scaffold_27	2000001	3000000	0.086208
HiC_scaffold_27	2500001	3500000	0.034391
HiC_scaffold_27	3000001	4000000	0.027325
HiC_scaffold_27	3500001	4500000	0.084983
HiC_scaffold_27	4000001	5000000	0.155787
HiC_scaffold_27	4500001	5500000	0.176433
HiC_scaffold_27	5000001	6000000	0.117794
HiC_scaffold_27	5500001	6500000	0.07157
HiC_scaffold_27	6000001	7000000	0.105188
HiC_scaffold_27	6500001	7500000	0.087264
HiC_scaffold_27	7000001	8000000	0.050232
HiC_scaffold_27	7500001	8500000	0.061238
HiC_scaffold_27	8000001	9000000	0.124953
HiC_scaffold_27	8500001	9500000	0.237791
HiC_scaffold_27	9000001	10000000	0.182716
HiC_scaffold_27	9500001	10500000	0.119348
HiC_scaffold_27	10000001	11000000	0.174133
HiC_scaffold_27	10500001	11500000	0.194816
HiC_scaffold_27	11000001	12000000	0.234345
HiC_scaffold_27	11500001	12500000	0.269939
HiC_scaffold_27	12000001	13000000	0.256117
HiC_scaffold_27	12500001	13500000	0.374355
HiC_scaffold_27	13000001	14000000	0.445807
HiC_scaffold_27	13500001	14500000	0.376749
HiC_scaffold_27	14000001	15000000	0.348181
HiC_scaffold_27	14500001	15500000	0.385759
HiC_scaffold_27	15000001	16000000	0.415794
HiC_scaffold_27	15500001	16500000	0.451276
HiC_scaffold_27	16000001	17000000	0.422933
HiC_scaffold_27	16500001	17500000	0.377857
HiC_scaffold_27	17000001	18000000	0.411096
HiC_scaffold_27	17500001	18500000	0.346797
HiC_scaffold_27	18000001	19000000	0.284507
HiC_scaffold_27	18500001	19500000	0.306744
HiC_scaffold_27	19000001	20000000	0.271083
HiC_scaffold_27	19500001	20500000	0.332844
HiC_scaffold_27	20000001	21000000	0.316087
HiC_scaffold_27	20500001	21500000	0.239824
HiC_scaffold_27	21000001	22000000	0.300858
HiC_scaffold_27	21500001	22500000	0.309722
HiC_scaffold_27	22000001	23000000	0.379477
HiC_scaffold_27	22500001	23500000	0.407382
HiC_scaffold_27	23000001	24000000	0.377686
HiC_scaffold_27	23500001	24500000	0.400445
HiC_scaffold_27	24000001	25000000	0.432461
HiC_scaffold_27	24500001	25500000	0.322211
HiC_scaffold_27	25000001	26000000	0.303717
HiC_scaffold_27	25500001	26500000	0.390854
HiC_scaffold_27	26000001	27000000	0.301942
HiC_scaffold_27	26500001	27500000	0.222054
HiC_scaffold_27	27000001	28000000	0.254557
HiC_scaffold_27	27500001	28500000	0.31482
HiC_scaffold_27	28000001	29000000	0.35153
HiC_scaffold_27	28500001	29500000	0.270464
HiC_scaffold_27	29000001	30000000	0.169385
HiC_scaffold_27	29500001	30500000	0.180301
HiC_scaffold_27	30000001	31000000	0.24606
HiC_scaffold_27	30500001	31500000	0.221737
HiC_scaffold_27	31000001	32000000	0.154869
HiC_scaffold_27	31500001	32500000	0.122082
HiC_scaffold_27	32000001	33000000	0.067843
HiC_scaffold_27	32500001	33500000	0.158259
HiC_scaffold_27	33000001	34000000	0.159646
HiC_scaffold_27	33500001	34500000	0.073249
HiC_scaffold_27	34000001	35000000	0.093732
HiC_scaffold_27	34500001	35500000	0.076406
HiC_scaffold_27	35000001	36000000	0.070669
HiC_scaffold_27	35500001	36500000	0.059945
HiC_scaffold_15	1	1000000	0.25612
HiC_scaffold_15	500001	1500000	0.115558
HiC_scaffold_15	1000001	2000000	0.247147
HiC_scaffold_15	1500001	2500000	0.29909
HiC_scaffold_15	2000001	3000000	0.2578
HiC_scaffold_15	2500001	3500000	0.209374
HiC_scaffold_15	3000001	4000000	0.203057
HiC_scaffold_15	3500001	4500000	0.273091
HiC_scaffold_15	4000001	5000000	0.276682
HiC_scaffold_15	4500001	5500000	0.258073
HiC_scaffold_15	5000001	6000000	0.378412
HiC_scaffold_15	5500001	6500000	0.424985
HiC_scaffold_15	6000001	7000000	0.336263
HiC_scaffold_15	6500001	7500000	0.295839
HiC_scaffold_15	7000001	8000000	0.368268
HiC_scaffold_15	7500001	8500000	0.323188
HiC_scaffold_15	8000001	9000000	0.324412
HiC_scaffold_15	8500001	9500000	0.513879
HiC_scaffold_15	9000001	10000000	0.527272
HiC_scaffold_15	9500001	10500000	0.474271
HiC_scaffold_15	10000001	11000000	0.446465
HiC_scaffold_15	10500001	11500000	0.416732
HiC_scaffold_15	11000001	12000000	0.426342
HiC_scaffold_15	11500001	12500000	0.399702
HiC_scaffold_15	12000001	13000000	0.349734
HiC_scaffold_15	12500001	13500000	0.433961
HiC_scaffold_15	13000001	14000000	0.483546
HiC_scaffold_15	13500001	14500000	0.520549
HiC_scaffold_15	14000001	15000000	0.538787
HiC_scaffold_15	14500001	15500000	0.498945
HiC_scaffold_15	15000001	16000000	0.474867
HiC_scaffold_15	15500001	16500000	0.456779
HiC_scaffold_15	16000001	17000000	0.436997
HiC_scaffold_15	16500001	17500000	0.391449
HiC_scaffold_15	17000001	18000000	0.370303
HiC_scaffold_15	17500001	18500000	0.367047
HiC_scaffold_15	18000001	19000000	0.360176
HiC_scaffold_15	18500001	19500000	0.354577
HiC_scaffold_15	19000001	20000000	0.348712
HiC_scaffold_15	19500001	20500000	0.34328
HiC_scaffold_15	20000001	21000000	0.297359
HiC_scaffold_15	20500001	21500000	0.31171
HiC_scaffold_15	21000001	22000000	0.365706
HiC_scaffold_15	21500001	22500000	0.368184
HiC_scaffold_15	22000001	23000000	0.31279
HiC_scaffold_15	22500001	23500000	0.281617
HiC_scaffold_15	23000001	24000000	0.253719
HiC_scaffold_15	23500001	24500000	0.270604
HiC_scaffold_15	24000001	25000000	0.291702
HiC_scaffold_15	24500001	25500000	0.151751
HiC_scaffold_15	25000001	26000000	0.168315
HiC_scaffold_15	25500001	26500000	0.271306
HiC_scaffold_15	26000001	27000000	0.232574
HiC_scaffold_15	26500001	27500000	0.166122
HiC_scaffold_15	27000001	28000000	0.138569
HiC_scaffold_15	27500001	28500000	0.217367
HiC_scaffold_15	28000001	29000000	0.196343
HiC_scaffold_15	28500001	29500000	0.077265
HiC_scaffold_15	29000001	30000000	0.179312
HiC_scaffold_15	29500001	30500000	0.179017
HiC_scaffold_15	30000001	31000000	0.109356
HiC_scaffold_15	30500001	31500000	0.14115
HiC_scaffold_15	31000001	32000000	0.124593
HiC_scaffold_15	31500001	32500000	0.093925
HiC_scaffold_15	32000001	33000000	0.061283
HiC_scaffold_15	32500001	33500000	0.105443
HiC_scaffold_15	33000001	34000000	0.119298
HiC_scaffold_15	33500001	34500000	0.087472
HiC_scaffold_15	34000001	35000000	0.061624
HiC_scaffold_15	34500001	35500000	0.041889
HiC_scaffold_15	35000001	36000000	0.049415
HiC_scaffold_15	35500001	36500000	0.062892
HiC_scaffold_15	36000001	37000000	0.117274
HiC_scaffold_15	36500001	37500000	0.081959
HiC_scaffold_15	37000001	38000000	0.033341
HiC_scaffold_15	37500001	38500000	0.056669
HiC_scaffold_54	1	1000000	0.176649
HiC_scaffold_54	500001	1500000	0.137548
HiC_scaffold_54	1000001	2000000	0.203427
HiC_scaffold_54	1500001	2500000	0.229811
HiC_scaffold_54	2000001	3000000	0.138721
HiC_scaffold_54	2500001	3500000	0.136276
HiC_scaffold_54	3000001	4000000	0.239189
HiC_scaffold_54	3500001	4500000	0.181492
HiC_scaffold_54	4000001	5000000	0.161966
HiC_scaffold_54	4500001	5500000	0.2954
HiC_scaffold_54	5000001	6000000	0.234409
HiC_scaffold_54	5500001	6500000	0.123687
HiC_scaffold_54	6000001	7000000	0.152444
HiC_scaffold_54	6500001	7500000	0.149571
HiC_scaffold_54	7000001	8000000	0.098018
HiC_scaffold_54	7500001	8500000	0.072096
HiC_scaffold_54	8000001	9000000	0.113021
HiC_scaffold_54	8500001	9500000	0.090373
HiC_scaffold_54	9000001	10000000	0.03703
HiC_scaffold_54	9500001	10500000	0.112248
HiC_scaffold_54	10000001	11000000	0.150728
HiC_scaffold_54	10500001	11500000	0.063647
HiC_scaffold_54	11000001	12000000	0.101717
HiC_scaffold_54	11500001	12500000	0.115109
HiC_scaffold_54	12000001	13000000	0.041667
HiC_scaffold_54	12500001	13500000	0.142072
HiC_scaffold_54	13000001	14000000	0.217892
HiC_scaffold_54	13500001	14500000	0.205744
HiC_scaffold_54	14000001	15000000	0.246909
HiC_scaffold_54	14500001	15500000	0.263885
HiC_scaffold_54	15000001	16000000	0.306002
HiC_scaffold_54	15500001	16500000	0.358426
HiC_scaffold_54	16000001	17000000	0.274679
HiC_scaffold_54	16500001	17500000	0.282734
HiC_scaffold_54	17000001	18000000	0.369518
HiC_scaffold_54	17500001	18500000	0.384766
HiC_scaffold_54	18000001	19000000	0.410168
HiC_scaffold_54	18500001	19500000	0.342387
HiC_scaffold_54	19000001	20000000	0.247963
HiC_scaffold_54	19500001	20500000	0.320717
HiC_scaffold_54	20000001	21000000	0.436838
HiC_scaffold_54	20500001	21500000	0.38324
HiC_scaffold_54	21000001	22000000	0.27933
HiC_scaffold_54	21500001	22500000	0.233658
HiC_scaffold_54	22000001	23000000	0.311693
HiC_scaffold_54	22500001	23500000	0.412321
HiC_scaffold_54	23000001	24000000	0.455255
HiC_scaffold_54	23500001	24500000	0.449906
HiC_scaffold_54	24000001	25000000	0.4118
HiC_scaffold_54	24500001	25500000	0.434516
HiC_scaffold_54	25000001	26000000	0.433437
HiC_scaffold_54	25500001	26500000	0.388725
HiC_scaffold_2	1	1000000	0.029436
HiC_scaffold_2	500001	1500000	0.035306
HiC_scaffold_2	1000001	2000000	0.046084
HiC_scaffold_2	1500001	2500000	0.029476
HiC_scaffold_2	2000001	3000000	0.045921
HiC_scaffold_2	2500001	3500000	0.067666
HiC_scaffold_2	3000001	4000000	0.070686
HiC_scaffold_2	3500001	4500000	0.045046
HiC_scaffold_2	4000001	5000000	0.01186
HiC_scaffold_2	4500001	5500000	0.045044
HiC_scaffold_2	5000001	6000000	0.046884
HiC_scaffold_2	5500001	6500000	0.049715
HiC_scaffold_2	6000001	7000000	0.078106
HiC_scaffold_2	6500001	7500000	0.082092
HiC_scaffold_2	7000001	8000000	0.062123
HiC_scaffold_2	7500001	8500000	0.059301
HiC_scaffold_2	8000001	9000000	0.086841
HiC_scaffold_2	8500001	9500000	0.157802
HiC_scaffold_2	9000001	10000000	0.190291
HiC_scaffold_2	9500001	10500000	0.136321
HiC_scaffold_2	10000001	11000000	0.139453
HiC_scaffold_2	10500001	11500000	0.177115
HiC_scaffold_2	11000001	12000000	0.189207
HiC_scaffold_2	11500001	12500000	0.152961
HiC_scaffold_2	12000001	13000000	0.181084
HiC_scaffold_2	12500001	13500000	0.203872
HiC_scaffold_2	13000001	14000000	0.141592
HiC_scaffold_2	13500001	14500000	0.110636
HiC_scaffold_2	14000001	15000000	0.179721
HiC_scaffold_2	14500001	15500000	0.208233
HiC_scaffold_2	15000001	16000000	0.208665
HiC_scaffold_2	15500001	16500000	0.22887
HiC_scaffold_2	16000001	17000000	0.243266
HiC_scaffold_2	16500001	17500000	0.315585
HiC_scaffold_2	17000001	18000000	0.306815
HiC_scaffold_2	17500001	18500000	0.232873
HiC_scaffold_2	18000001	19000000	0.213395
HiC_scaffold_2	18500001	19500000	0.248674
HiC_scaffold_2	19000001	20000000	0.237362
HiC_scaffold_2	19500001	20500000	0.228581
HiC_scaffold_2	20000001	21000000	0.220294
HiC_scaffold_2	20500001	21500000	0.191007
HiC_scaffold_2	21000001	22000000	0.179599
HiC_scaffold_2	21500001	22500000	0.15236
HiC_scaffold_2	22000001	23000000	0.168447
HiC_scaffold_2	22500001	23500000	0.237096
HiC_scaffold_2	23000001	24000000	0.288541
HiC_scaffold_2	23500001	24500000	0.333774
HiC_scaffold_2	24000001	25000000	0.412818
HiC_scaffold_2	24500001	25500000	0.435346
HiC_scaffold_2	25000001	26000000	0.366345
HiC_scaffold_2	25500001	26500000	0.3757
HiC_scaffold_2	26000001	27000000	0.429463
HiC_scaffold_2	26500001	27500000	0.437433
HiC_scaffold_2	27000001	28000000	0.47823
HiC_scaffold_2	27500001	28500000	0.387334
HiC_scaffold_2	28000001	29000000	0.342605
HiC_scaffold_2	28500001	29500000	0.4503
HiC_scaffold_2	29000001	30000000	0.459343
HiC_scaffold_2	29500001	30500000	0.322041
HiC_scaffold_2	30000001	31000000	0.233375
HiC_scaffold_2	30500001	31500000	0.356488
HiC_scaffold_2	31000001	32000000	0.447815
HiC_scaffold_2	31500001	32500000	0.394185
HiC_scaffold_2	32000001	33000000	0.394289
HiC_scaffold_2	32500001	33500000	0.480748
HiC_scaffold_2	33000001	34000000	0.464992
HiC_scaffold_2	33500001	34500000	0.374036
HiC_scaffold_2	34000001	35000000	0.276707
HiC_scaffold_2	34500001	35500000	0.169076
HiC_scaffold_2	35000001	36000000	0.126418
HiC_scaffold_2	35500001	36500000	0.133918
HiC_scaffold_2	36000001	37000000	0.165647
HiC_scaffold_2	36500001	37500000	0.178542
HiC_scaffold_2	37000001	38000000	0.131269
HiC_scaffold_2	37500001	38500000	0.176255
HiC_scaffold_2	38000001	39000000	0.291409
HiC_scaffold_2	38500001	39500000	0.34885
HiC_scaffold_2	39000001	40000000	0.351251
HiC_scaffold_2	39500001	40500000	0.271137
HiC_scaffold_2	40000001	41000000	0.240725
HiC_scaffold_2	40500001	41500000	0.211947
HiC_scaffold_2	41000001	42000000	0.242338
HiC_scaffold_2	41500001	42500000	0.269311
HiC_scaffold_2	42000001	43000000	0.163935
HiC_scaffold_2	42500001	43500000	0.137702
HiC_scaffold_2	43000001	44000000	0.268198
HiC_scaffold_2	43500001	44500000	0.312874
HiC_scaffold_2	44000001	45000000	0.250787
HiC_scaffold_49	1	1000000	0.103787
HiC_scaffold_49	500001	1500000	0.097135
HiC_scaffold_49	1000001	2000000	0.091044
HiC_scaffold_49	1500001	2500000	0.083447
HiC_scaffold_49	2000001	3000000	0.110509
HiC_scaffold_49	2500001	3500000	0.150645
HiC_scaffold_49	3000001	4000000	0.092702
HiC_scaffold_49	3500001	4500000	0.081001
HiC_scaffold_49	4000001	5000000	0.140399
HiC_scaffold_49	4500001	5500000	0.169454
HiC_scaffold_49	5000001	6000000	0.223723
HiC_scaffold_49	5500001	6500000	0.197546
HiC_scaffold_49	6000001	7000000	0.17403
HiC_scaffold_49	6500001	7500000	0.237537
HiC_scaffold_49	7000001	8000000	0.278346
HiC_scaffold_49	7500001	8500000	0.350181
HiC_scaffold_49	8000001	9000000	0.412797
HiC_scaffold_49	8500001	9500000	0.324614
HiC_scaffold_49	9000001	10000000	0.248469
HiC_scaffold_49	9500001	10500000	0.314289
HiC_scaffold_49	10000001	11000000	0.272396
HiC_scaffold_49	10500001	11500000	0.212621
HiC_scaffold_49	11000001	12000000	0.241486
HiC_scaffold_49	11500001	12500000	0.313436
HiC_scaffold_49	12000001	13000000	0.293503
HiC_scaffold_49	12500001	13500000	0.306994
HiC_scaffold_49	13000001	14000000	0.431017
HiC_scaffold_49	13500001	14500000	0.48089
HiC_scaffold_49	14000001	15000000	0.504984
HiC_scaffold_49	14500001	15500000	0.419863
HiC_scaffold_49	15000001	16000000	0.352826
HiC_scaffold_49	15500001	16500000	0.402809
HiC_scaffold_49	16000001	17000000	0.358425
HiC_scaffold_49	16500001	17500000	0.284689
HiC_scaffold_49	17000001	18000000	0.30916
HiC_scaffold_49	17500001	18500000	0.280406
HiC_scaffold_49	18000001	19000000	0.287173
HiC_scaffold_49	18500001	19500000	0.32003
HiC_scaffold_49	19000001	20000000	0.262488
HiC_scaffold_49	19500001	20500000	0.277469
HiC_scaffold_49	20000001	21000000	0.311183
HiC_scaffold_49	20500001	21500000	0.279041
HiC_scaffold_49	21000001	22000000	0.357039
HiC_scaffold_49	21500001	22500000	0.475763
HiC_scaffold_49	22000001	23000000	0.409974
HiC_scaffold_49	22500001	23500000	0.258193
HiC_scaffold_49	23000001	24000000	0.23986
HiC_scaffold_3	1	1000000	0.105049
HiC_scaffold_3	500001	1500000	0.141897
HiC_scaffold_3	1000001	2000000	0.154255
HiC_scaffold_3	1500001	2500000	0.151296
HiC_scaffold_3	2000001	3000000	0.090295
HiC_scaffold_3	2500001	3500000	0.034477
HiC_scaffold_3	3000001	4000000	0.062162
HiC_scaffold_3	3500001	4500000	0.145368
HiC_scaffold_3	4000001	5000000	0.166317
HiC_scaffold_3	4500001	5500000	0.136155
HiC_scaffold_3	5000001	6000000	0.141187
HiC_scaffold_3	5500001	6500000	0.165626
HiC_scaffold_3	6000001	7000000	0.144036
HiC_scaffold_3	6500001	7500000	0.182908
HiC_scaffold_3	7000001	8000000	0.192791
HiC_scaffold_3	7500001	8500000	0.173028
HiC_scaffold_3	8000001	9000000	0.192284
HiC_scaffold_3	8500001	9500000	0.197139
HiC_scaffold_3	9000001	10000000	0.203631
HiC_scaffold_3	9500001	10500000	0.186513
HiC_scaffold_3	10000001	11000000	0.273558
HiC_scaffold_3	10500001	11500000	0.41287
HiC_scaffold_3	11000001	12000000	0.38196
HiC_scaffold_3	11500001	12500000	0.292303
HiC_scaffold_3	12000001	13000000	0.283928
HiC_scaffold_3	12500001	13500000	0.326029
HiC_scaffold_3	13000001	14000000	0.355631
HiC_scaffold_3	13500001	14500000	0.354792
HiC_scaffold_3	14000001	15000000	0.280676
HiC_scaffold_3	14500001	15500000	0.234524
HiC_scaffold_3	15000001	16000000	0.254575
HiC_scaffold_3	15500001	16500000	0.185338
HiC_scaffold_3	16000001	17000000	0.192835
HiC_scaffold_3	16500001	17500000	0.226806
HiC_scaffold_3	17000001	18000000	0.251939
HiC_scaffold_3	17500001	18500000	0.285931
HiC_scaffold_3	18000001	19000000	0.293265
HiC_scaffold_3	18500001	19500000	0.236744
HiC_scaffold_3	19000001	20000000	0.283299
HiC_scaffold_3	19500001	20500000	0.350044
HiC_scaffold_3	20000001	21000000	0.383594
HiC_scaffold_3	20500001	21500000	0.504762
HiC_scaffold_3	21000001	22000000	0.436834
HiC_scaffold_3	21500001	22500000	0.407466
HiC_scaffold_3	22000001	23000000	0.403961
HiC_scaffold_3	22500001	23500000	0.379494
HiC_scaffold_3	23000001	24000000	0.391038
HiC_scaffold_3	23500001	24500000	0.399739
HiC_scaffold_3	24000001	25000000	0.465733
HiC_scaffold_3	24500001	25500000	0.514011
HiC_scaffold_3	25000001	26000000	0.482209
HiC_scaffold_3	25500001	26500000	0.425745
HiC_scaffold_3	26000001	27000000	0.420886
HiC_scaffold_3	26500001	27500000	0.324798
HiC_scaffold_3	27000001	28000000	0.304404
HiC_scaffold_3	27500001	28500000	0.308827
HiC_scaffold_3	28000001	29000000	0.231097
HiC_scaffold_3	28500001	29500000	0.33699
HiC_scaffold_3	29000001	30000000	0.282745
HiC_scaffold_3	29500001	30500000	0.230277
HiC_scaffold_3	30000001	31000000	0.237706
HiC_scaffold_3	30500001	31500000	0.196423
HiC_scaffold_3	31000001	32000000	0.254635
HiC_scaffold_3	31500001	32500000	0.298855
HiC_scaffold_3	32000001	33000000	0.225456
HiC_scaffold_3	32500001	33500000	0.259293
HiC_scaffold_3	33000001	34000000	0.380944
HiC_scaffold_3	33500001	34500000	0.266841
HiC_scaffold_3	34000001	35000000	0.185575
HiC_scaffold_3	34500001	35500000	0.169192
HiC_scaffold_3	35000001	36000000	0.17394
HiC_scaffold_3	35500001	36500000	0.18285
HiC_scaffold_3	36000001	37000000	0.158796
HiC_scaffold_3	36500001	37500000	0.194666
HiC_scaffold_3	37000001	38000000	0.209574
HiC_scaffold_3	37500001	38500000	0.245571
HiC_scaffold_3	38000001	39000000	0.226453
HiC_scaffold_3	38500001	39500000	0.156413
HiC_scaffold_3	39000001	40000000	0.11337
HiC_scaffold_3	39500001	40500000	0.113658
HiC_scaffold_3	40000001	41000000	0.113269
HiC_scaffold_3	40500001	41500000	0.070979
HiC_scaffold_3	41000001	42000000	0.082331
HiC_scaffold_3	41500001	42500000	0.098468
HiC_scaffold_3	42000001	43000000	0.123231
HiC_scaffold_3	42500001	43500000	0.086703
HiC_scaffold_3	43000001	44000000	0.063763
HiC_scaffold_3	43500001	44500000	0.046234
HiC_scaffold_3	44000001	45000000	0.042474
HiC_scaffold_3	44500001	45500000	0.054802
HiC_scaffold_3	45000001	46000000	0.046947
HiC_scaffold_3	45500001	46500000	0.043709
HiC_scaffold_3	46000001	47000000	0.048793
HiC_scaffold_3	46500001	47500000	0.05901
HiC_scaffold_3	47000001	48000000	0.043328
HiC_scaffold_3	47500001	48500000	0.023208
HiC_scaffold_3	48000001	49000000	0.011643
HiC_scaffold_3	48500001	49500000	0.010565
HiC_scaffold_3	49000001	50000000	0.041725
HiC_scaffold_8	1	1000000	0.019885
HiC_scaffold_8	500001	1500000	0.028079
HiC_scaffold_8	1000001	2000000	0.084633
HiC_scaffold_8	1500001	2500000	0.061635
HiC_scaffold_8	2000001	3000000	0.023686
HiC_scaffold_8	2500001	3500000	0.027322
HiC_scaffold_8	3000001	4000000	0.01769
HiC_scaffold_8	3500001	4500000	0.064145
HiC_scaffold_8	4000001	5000000	0.06774
HiC_scaffold_8	4500001	5500000	0.020758
HiC_scaffold_8	5000001	6000000	0.012043
HiC_scaffold_8	5500001	6500000	0.011399
HiC_scaffold_8	6000001	7000000	0.023541
HiC_scaffold_8	6500001	7500000	0.02824
HiC_scaffold_8	7000001	8000000	0.020257
HiC_scaffold_8	7500001	8500000	0.031083
HiC_scaffold_8	8000001	9000000	0.032593
HiC_scaffold_8	8500001	9500000	0.06188
HiC_scaffold_8	9000001	10000000	0.070073
HiC_scaffold_8	9500001	10500000	0.058649
HiC_scaffold_8	10000001	11000000	0.084649
HiC_scaffold_8	10500001	11500000	0.112575
HiC_scaffold_8	11000001	12000000	0.203678
HiC_scaffold_8	11500001	12500000	0.198361
HiC_scaffold_8	12000001	13000000	0.177899
HiC_scaffold_8	12500001	13500000	0.153927
HiC_scaffold_8	13000001	14000000	0.109387
HiC_scaffold_8	13500001	14500000	0.162385
HiC_scaffold_8	14000001	15000000	0.148432
HiC_scaffold_8	14500001	15500000	0.119017
HiC_scaffold_8	15000001	16000000	0.154852
HiC_scaffold_8	15500001	16500000	0.181076
HiC_scaffold_8	16000001	17000000	0.141941
HiC_scaffold_8	16500001	17500000	0.130408
HiC_scaffold_8	17000001	18000000	0.158489
HiC_scaffold_8	17500001	18500000	0.168845
HiC_scaffold_8	18000001	19000000	0.207042
HiC_scaffold_8	18500001	19500000	0.253205
HiC_scaffold_8	19000001	20000000	0.22496
HiC_scaffold_8	19500001	20500000	0.261329
HiC_scaffold_8	20000001	21000000	0.360523
HiC_scaffold_8	20500001	21500000	0.246691
HiC_scaffold_8	21000001	22000000	0.157676
HiC_scaffold_8	21500001	22500000	0.280016
HiC_scaffold_8	22000001	23000000	0.33897
HiC_scaffold_8	22500001	23500000	0.373793
HiC_scaffold_8	23000001	24000000	0.454605
HiC_scaffold_8	23500001	24500000	0.439791
HiC_scaffold_8	24000001	25000000	0.398735
HiC_scaffold_8	24500001	25500000	0.442127
HiC_scaffold_8	25000001	26000000	0.469918
HiC_scaffold_8	25500001	26500000	0.436247
HiC_scaffold_8	26000001	27000000	0.447274
HiC_scaffold_8	26500001	27500000	0.442463
HiC_scaffold_8	27000001	28000000	0.316354
HiC_scaffold_8	27500001	28500000	0.300276
HiC_scaffold_8	28000001	29000000	0.42752
HiC_scaffold_8	28500001	29500000	0.397058
HiC_scaffold_8	29000001	30000000	0.318904
HiC_scaffold_8	29500001	30500000	0.430871
HiC_scaffold_8	30000001	31000000	0.588675
HiC_scaffold_8	30500001	31500000	0.635752
HiC_scaffold_8	31000001	32000000	0.616518
HiC_scaffold_8	31500001	32500000	0.464432
HiC_scaffold_8	32000001	33000000	0.232544
HiC_scaffold_8	32500001	33500000	0.135643
HiC_scaffold_8	33000001	34000000	0.146391
HiC_scaffold_8	33500001	34500000	0.150197
HiC_scaffold_8	34000001	35000000	0.162357
HiC_scaffold_8	34500001	35500000	0.202201
HiC_scaffold_8	35000001	36000000	0.217318
HiC_scaffold_8	35500001	36500000	0.207934
HiC_scaffold_8	36000001	37000000	0.136454
HiC_scaffold_8	36500001	37500000	0.100815
HiC_scaffold_8	37000001	38000000	0.16069
HiC_scaffold_8	37500001	38500000	0.184205
HiC_scaffold_8	38000001	39000000	0.112965
HiC_scaffold_8	38500001	39500000	0.037173
HiC_scaffold_51	1	1000000	0.14197
HiC_scaffold_51	500001	1500000	0.089832
HiC_scaffold_51	1000001	2000000	0.082242
HiC_scaffold_51	1500001	2500000	0.120042
HiC_scaffold_51	2000001	3000000	0.150421
HiC_scaffold_51	2500001	3500000	0.146979
HiC_scaffold_51	3000001	4000000	0.139304
HiC_scaffold_51	3500001	4500000	0.247143
HiC_scaffold_51	4000001	5000000	0.24146
HiC_scaffold_51	4500001	5500000	0.157364
HiC_scaffold_51	5000001	6000000	0.163498
HiC_scaffold_51	5500001	6500000	0.2511
HiC_scaffold_51	6000001	7000000	0.277519
HiC_scaffold_51	6500001	7500000	0.192072
HiC_scaffold_51	7000001	8000000	0.222995
HiC_scaffold_51	7500001	8500000	0.299838
HiC_scaffold_51	8000001	9000000	0.28001
HiC_scaffold_51	8500001	9500000	0.280091
HiC_scaffold_51	9000001	10000000	0.34642
HiC_scaffold_51	9500001	10500000	0.31193
HiC_scaffold_51	10000001	11000000	0.413713
HiC_scaffold_51	10500001	11500000	0.377693
HiC_scaffold_51	11000001	12000000	0.260386
HiC_scaffold_51	11500001	12500000	0.232849
HiC_scaffold_51	12000001	13000000	0.136766
HiC_scaffold_51	12500001	13500000	0.214041
HiC_scaffold_51	13000001	14000000	0.267697
HiC_scaffold_51	13500001	14500000	0.310272
HiC_scaffold_51	14000001	15000000	0.368724
HiC_scaffold_51	14500001	15500000	0.470031
HiC_scaffold_51	15000001	16000000	0.495004
HiC_scaffold_51	15500001	16500000	0.410378
HiC_scaffold_51	16000001	17000000	0.445497
HiC_scaffold_51	16500001	17500000	0.499769
HiC_scaffold_51	17000001	18000000	0.492699
HiC_scaffold_51	17500001	18500000	0.437193
HiC_scaffold_51	18000001	19000000	0.371579
HiC_scaffold_51	18500001	19500000	0.356388
HiC_scaffold_51	19000001	20000000	0.297844
HiC_scaffold_51	19500001	20500000	0.362081
HiC_scaffold_51	20000001	21000000	0.388467
HiC_scaffold_51	20500001	21500000	0.302294
HiC_scaffold_51	21000001	22000000	0.335356
HiC_scaffold_51	21500001	22500000	0.34253
HiC_scaffold_51	22000001	23000000	0.326058
HiC_scaffold_51	22500001	23500000	0.303164
HiC_scaffold_51	23000001	24000000	0.268593
HiC_scaffold_51	23500001	24500000	0.259196
HiC_scaffold_51	24000001	25000000	0.302967
HiC_scaffold_51	24500001	25500000	0.392513
HiC_scaffold_51	25000001	26000000	0.338349
HiC_scaffold_51	25500001	26500000	0.243957
HiC_scaffold_51	26000001	27000000	0.22533
HiC_scaffold_51	26500001	27500000	0.133016
HiC_scaffold_51	27000001	28000000	0.104965
HiC_scaffold_51	27500001	28500000	0.109211
HiC_scaffold_51	28000001	29000000	0.127251
HiC_scaffold_51	28500001	29500000	0.15233
HiC_scaffold_51	29000001	30000000	0.112308
HiC_scaffold_51	29500001	30500000	0.046105
HiC_scaffold_51	30000001	31000000	0.032774
HiC_scaffold_51	30500001	31500000	0.216602
HiC_scaffold_51	31000001	32000000	0.223827
HiC_scaffold_51	31500001	32500000	0.067268
HiC_scaffold_51	32000001	33000000	0.082939
HiC_scaffold_51	32500001	33500000	0.084071
HiC_scaffold_51	33000001	34000000	0.057926
HiC_scaffold_51	33500001	34500000	0.053697
HiC_scaffold_51	34000001	35000000	0.067372
HiC_scaffold_51	34500001	35500000	0.134411
HiC_scaffold_51	35000001	36000000	0.187484
HiC_scaffold_51	35500001	36500000	0.16253
HiC_scaffold_51	36000001	37000000	0.114357
HiC_scaffold_51	36500001	37500000	0.057134
HiC_scaffold_51	37000001	38000000	0.052087
HiC_scaffold_51	37500001	38500000	0.069725
HiC_scaffold_51	38000001	39000000	0.05479
HiC_scaffold_13	1	1000000	0.04346
HiC_scaffold_13	500001	1500000	0.027839
HiC_scaffold_13	1000001	2000000	0.027865
HiC_scaffold_13	1500001	2500000	0.022501
HiC_scaffold_13	2000001	3000000	0.015249
HiC_scaffold_13	2500001	3500000	0.02003
HiC_scaffold_13	3000001	4000000	0.032577
HiC_scaffold_13	3500001	4500000	0.047335
HiC_scaffold_13	4000001	5000000	0.078547
HiC_scaffold_13	4500001	5500000	0.074027
HiC_scaffold_13	5000001	6000000	0.093362
HiC_scaffold_13	5500001	6500000	0.112724
HiC_scaffold_13	6000001	7000000	0.096988
HiC_scaffold_13	6500001	7500000	0.097508
HiC_scaffold_13	7000001	8000000	0.079573
HiC_scaffold_13	7500001	8500000	0.060177
HiC_scaffold_13	8000001	9000000	0.044722
HiC_scaffold_13	8500001	9500000	0.096669
HiC_scaffold_13	9000001	10000000	0.109038
HiC_scaffold_13	9500001	10500000	0.083039
HiC_scaffold_13	10000001	11000000	0.157564
HiC_scaffold_13	10500001	11500000	0.16922
HiC_scaffold_13	11000001	12000000	0.145053
HiC_scaffold_13	11500001	12500000	0.213958
HiC_scaffold_13	12000001	13000000	0.231569
HiC_scaffold_13	12500001	13500000	0.186062
HiC_scaffold_13	13000001	14000000	0.143027
HiC_scaffold_13	13500001	14500000	0.149222
HiC_scaffold_13	14000001	15000000	0.181776
HiC_scaffold_13	14500001	15500000	0.150673
HiC_scaffold_13	15000001	16000000	0.135415
HiC_scaffold_13	15500001	16500000	0.222263
HiC_scaffold_13	16000001	17000000	0.317583
HiC_scaffold_13	16500001	17500000	0.255187
HiC_scaffold_13	17000001	18000000	0.230384
HiC_scaffold_13	17500001	18500000	0.318298
HiC_scaffold_13	18000001	19000000	0.289705
HiC_scaffold_13	18500001	19500000	0.237895
HiC_scaffold_13	19000001	20000000	0.199557
HiC_scaffold_13	19500001	20500000	0.216645
HiC_scaffold_13	20000001	21000000	0.30937
HiC_scaffold_13	20500001	21500000	0.379319
HiC_scaffold_13	21000001	22000000	0.340362
HiC_scaffold_13	21500001	22500000	0.32891
HiC_scaffold_13	22000001	23000000	0.421471
HiC_scaffold_13	22500001	23500000	0.439842
HiC_scaffold_13	23000001	24000000	0.383138
HiC_scaffold_13	23500001	24500000	0.369402
HiC_scaffold_13	24000001	25000000	0.349066
HiC_scaffold_13	24500001	25500000	0.430289
HiC_scaffold_13	25000001	26000000	0.532715
HiC_scaffold_13	25500001	26500000	0.481327
HiC_scaffold_13	26000001	27000000	0.461937
HiC_scaffold_13	26500001	27500000	0.406998
HiC_scaffold_13	27000001	28000000	0.362247
HiC_scaffold_13	27500001	28500000	0.373348
HiC_scaffold_13	28000001	29000000	0.323516
HiC_scaffold_13	28500001	29500000	0.329325
HiC_scaffold_13	29000001	30000000	0.401268
HiC_scaffold_13	29500001	30500000	0.324669
HiC_scaffold_13	30000001	31000000	0.313383
HiC_scaffold_13	30500001	31500000	0.325795
HiC_scaffold_13	31000001	32000000	0.200172
HiC_scaffold_13	31500001	32500000	0.132325
HiC_scaffold_13	32000001	33000000	0.159583
HiC_scaffold_13	32500001	33500000	0.175744
HiC_scaffold_13	33000001	34000000	0.218844
HiC_scaffold_13	33500001	34500000	0.219937
HiC_scaffold_13	34000001	35000000	0.131023
HiC_scaffold_13	34500001	35500000	0.19768
HiC_scaffold_13	35000001	36000000	0.242057
HiC_scaffold_13	35500001	36500000	0.169387
HiC_scaffold_13	36000001	37000000	0.277471
HiC_scaffold_6	1	1000000	0.03385
HiC_scaffold_6	500001	1500000	0.055371
HiC_scaffold_6	1000001	2000000	0.042445
HiC_scaffold_6	1500001	2500000	0.060144
HiC_scaffold_6	2000001	3000000	0.071039
HiC_scaffold_6	2500001	3500000	0.050662
HiC_scaffold_6	3000001	4000000	0.075588
HiC_scaffold_6	3500001	4500000	0.051779
HiC_scaffold_6	4000001	5000000	0.035174
HiC_scaffold_6	4500001	5500000	0.111016
HiC_scaffold_6	5000001	6000000	0.121958
HiC_scaffold_6	5500001	6500000	0.076937
HiC_scaffold_6	6000001	7000000	0.068468
HiC_scaffold_6	6500001	7500000	0.053063
HiC_scaffold_6	7000001	8000000	0.053435
HiC_scaffold_6	7500001	8500000	0.081222
HiC_scaffold_6	8000001	9000000	0.098813
HiC_scaffold_6	8500001	9500000	0.097882
HiC_scaffold_6	9000001	10000000	0.121039
HiC_scaffold_6	9500001	10500000	0.174842
HiC_scaffold_6	10000001	11000000	0.168381
HiC_scaffold_6	10500001	11500000	0.229624
HiC_scaffold_6	11000001	12000000	0.198058
HiC_scaffold_6	11500001	12500000	0.145804
HiC_scaffold_6	12000001	13000000	0.165843
HiC_scaffold_6	12500001	13500000	0.134112
HiC_scaffold_6	13000001	14000000	0.125609
HiC_scaffold_6	13500001	14500000	0.111932
HiC_scaffold_6	14000001	15000000	0.116842
HiC_scaffold_6	14500001	15500000	0.141826
HiC_scaffold_6	15000001	16000000	0.158677
HiC_scaffold_6	15500001	16500000	0.179381
HiC_scaffold_6	16000001	17000000	0.233518
HiC_scaffold_6	16500001	17500000	0.264604
HiC_scaffold_6	17000001	18000000	0.272514
HiC_scaffold_6	17500001	18500000	0.241619
HiC_scaffold_6	18000001	19000000	0.273444
HiC_scaffold_6	18500001	19500000	0.326362
HiC_scaffold_6	19000001	20000000	0.289414
HiC_scaffold_6	19500001	20500000	0.32115
HiC_scaffold_6	20000001	21000000	0.418689
HiC_scaffold_6	20500001	21500000	0.512737
HiC_scaffold_6	21000001	22000000	0.404494
HiC_scaffold_6	21500001	22500000	0.227246
HiC_scaffold_6	22000001	23000000	0.23842
HiC_scaffold_6	22500001	23500000	0.274091
HiC_scaffold_6	23000001	24000000	0.356961
HiC_scaffold_6	23500001	24500000	0.499129
HiC_scaffold_6	24000001	25000000	0.531975
HiC_scaffold_6	24500001	25500000	0.432306
HiC_scaffold_6	25000001	26000000	0.390911
HiC_scaffold_6	25500001	26500000	0.373981
HiC_scaffold_6	26000001	27000000	0.287647
HiC_scaffold_6	26500001	27500000	0.275821
HiC_scaffold_6	27000001	28000000	0.328065
HiC_scaffold_6	27500001	28500000	0.317845
HiC_scaffold_6	28000001	29000000	0.284339
HiC_scaffold_6	28500001	29500000	0.298946
HiC_scaffold_6	29000001	30000000	0.371863
HiC_scaffold_6	29500001	30500000	0.400461
HiC_scaffold_6	30000001	31000000	0.433832
HiC_scaffold_6	30500001	31500000	0.378651
HiC_scaffold_6	31000001	32000000	0.252595
HiC_scaffold_6	31500001	32500000	0.271562
HiC_scaffold_6	32000001	33000000	0.284427
HiC_scaffold_6	32500001	33500000	0.311273
HiC_scaffold_6	33000001	34000000	0.30422
HiC_scaffold_6	33500001	34500000	0.228982
HiC_scaffold_6	34000001	35000000	0.173222
HiC_scaffold_6	34500001	35500000	0.15499
HiC_scaffold_6	35000001	36000000	0.155463
HiC_scaffold_6	35500001	36500000	0.165226
HiC_scaffold_6	36000001	37000000	0.154981
HiC_scaffold_6	36500001	37500000	0.155658
HiC_scaffold_6	37000001	38000000	0.13723
HiC_scaffold_6	37500001	38500000	0.076919
HiC_scaffold_6	38000001	39000000	0.077308
HiC_scaffold_6	38500001	39500000	0.045432
HiC_scaffold_6	39000001	40000000	0.155533
HiC_scaffold_6	39500001	40500000	0.222901
HiC_scaffold_6	40000001	41000000	0.193541
HiC_scaffold_6	40500001	41500000	0.189909
HiC_scaffold_6	41000001	42000000	0.143696
HiC_scaffold_37	1	1000000	0.20153
HiC_scaffold_37	500001	1500000	0.255108
HiC_scaffold_37	1000001	2000000	0.227046
HiC_scaffold_37	1500001	2500000	0.227704
HiC_scaffold_37	2000001	3000000	0.198867
HiC_scaffold_37	2500001	3500000	0.205645
HiC_scaffold_37	3000001	4000000	0.230233
HiC_scaffold_37	3500001	4500000	0.188009
HiC_scaffold_37	4000001	5000000	0.219216
HiC_scaffold_37	4500001	5500000	0.253466
HiC_scaffold_37	5000001	6000000	0.316789
HiC_scaffold_37	5500001	6500000	0.408392
HiC_scaffold_37	6000001	7000000	0.345266
HiC_scaffold_37	6500001	7500000	0.336766
HiC_scaffold_37	7000001	8000000	0.365226
HiC_scaffold_37	7500001	8500000	0.349773
HiC_scaffold_37	8000001	9000000	0.3519
HiC_scaffold_37	8500001	9500000	0.347566
HiC_scaffold_37	9000001	10000000	0.405362
HiC_scaffold_37	9500001	10500000	0.390671
HiC_scaffold_37	10000001	11000000	0.361607
HiC_scaffold_37	10500001	11500000	0.436117
HiC_scaffold_37	11000001	12000000	0.434772
HiC_scaffold_37	11500001	12500000	0.346066
HiC_scaffold_37	12000001	13000000	0.307642
HiC_scaffold_37	12500001	13500000	0.300083
HiC_scaffold_37	13000001	14000000	0.292621
HiC_scaffold_37	13500001	14500000	0.294806
HiC_scaffold_37	14000001	15000000	0.333016
HiC_scaffold_37	14500001	15500000	0.362341
HiC_scaffold_37	15000001	16000000	0.281264
HiC_scaffold_37	15500001	16500000	0.239875
HiC_scaffold_37	16000001	17000000	0.276838
HiC_scaffold_37	16500001	17500000	0.271523
HiC_scaffold_37	17000001	18000000	0.189304
HiC_scaffold_37	17500001	18500000	0.186235
HiC_scaffold_37	18000001	19000000	0.278592
HiC_scaffold_37	18500001	19500000	0.262805
HiC_scaffold_37	19000001	20000000	0.207866
HiC_scaffold_37	19500001	20500000	0.140222
HiC_scaffold_37	20000001	21000000	0.13673
HiC_scaffold_37	20500001	21500000	0.20638
HiC_scaffold_37	21000001	22000000	0.141972
HiC_scaffold_37	21500001	22500000	0.089595
HiC_scaffold_37	22000001	23000000	0.098185
HiC_scaffold_37	22500001	23500000	0.134468
HiC_scaffold_37	23000001	24000000	0.113947
HiC_scaffold_37	23500001	24500000	0.098858
HiC_scaffold_37	24000001	25000000	0.125452
HiC_scaffold_37	24500001	25500000	0.122648
HiC_scaffold_1	1	1000000	0.0757
HiC_scaffold_1	500001	1500000	0.097059
HiC_scaffold_1	1000001	2000000	0.117466
HiC_scaffold_1	1500001	2500000	0.122391
HiC_scaffold_1	2000001	3000000	0.159967
HiC_scaffold_1	2500001	3500000	0.122626
HiC_scaffold_1	3000001	4000000	0.057306
HiC_scaffold_1	3500001	4500000	0.070939
HiC_scaffold_1	4000001	5000000	0.183683
HiC_scaffold_1	4500001	5500000	0.239089
HiC_scaffold_1	5000001	6000000	0.178678
HiC_scaffold_1	5500001	6500000	0.127475
HiC_scaffold_1	6000001	7000000	0.095939
HiC_scaffold_1	6500001	7500000	0.139888
HiC_scaffold_1	7000001	8000000	0.16574
HiC_scaffold_1	7500001	8500000	0.124379
HiC_scaffold_1	8000001	9000000	0.096471
HiC_scaffold_1	8500001	9500000	0.088765
HiC_scaffold_1	9000001	10000000	0.088412
HiC_scaffold_1	9500001	10500000	0.108284
HiC_scaffold_1	10000001	11000000	0.147185
HiC_scaffold_1	10500001	11500000	0.282376
HiC_scaffold_1	11000001	12000000	0.261672
HiC_scaffold_1	11500001	12500000	0.22843
HiC_scaffold_1	12000001	13000000	0.24018
HiC_scaffold_1	12500001	13500000	0.224694
HiC_scaffold_1	13000001	14000000	0.28323
HiC_scaffold_1	13500001	14500000	0.241032
HiC_scaffold_1	14000001	15000000	0.24436
HiC_scaffold_1	14500001	15500000	0.244846
HiC_scaffold_1	15000001	16000000	0.282403
HiC_scaffold_1	15500001	16500000	0.3634
HiC_scaffold_1	16000001	17000000	0.391866
HiC_scaffold_1	16500001	17500000	0.496457
HiC_scaffold_1	17000001	18000000	0.458791
HiC_scaffold_1	17500001	18500000	0.406519
HiC_scaffold_1	18000001	19000000	0.411646
HiC_scaffold_1	18500001	19500000	0.382234
HiC_scaffold_1	19000001	20000000	0.330642
HiC_scaffold_1	19500001	20500000	0.31672
HiC_scaffold_1	20000001	21000000	0.3283
HiC_scaffold_1	20500001	21500000	0.281254
HiC_scaffold_1	21000001	22000000	0.245647
HiC_scaffold_1	21500001	22500000	0.302671
HiC_scaffold_1	22000001	23000000	0.337015
HiC_scaffold_1	22500001	23500000	0.258916
HiC_scaffold_1	23000001	24000000	0.273769
HiC_scaffold_1	23500001	24500000	0.242719
HiC_scaffold_1	24000001	25000000	0.139027
HiC_scaffold_1	24500001	25500000	0.120996
HiC_scaffold_1	25000001	26000000	0.154702
HiC_scaffold_1	25500001	26500000	0.109773
HiC_scaffold_1	26000001	27000000	0.104195
HiC_scaffold_1	26500001	27500000	0.309583
HiC_scaffold_1	27000001	28000000	0.396197
HiC_scaffold_1	27500001	28500000	0.276411
HiC_scaffold_1	28000001	29000000	0.202788
HiC_scaffold_1	28500001	29500000	0.250624
HiC_scaffold_1	29000001	30000000	0.19668
HiC_scaffold_1	29500001	30500000	0.065126
HiC_scaffold_1	30000001	31000000	0.077476
HiC_scaffold_1	30500001	31500000	0.073862
HiC_scaffold_1	31000001	32000000	0.079367
HiC_scaffold_1	31500001	32500000	0.087466
HiC_scaffold_1	32000001	33000000	0.044511
HiC_scaffold_1	32500001	33500000	0.030284
HiC_scaffold_1	33000001	34000000	0.047658
HiC_scaffold_1	33500001	34500000	0.058421
HiC_scaffold_1	34000001	35000000	0.062089
HiC_scaffold_32	1	1000000	0.122614
HiC_scaffold_32	500001	1500000	0.136817
HiC_scaffold_32	1000001	2000000	0.144896
HiC_scaffold_32	1500001	2500000	0.150184
HiC_scaffold_32	2000001	3000000	0.125493
HiC_scaffold_32	2500001	3500000	0.19092
HiC_scaffold_32	3000001	4000000	0.212322
HiC_scaffold_32	3500001	4500000	0.155866
HiC_scaffold_32	4000001	5000000	0.154261
HiC_scaffold_32	4500001	5500000	0.125626
HiC_scaffold_32	5000001	6000000	0.206223
HiC_scaffold_32	5500001	6500000	0.298817
HiC_scaffold_32	6000001	7000000	0.282699
HiC_scaffold_32	6500001	7500000	0.280165
HiC_scaffold_32	7000001	8000000	0.405451
HiC_scaffold_32	7500001	8500000	0.491151
HiC_scaffold_32	8000001	9000000	0.405787
HiC_scaffold_32	8500001	9500000	0.357107
HiC_scaffold_32	9000001	10000000	0.404329
HiC_scaffold_32	9500001	10500000	0.360136
HiC_scaffold_32	10000001	11000000	0.414878
HiC_scaffold_32	10500001	11500000	0.480687
HiC_scaffold_32	11000001	12000000	0.378518
HiC_scaffold_32	11500001	12500000	0.378245
HiC_scaffold_32	12000001	13000000	0.461596
HiC_scaffold_32	12500001	13500000	0.528563
HiC_scaffold_32	13000001	14000000	0.466916
HiC_scaffold_32	13500001	14500000	0.368153
HiC_scaffold_32	14000001	15000000	0.316379
HiC_scaffold_32	14500001	15500000	0.318823
HiC_scaffold_32	15000001	16000000	0.400708
HiC_scaffold_32	15500001	16500000	0.319748
HiC_scaffold_32	16000001	17000000	0.168181
HiC_scaffold_32	16500001	17500000	0.158693
HiC_scaffold_32	17000001	18000000	0.241016
HiC_scaffold_32	17500001	18500000	0.292116
HiC_scaffold_32	18000001	19000000	0.282847
HiC_scaffold_32	18500001	19500000	0.191365
HiC_scaffold_32	19000001	20000000	0.248384
HiC_scaffold_32	19500001	20500000	0.42997
HiC_scaffold_32	20000001	21000000	0.456914
HiC_scaffold_32	20500001	21500000	0.430822
HiC_scaffold_32	21000001	22000000	0.434134
HiC_scaffold_32	21500001	22500000	0.381791
HiC_scaffold_32	22000001	23000000	0.278838
HiC_scaffold_32	22500001	23500000	0.154457
HiC_scaffold_32	23000001	24000000	0.109713
HiC_scaffold_32	23500001	24500000	0.172537
HiC_scaffold_32	24000001	25000000	0.124132
HiC_scaffold_32	24500001	25500000	0.090108
HiC_scaffold_32	25000001	26000000	0.180254
HiC_scaffold_32	25500001	26500000	0.14203
HiC_scaffold_32	26000001	27000000	0.069086
HiC_scaffold_32	26500001	27500000	0.100193
HiC_scaffold_32	27000001	28000000	0.110873
HiC_scaffold_32	27500001	28500000	0.089554
HiC_scaffold_32	28000001	29000000	0.081133
HiC_scaffold_32	28500001	29500000	0.081255
HiC_scaffold_32	29000001	30000000	0.052376
HiC_scaffold_32	29500001	30500000	0.139266
HiC_scaffold_20	1	1000000	0.012172
HiC_scaffold_20	500001	1500000	0.024632
HiC_scaffold_20	1000001	2000000	0.068827
HiC_scaffold_20	1500001	2500000	0.095612
HiC_scaffold_20	2000001	3000000	0.06005
HiC_scaffold_20	2500001	3500000	0.041191
HiC_scaffold_20	3000001	4000000	0.033873
HiC_scaffold_20	3500001	4500000	0.125823
HiC_scaffold_20	4000001	5000000	0.162598
HiC_scaffold_20	4500001	5500000	0.066233
HiC_scaffold_20	5000001	6000000	0.110574
HiC_scaffold_20	5500001	6500000	0.129278
HiC_scaffold_20	6000001	7000000	0.088809
HiC_scaffold_20	6500001	7500000	0.10658
HiC_scaffold_20	7000001	8000000	0.106126
HiC_scaffold_20	7500001	8500000	0.108703
HiC_scaffold_20	8000001	9000000	0.140667
HiC_scaffold_20	8500001	9500000	0.197926
HiC_scaffold_20	9000001	10000000	0.161849
HiC_scaffold_20	9500001	10500000	0.100144
HiC_scaffold_20	10000001	11000000	0.155385
HiC_scaffold_20	10500001	11500000	0.208651
HiC_scaffold_20	11000001	12000000	0.219167
HiC_scaffold_20	11500001	12500000	0.191057
HiC_scaffold_20	12000001	13000000	0.153777
HiC_scaffold_20	12500001	13500000	0.171478
HiC_scaffold_20	13000001	14000000	0.261504
HiC_scaffold_20	13500001	14500000	0.286391
HiC_scaffold_20	14000001	15000000	0.259576
HiC_scaffold_20	14500001	15500000	0.37278
HiC_scaffold_20	15000001	16000000	0.507722
HiC_scaffold_20	15500001	16500000	0.439847
HiC_scaffold_20	16000001	17000000	0.396726
HiC_scaffold_20	16500001	17500000	0.430598
HiC_scaffold_20	17000001	18000000	0.351791
HiC_scaffold_20	17500001	18500000	0.319525
HiC_scaffold_20	18000001	19000000	0.282001
HiC_scaffold_20	18500001	19500000	0.287716
HiC_scaffold_20	19000001	20000000	0.36613
HiC_scaffold_20	19500001	20500000	0.334988
HiC_scaffold_20	20000001	21000000	0.336802
HiC_scaffold_20	20500001	21500000	0.291171
HiC_scaffold_20	21000001	22000000	0.347986
HiC_scaffold_20	21500001	22500000	0.46843
HiC_scaffold_20	22000001	23000000	0.420588
HiC_scaffold_20	22500001	23500000	0.322348
HiC_scaffold_20	23000001	24000000	0.300737
HiC_scaffold_20	23500001	24500000	0.301891
HiC_scaffold_20	24000001	25000000	0.293238
HiC_scaffold_20	24500001	25500000	0.362774
HiC_scaffold_20	25000001	26000000	0.386831
HiC_scaffold_20	25500001	26500000	0.38024
HiC_scaffold_20	26000001	27000000	0.341275
HiC_scaffold_20	26500001	27500000	0.268846
HiC_scaffold_20	27000001	28000000	0.264457
HiC_scaffold_20	27500001	28500000	0.377395
HiC_scaffold_20	28000001	29000000	0.430361
HiC_scaffold_20	28500001	29500000	0.29152
HiC_scaffold_20	29000001	30000000	0.241239
HiC_scaffold_20	29500001	30500000	0.282962
HiC_scaffold_20	30000001	31000000	0.2501
HiC_scaffold_20	30500001	31500000	0.198388
HiC_scaffold_43	1	1000000	0.040256
HiC_scaffold_43	500001	1500000	0.076075
HiC_scaffold_43	1000001	2000000	0.051652
HiC_scaffold_43	1500001	2500000	0.035222
HiC_scaffold_43	2000001	3000000	0.083272
HiC_scaffold_43	2500001	3500000	0.102097
HiC_scaffold_43	3000001	4000000	0.100873
HiC_scaffold_43	3500001	4500000	0.143154
HiC_scaffold_43	4000001	5000000	0.128229
HiC_scaffold_43	4500001	5500000	0.089047
HiC_scaffold_43	5000001	6000000	0.121153
HiC_scaffold_43	5500001	6500000	0.144312
HiC_scaffold_43	6000001	7000000	0.111615
HiC_scaffold_43	6500001	7500000	0.10744
HiC_scaffold_43	7000001	8000000	0.122593
HiC_scaffold_43	7500001	8500000	0.067606
HiC_scaffold_43	8000001	9000000	0.038593
HiC_scaffold_43	8500001	9500000	0.060535
HiC_scaffold_43	9000001	10000000	0.188991
HiC_scaffold_43	9500001	10500000	0.278585
HiC_scaffold_43	10000001	11000000	0.199298
HiC_scaffold_43	10500001	11500000	0.189517
HiC_scaffold_43	11000001	12000000	0.179637
HiC_scaffold_43	11500001	12500000	0.167672
HiC_scaffold_43	12000001	13000000	0.186512
HiC_scaffold_43	12500001	13500000	0.263821
HiC_scaffold_43	13000001	14000000	0.295582
HiC_scaffold_43	13500001	14500000	0.267222
HiC_scaffold_43	14000001	15000000	0.301177
HiC_scaffold_43	14500001	15500000	0.315519
HiC_scaffold_43	15000001	16000000	0.340921
HiC_scaffold_43	15500001	16500000	0.289542
HiC_scaffold_43	16000001	17000000	0.284253
HiC_scaffold_43	16500001	17500000	0.398766
HiC_scaffold_43	17000001	18000000	0.384868
HiC_scaffold_43	17500001	18500000	0.34704
HiC_scaffold_43	18000001	19000000	0.390359
HiC_scaffold_43	18500001	19500000	0.393287
HiC_scaffold_43	19000001	20000000	0.379469
HiC_scaffold_43	19500001	20500000	0.289394
HiC_scaffold_43	20000001	21000000	0.268746
HiC_scaffold_43	20500001	21500000	0.347363
HiC_scaffold_43	21000001	22000000	0.334654
HiC_scaffold_43	21500001	22500000	0.336876
HiC_scaffold_43	22000001	23000000	0.413773
HiC_scaffold_43	22500001	23500000	0.39268
HiC_scaffold_43	23000001	24000000	0.323691
HiC_scaffold_43	23500001	24500000	0.291646
HiC_scaffold_43	24000001	25000000	0.221557
HiC_scaffold_43	24500001	25500000	0.15041
HiC_scaffold_43	25000001	26000000	0.15198
HiC_scaffold_43	25500001	26500000	0.131461
HiC_scaffold_43	26000001	27000000	0.174141
HiC_scaffold_43	26500001	27500000	0.368119
HiC_scaffold_43	27000001	28000000	0.47651
HiC_scaffold_43	27500001	28500000	0.423123
HiC_scaffold_43	28000001	29000000	0.375544
HiC_scaffold_43	28500001	29500000	0.231191
HiC_scaffold_43	29000001	30000000	0.156548
HiC_scaffold_43	29500001	30500000	0.215564
HiC_scaffold_43	30000001	31000000	0.187615
HiC_scaffold_43	30500001	31500000	0.146149
HiC_scaffold_43	31000001	32000000	0.14995
HiC_scaffold_43	31500001	32500000	0.174839
HiC_scaffold_43	32000001	33000000	0.110356
HiC_scaffold_43	32500001	33500000	0.107798
HiC_scaffold_43	33000001	34000000	0.140107
HiC_scaffold_43	33500001	34500000	0.101438
HiC_scaffold_43	34000001	35000000	0.090584
HiC_scaffold_43	34500001	35500000	0.073239
HiC_scaffold_43	35000001	36000000	0.056937
HiC_scaffold_43	35500001	36500000	0.038567
HiC_scaffold_43	36000001	37000000	0.019499
HiC_scaffold_43	36500001	37500000	0.06976
HiC_scaffold_38	1	1000000	0.132255
HiC_scaffold_38	500001	1500000	0.131611
HiC_scaffold_38	1000001	2000000	0.052868
HiC_scaffold_38	1500001	2500000	0.054943
HiC_scaffold_38	2000001	3000000	0.058166
HiC_scaffold_38	2500001	3500000	0.103916
[truncated: 676 more rows]

## Sheet: 1c_Gypsy
Figure 1c source data: Circos Density Gypsy
chr	start	end	value
HiC_scaffold_21	1	1000000	0.44
HiC_scaffold_21	500001	1500000	0.77
HiC_scaffold_21	1000001	2000000	0.94
HiC_scaffold_21	1500001	2500000	0.75
HiC_scaffold_22	1	1000000	0.1
HiC_scaffold_22	500001	1500000	0.06
HiC_scaffold_22	1000001	2000000	0.43
HiC_scaffold_22	1500001	2500000	0.59
HiC_scaffold_22	2000001	3000000	0.38
HiC_scaffold_22	2500001	3500000	0.34
HiC_scaffold_22	3000001	4000000	0.77
HiC_scaffold_22	3500001	4500000	0.78
HiC_scaffold_22	4000001	5000000	0.41
HiC_scaffold_22	4500001	5500000	0.43
HiC_scaffold_22	5000001	6000000	0.42
HiC_scaffold_22	5500001	6500000	0.42
HiC_scaffold_22	6000001	7000000	0.53
HiC_scaffold_22	6500001	7500000	0.53
HiC_scaffold_22	7000001	8000000	0.27
HiC_scaffold_22	7500001	8500000	0.32
HiC_scaffold_22	8000001	9000000	0.5
HiC_scaffold_22	8500001	9500000	0.26
HiC_scaffold_22	9000001	10000000	0.31
HiC_scaffold_22	9500001	10500000	0.82
HiC_scaffold_22	10000001	11000000	0.83
HiC_scaffold_22	10500001	11500000	0.45
HiC_scaffold_22	11000001	12000000	0.5
HiC_scaffold_22	11500001	12500000	0.38
HiC_scaffold_22	12000001	13000000	0.44
HiC_scaffold_22	12500001	13500000	1
HiC_scaffold_22	13000001	14000000	0.75
HiC_scaffold_22	13500001	14500000	0.7
HiC_scaffold_22	14000001	15000000	0.66
HiC_scaffold_22	14500001	15500000	0.49
HiC_scaffold_22	15000001	16000000	0.73
HiC_scaffold_22	15500001	16500000	0.88
HiC_scaffold_22	16000001	17000000	0.8
HiC_scaffold_22	16500001	17500000	0.39
HiC_scaffold_22	17000001	18000000	0.33
HiC_scaffold_22	17500001	18500000	0.48
HiC_scaffold_22	18000001	19000000	0.51
HiC_scaffold_22	18500001	19500000	0.53
HiC_scaffold_22	19000001	20000000	0.38
HiC_scaffold_22	19500001	20500000	0.41
HiC_scaffold_22	20000001	21000000	0.82
HiC_scaffold_22	20500001	21500000	0.73
HiC_scaffold_22	21000001	22000000	0.58
HiC_scaffold_22	21500001	22500000	0.75
HiC_scaffold_22	22000001	23000000	0.55
HiC_scaffold_22	22500001	23500000	0.36
HiC_scaffold_22	23000001	24000000	0.33
HiC_scaffold_22	23500001	24500000	0.37
HiC_scaffold_22	24000001	25000000	0.54
HiC_scaffold_22	24500001	25500000	0.63
HiC_scaffold_22	25000001	26000000	0.52
HiC_scaffold_22	25500001	26500000	0.22
HiC_scaffold_22	26000001	27000000	0.19
HiC_scaffold_22	26500001	27500000	0.4
HiC_scaffold_22	27000001	28000000	0.41
HiC_scaffold_22	27500001	28500000	0.5
HiC_scaffold_22	28000001	29000000	0.42
HiC_scaffold_22	28500001	29500000	0.29
HiC_scaffold_22	29000001	30000000	0.18
HiC_scaffold_22	29500001	30500000	0.12
HiC_scaffold_22	30000001	31000000	0.28
HiC_scaffold_22	30500001	31500000	0.58
HiC_scaffold_37	1	1000000	0.54
HiC_scaffold_37	500001	1500000	0.75
HiC_scaffold_37	1000001	2000000	0.86
HiC_scaffold_37	1500001	2500000	0.55
HiC_scaffold_37	2000001	3000000	0.54
HiC_scaffold_37	2500001	3500000	0.57
HiC_scaffold_37	3000001	4000000	0.53
HiC_scaffold_37	3500001	4500000	0.33
HiC_scaffold_37	4000001	5000000	0.57
HiC_scaffold_37	4500001	5500000	0.87
HiC_scaffold_37	5000001	6000000	0.7
HiC_scaffold_37	5500001	6500000	0.53
HiC_scaffold_37	6000001	7000000	0.59
HiC_scaffold_37	6500001	7500000	0.51
HiC_scaffold_37	7000001	8000000	0.25
HiC_scaffold_37	7500001	8500000	0.08
HiC_scaffold_37	8000001	9000000	0.14
HiC_scaffold_37	8500001	9500000	0.41
HiC_scaffold_37	9000001	10000000	0.46
HiC_scaffold_37	9500001	10500000	0.49
HiC_scaffold_37	10000001	11000000	0.54
HiC_scaffold_37	10500001	11500000	0.49
HiC_scaffold_37	11000001	12000000	0.59
HiC_scaffold_37	11500001	12500000	0.51
HiC_scaffold_37	12000001	13000000	0.23
HiC_scaffold_37	12500001	13500000	0.11
HiC_scaffold_37	13000001	14000000	0.48
HiC_scaffold_37	13500001	14500000	0.9
HiC_scaffold_37	14000001	15000000	1.01
HiC_scaffold_37	14500001	15500000	0.69
HiC_scaffold_37	15000001	16000000	0.44
HiC_scaffold_37	15500001	16500000	0.5
HiC_scaffold_37	16000001	17000000	0.45
HiC_scaffold_37	16500001	17500000	0.57
HiC_scaffold_37	17000001	18000000	0.88
HiC_scaffold_37	17500001	18500000	1.35
HiC_scaffold_37	18000001	19000000	1.18
HiC_scaffold_37	18500001	19500000	0.62
HiC_scaffold_37	19000001	20000000	0.79
HiC_scaffold_37	19500001	20500000	1.07
HiC_scaffold_37	20000001	21000000	0.86
HiC_scaffold_37	20500001	21500000	0.8
HiC_scaffold_37	21000001	22000000	0.96
HiC_scaffold_37	21500001	22500000	0.84
HiC_scaffold_37	22000001	23000000	0.43
HiC_scaffold_37	22500001	23500000	0.32
HiC_scaffold_37	23000001	24000000	0.73
HiC_scaffold_37	23500001	24500000	0.77
HiC_scaffold_37	24000001	25000000	0.48
HiC_scaffold_37	24500001	25500000	0.48
HiC_scaffold_38	1	1000000	0.7
HiC_scaffold_38	500001	1500000	0.68
HiC_scaffold_38	1000001	2000000	0.78
HiC_scaffold_38	1500001	2500000	0.65
HiC_scaffold_38	2000001	3000000	0.16
HiC_scaffold_38	2500001	3500000	0.3
HiC_scaffold_38	3000001	4000000	0.54
HiC_scaffold_38	3500001	4500000	0.51
HiC_scaffold_38	4000001	5000000	0.43
HiC_scaffold_38	4500001	5500000	0.17
HiC_scaffold_38	5000001	6000000	0.15
HiC_scaffold_38	5500001	6500000	0.36
HiC_scaffold_38	6000001	7000000	0.56
HiC_scaffold_38	6500001	7500000	0.67
HiC_scaffold_38	7000001	8000000	0.8
HiC_scaffold_38	7500001	8500000	0.83
HiC_scaffold_38	8000001	9000000	0.74
HiC_scaffold_38	8500001	9500000	0.49
HiC_scaffold_38	9000001	10000000	0.31
HiC_scaffold_38	9500001	10500000	0.34
HiC_scaffold_38	10000001	11000000	0.26
HiC_scaffold_38	10500001	11500000	0.57
HiC_scaffold_38	11000001	12000000	0.59
HiC_scaffold_38	11500001	12500000	0.52
HiC_scaffold_38	12000001	13000000	0.98
HiC_scaffold_38	12500001	13500000	1.31
HiC_scaffold_38	13000001	14000000	0.75
HiC_scaffold_38	13500001	14500000	0.27
HiC_scaffold_38	14000001	15000000	0.37
HiC_scaffold_38	14500001	15500000	0.2
HiC_scaffold_38	15000001	16000000	0.25
HiC_scaffold_38	15500001	16500000	0.28
HiC_scaffold_38	16000001	17000000	0.17
HiC_scaffold_38	16500001	17500000	0.28
HiC_scaffold_38	17000001	18000000	0.3
HiC_scaffold_38	17500001	18500000	0.26
HiC_scaffold_38	18000001	19000000	0.25
HiC_scaffold_38	18500001	19500000	0.37
HiC_scaffold_38	19000001	20000000	0.44
HiC_scaffold_38	19500001	20500000	0.48
HiC_scaffold_38	20000001	21000000	0.46
HiC_scaffold_38	20500001	21500000	0.47
HiC_scaffold_38	21000001	22000000	0.36
HiC_scaffold_38	21500001	22500000	0.28
HiC_scaffold_38	22000001	23000000	0.56
HiC_scaffold_38	22500001	23500000	0.53
HiC_scaffold_38	23000001	24000000	0.52
HiC_scaffold_38	23500001	24500000	0.61
HiC_scaffold_38	24000001	25000000	0.57
HiC_scaffold_38	24500001	25500000	0.57
HiC_scaffold_38	25000001	26000000	0.53
HiC_scaffold_38	25500001	26500000	0.57
HiC_scaffold_38	26000001	27000000	0.6
HiC_scaffold_38	26500001	27500000	0.47
HiC_scaffold_38	27000001	28000000	0.5
HiC_scaffold_38	27500001	28500000	0.87
HiC_scaffold_38	28000001	29000000	0.86
HiC_scaffold_38	28500001	29500000	0.4
HiC_scaffold_38	29000001	30000000	0.31
HiC_scaffold_38	29500001	30500000	0.68
HiC_scaffold_38	30000001	31000000	1.23
HiC_scaffold_38	30500001	31500000	1.04
HiC_scaffold_38	31000001	32000000	0.46
HiC_scaffold_38	31500001	32500000	0.71
HiC_scaffold_38	32000001	33000000	0.81
HiC_scaffold_38	32500001	33500000	0.63
HiC_scaffold_38	33000001	34000000	0.53
HiC_scaffold_38	33500001	34500000	0.33
HiC_scaffold_38	34000001	35000000	0.53
HiC_scaffold_38	34500001	35500000	0.41
HiC_scaffold_38	35000001	36000000	0.09
HiC_scaffold_42	1	1000000	0.38
HiC_scaffold_42	500001	1500000	0.47
HiC_scaffold_42	1000001	2000000	0.71
HiC_scaffold_42	1500001	2500000	0.96
HiC_scaffold_42	2000001	3000000	0.63
HiC_scaffold_42	2500001	3500000	0.26
HiC_scaffold_42	3000001	4000000	0.46
HiC_scaffold_42	3500001	4500000	0.61
HiC_scaffold_42	4000001	5000000	1.06
HiC_scaffold_42	4500001	5500000	0.87
HiC_scaffold_42	5000001	6000000	0.44
HiC_scaffold_42	5500001	6500000	0.42
HiC_scaffold_42	6000001	7000000	0.51
HiC_scaffold_42	6500001	7500000	1
HiC_scaffold_42	7000001	8000000	0.89
HiC_scaffold_42	7500001	8500000	0.55
HiC_scaffold_42	8000001	9000000	0.34
HiC_scaffold_42	8500001	9500000	0.14
HiC_scaffold_42	9000001	10000000	0.59
HiC_scaffold_42	9500001	10500000	0.7
HiC_scaffold_42	10000001	11000000	0.2
HiC_scaffold_42	10500001	11500000	0.18
HiC_scaffold_42	11000001	12000000	0.86
HiC_scaffold_42	11500001	12500000	0.87
HiC_scaffold_42	12000001	13000000	0.38
HiC_scaffold_42	12500001	13500000	0.31
HiC_scaffold_42	13000001	14000000	0.52
HiC_scaffold_42	13500001	14500000	0.6
HiC_scaffold_42	14000001	15000000	0.35
HiC_scaffold_42	14500001	15500000	0.6
HiC_scaffold_42	15000001	16000000	0.65
HiC_scaffold_42	15500001	16500000	0.73
HiC_scaffold_42	16000001	17000000	0.7
HiC_scaffold_42	16500001	17500000	0.89
HiC_scaffold_42	17000001	18000000	1.05
HiC_scaffold_42	17500001	18500000	0.44
HiC_scaffold_42	18000001	19000000	0.31
HiC_scaffold_42	18500001	19500000	0.3
HiC_scaffold_42	19000001	20000000	0.18
HiC_scaffold_42	19500001	20500000	0.63
HiC_scaffold_42	20000001	21000000	0.6
HiC_scaffold_42	20500001	21500000	0.23
HiC_scaffold_42	21000001	22000000	0.24
HiC_scaffold_42	21500001	22500000	0.32
HiC_scaffold_42	22000001	23000000	0.55
HiC_scaffold_42	22500001	23500000	0.59
HiC_scaffold_42	23000001	24000000	0.6
HiC_scaffold_42	23500001	24500000	0.66
HiC_scaffold_42	24000001	25000000	0.36
HiC_scaffold_42	24500001	25500000	0.4
HiC_scaffold_42	25000001	26000000	0.65
HiC_scaffold_42	25500001	26500000	0.47
HiC_scaffold_42	26000001	27000000	0.3
HiC_scaffold_42	26500001	27500000	0.19
HiC_scaffold_42	27000001	28000000	0.21
HiC_scaffold_42	27500001	28500000	0.93
HiC_scaffold_42	28000001	29000000	1.21
HiC_scaffold_42	28500001	29500000	0.49
HiC_scaffold_42	29000001	30000000	0.45
HiC_scaffold_42	29500001	30500000	0.57
HiC_scaffold_42	30000001	31000000	0.85
HiC_scaffold_42	30500001	31500000	0.95
HiC_scaffold_42	31000001	32000000	0.77
HiC_scaffold_42	31500001	32500000	0.74
HiC_scaffold_42	32000001	33000000	0.56
HiC_scaffold_42	32500001	33500000	0.86
HiC_scaffold_42	33000001	34000000	0.96
HiC_scaffold_42	33500001	34500000	0.6
HiC_scaffold_42	34000001	35000000	0.4
HiC_scaffold_42	34500001	35500000	0.66
HiC_scaffold_42	35000001	36000000	1.01
HiC_scaffold_42	35500001	36500000	0.97
HiC_scaffold_42	36000001	37000000	0.56
HiC_scaffold_42	36500001	37500000	0.27
HiC_scaffold_42	37000001	38000000	0.35
HiC_scaffold_42	37500001	38500000	0.42
HiC_scaffold_42	38000001	39000000	0.41
HiC_scaffold_42	38500001	39500000	0.32
HiC_scaffold_42	39000001	40000000	0.28
HiC_scaffold_42	39500001	40500000	0.32
HiC_scaffold_42	40000001	41000000	0.5
HiC_scaffold_42	40500001	41500000	0.61
HiC_scaffold_42	41000001	42000000	0.38
HiC_scaffold_42	41500001	42500000	0.53
HiC_scaffold_42	42000001	43000000	0.93
HiC_scaffold_42	42500001	43500000	0.63
HiC_scaffold_42	43000001	44000000	0.4
HiC_scaffold_42	43500001	44500000	0.64
HiC_scaffold_42	44000001	45000000	0.71
HiC_scaffold_42	44500001	45500000	0.74
HiC_scaffold_42	45000001	46000000	0.54
HiC_scaffold_42	45500001	46500000	0.19
HiC_scaffold_42	46000001	47000000	0.05
HiC_scaffold_42	46500001	47500000	0.74
HiC_scaffold_42	47000001	48000000	1.13
HiC_scaffold_42	47500001	48500000	0.56
HiC_scaffold_42	48000001	49000000	0.33
HiC_scaffold_42	48500001	49500000	0.45
HiC_scaffold_42	49000001	50000000	0.25
HiC_scaffold_42	49500001	50500000	0.17
HiC_scaffold_46	1	1000000	0.88
HiC_scaffold_46	500001	1500000	0.29
HiC_scaffold_46	1000001	2000000	0.35
HiC_scaffold_46	1500001	2500000	0.3
HiC_scaffold_46	2000001	3000000	0.19
HiC_scaffold_46	2500001	3500000	0.33
HiC_scaffold_46	3000001	4000000	0.23
HiC_scaffold_46	3500001	4500000	0.43
HiC_scaffold_46	4000001	5000000	0.62
HiC_scaffold_46	4500001	5500000	0.4
HiC_scaffold_46	5000001	6000000	0.35
HiC_scaffold_46	5500001	6500000	0.64
HiC_scaffold_46	6000001	7000000	0.53
HiC_scaffold_46	6500001	7500000	0.26
HiC_scaffold_46	7000001	8000000	0.95
HiC_scaffold_46	7500001	8500000	0.89
HiC_scaffold_46	8000001	9000000	0.28
HiC_scaffold_46	8500001	9500000	0.52
HiC_scaffold_46	9000001	10000000	0.99
HiC_scaffold_46	9500001	10500000	1.1
HiC_scaffold_46	10000001	11000000	0.75
HiC_scaffold_46	10500001	11500000	0.48
HiC_scaffold_46	11000001	12000000	0.35
HiC_scaffold_46	11500001	12500000	0.34
HiC_scaffold_46	12000001	13000000	0.49
HiC_scaffold_46	12500001	13500000	0.65
HiC_scaffold_46	13000001	14000000	0.47
HiC_scaffold_46	13500001	14500000	0.45
HiC_scaffold_46	14000001	15000000	0.69
HiC_scaffold_46	14500001	15500000	0.45
HiC_scaffold_46	15000001	16000000	0.16
HiC_scaffold_46	15500001	16500000	0.39
HiC_scaffold_46	16000001	17000000	0.47
HiC_scaffold_46	16500001	17500000	0.36
HiC_scaffold_46	17000001	18000000	0.44
HiC_scaffold_46	17500001	18500000	0.71
HiC_scaffold_46	18000001	19000000	0.97
HiC_scaffold_46	18500001	19500000	0.67
HiC_scaffold_46	19000001	20000000	0.64
HiC_scaffold_46	19500001	20500000	0.79
HiC_scaffold_46	20000001	21000000	0.6
HiC_scaffold_46	20500001	21500000	0.33
HiC_scaffold_46	21000001	22000000	0.41
HiC_scaffold_46	21500001	22500000	0.69
HiC_scaffold_46	22000001	23000000	0.43
HiC_scaffold_46	22500001	23500000	0.26
HiC_scaffold_46	23000001	24000000	0.53
HiC_scaffold_46	23500001	24500000	0.52
HiC_scaffold_46	24000001	25000000	0.29
HiC_scaffold_46	24500001	25500000	0.45
HiC_scaffold_46	25000001	26000000	0.47
HiC_scaffold_46	25500001	26500000	0.44
HiC_scaffold_46	26000001	27000000	0.64
HiC_scaffold_46	26500001	27500000	0.73
HiC_scaffold_46	27000001	28000000	0.49
HiC_scaffold_46	27500001	28500000	0.39
HiC_scaffold_46	28000001	29000000	0.51
HiC_scaffold_46	28500001	29500000	0.28
HiC_scaffold_46	29000001	30000000	0.41
HiC_scaffold_46	29500001	30500000	0.44
HiC_scaffold_46	30000001	31000000	0.31
HiC_scaffold_46	30500001	31500000	0.5
HiC_scaffold_46	31000001	32000000	0.32
HiC_scaffold_46	31500001	32500000	0.41
HiC_scaffold_46	32000001	33000000	0.35
HiC_scaffold_46	32500001	33500000	0.21
HiC_scaffold_46	33000001	34000000	0.26
HiC_scaffold_46	33500001	34500000	0.24
HiC_scaffold_46	34000001	35000000	0.45
HiC_scaffold_46	34500001	35500000	0.48
HiC_scaffold_53	1	1000000	0.27
HiC_scaffold_53	500001	1500000	0.18
HiC_scaffold_53	1000001	2000000	0.41
HiC_scaffold_53	1500001	2500000	0.49
HiC_scaffold_53	2000001	3000000	0.32
HiC_scaffold_53	2500001	3500000	0.65
HiC_scaffold_6	1	1000000	0.38
HiC_scaffold_6	500001	1500000	0.32
HiC_scaffold_6	1000001	2000000	0.16
HiC_scaffold_6	1500001	2500000	0.27
HiC_scaffold_6	2000001	3000000	0.44
HiC_scaffold_6	2500001	3500000	0.66
HiC_scaffold_6	3000001	4000000	0.67
HiC_scaffold_6	3500001	4500000	0.45
HiC_scaffold_6	4000001	5000000	0.31
HiC_scaffold_6	4500001	5500000	0.5
HiC_scaffold_6	5000001	6000000	0.8
HiC_scaffold_6	5500001	6500000	0.56
HiC_scaffold_6	6000001	7000000	0.3
HiC_scaffold_6	6500001	7500000	0.48
HiC_scaffold_6	7000001	8000000	0.56
HiC_scaffold_6	7500001	8500000	0.6
HiC_scaffold_6	8000001	9000000	0.73
HiC_scaffold_6	8500001	9500000	1.13
HiC_scaffold_6	9000001	10000000	1.01
HiC_scaffold_6	9500001	10500000	0.58
HiC_scaffold_6	10000001	11000000	0.49
HiC_scaffold_6	10500001	11500000	0.31
HiC_scaffold_6	11000001	12000000	0.33
HiC_scaffold_6	11500001	12500000	0.4
HiC_scaffold_6	12000001	13000000	0.47
HiC_scaffold_6	12500001	13500000	0.44
HiC_scaffold_6	13000001	14000000	0.45
HiC_scaffold_6	13500001	14500000	0.55
HiC_scaffold_6	14000001	15000000	0.29
HiC_scaffold_6	14500001	15500000	0.76
HiC_scaffold_6	15000001	16000000	0.88
HiC_scaffold_6	15500001	16500000	0.15
HiC_scaffold_6	16000001	17000000	0.45
HiC_scaffold_6	16500001	17500000	0.56
HiC_scaffold_6	17000001	18000000	0.69
HiC_scaffold_6	17500001	18500000	0.87
HiC_scaffold_6	18000001	19000000	0.43
HiC_scaffold_6	18500001	19500000	0.54
HiC_scaffold_6	19000001	20000000	0.88
HiC_scaffold_6	19500001	20500000	0.79
HiC_scaffold_6	20000001	21000000	0.5
HiC_scaffold_6	20500001	21500000	0.21
HiC_scaffold_6	21000001	22000000	0.27
HiC_scaffold_6	21500001	22500000	0.4
HiC_scaffold_6	22000001	23000000	0.32
HiC_scaffold_6	22500001	23500000	0.47
HiC_scaffold_6	23000001	24000000	0.32
HiC_scaffold_6	23500001	24500000	0.22
HiC_scaffold_6	24000001	25000000	0.4
HiC_scaffold_6	24500001	25500000	0.39
HiC_scaffold_6	25000001	26000000	0.61
HiC_scaffold_6	25500001	26500000	0.82
HiC_scaffold_6	26000001	27000000	0.9
HiC_scaffold_6	26500001	27500000	0.6
HiC_scaffold_6	27000001	28000000	0.24
HiC_scaffold_6	27500001	28500000	0.26
HiC_scaffold_6	28000001	29000000	0.1
HiC_scaffold_6	28500001	29500000	0.04
HiC_scaffold_6	29000001	30000000	0.2
HiC_scaffold_6	29500001	30500000	0.67
HiC_scaffold_6	30000001	31000000	0.78
HiC_scaffold_6	30500001	31500000	0.59
HiC_scaffold_6	31000001	32000000	0.99
HiC_scaffold_6	31500001	32500000	1.07
HiC_scaffold_6	32000001	33000000	0.71
HiC_scaffold_6	32500001	33500000	0.32
HiC_scaffold_6	33000001	34000000	0.42
HiC_scaffold_6	33500001	34500000	0.84
HiC_scaffold_6	34000001	35000000	0.75
HiC_scaffold_6	34500001	35500000	0.85
HiC_scaffold_6	35000001	36000000	0.83
HiC_scaffold_6	35500001	36500000	0.43
HiC_scaffold_6	36000001	37000000	0.2
HiC_scaffold_6	36500001	37500000	0.27
HiC_scaffold_6	37000001	38000000	0.28
HiC_scaffold_6	37500001	38500000	0.31
HiC_scaffold_6	38000001	39000000	0.45
HiC_scaffold_6	38500001	39500000	0.35
HiC_scaffold_6	39000001	40000000	0.39
HiC_scaffold_6	39500001	40500000	0.87
HiC_scaffold_6	40000001	41000000	0.77
HiC_scaffold_6	40500001	41500000	0.5
HiC_scaffold_1	1	1000000	0.71
HiC_scaffold_1	500001	1500000	0.94
HiC_scaffold_1	1000001	2000000	0.96
HiC_scaffold_1	1500001	2500000	0.47
HiC_scaffold_1	2000001	3000000	0.38
HiC_scaffold_1	2500001	3500000	0.24
HiC_scaffold_1	3000001	4000000	0.5
HiC_scaffold_1	3500001	4500000	0.69
HiC_scaffold_1	4000001	5000000	0.33
HiC_scaffold_1	4500001	5500000	0.39
HiC_scaffold_1	5000001	6000000	0.78
HiC_scaffold_1	5500001	6500000	0.55
HiC_scaffold_1	6000001	7000000	0.21
HiC_scaffold_1	6500001	7500000	0.24
HiC_scaffold_1	7000001	8000000	0.74
HiC_scaffold_1	7500001	8500000	0.76
HiC_scaffold_1	8000001	9000000	0.41
HiC_scaffold_1	8500001	9500000	0.52
HiC_scaffold_1	9000001	10000000	0.82
HiC_scaffold_1	9500001	10500000	0.86
HiC_scaffold_1	10000001	11000000	0.64
HiC_scaffold_1	10500001	11500000	0.66
HiC_scaffold_1	11000001	12000000	0.44
HiC_scaffold_1	11500001	12500000	0.63
HiC_scaffold_1	12000001	13000000	0.67
HiC_scaffold_1	12500001	13500000	0.37
HiC_scaffold_1	13000001	14000000	0.41
HiC_scaffold_1	13500001	14500000	0.59
HiC_scaffold_1	14000001	15000000	0.9
HiC_scaffold_1	14500001	15500000	0.82
HiC_scaffold_1	15000001	16000000	0.41
HiC_scaffold_1	15500001	16500000	0.29
HiC_scaffold_1	16000001	17000000	0.41
HiC_scaffold_1	16500001	17500000	0.43
HiC_scaffold_1	17000001	18000000	0.48
HiC_scaffold_1	17500001	18500000	0.64
HiC_scaffold_1	18000001	19000000	0.6
HiC_scaffold_1	18500001	19500000	0.43
HiC_scaffold_1	19000001	20000000	0.58
HiC_scaffold_1	19500001	20500000	0.64
HiC_scaffold_1	20000001	21000000	0.82
HiC_scaffold_1	20500001	21500000	1.04
HiC_scaffold_1	21000001	22000000	0.98
HiC_scaffold_1	21500001	22500000	0.74
HiC_scaffold_1	22000001	23000000	0.88
HiC_scaffold_1	22500001	23500000	1
HiC_scaffold_1	23000001	24000000	0.44
HiC_scaffold_1	23500001	24500000	0.73
HiC_scaffold_1	24000001	25000000	0.79
HiC_scaffold_1	24500001	25500000	0.16
HiC_scaffold_1	25000001	26000000	0.27
HiC_scaffold_1	25500001	26500000	0.28
HiC_scaffold_1	26000001	27000000	0.63
HiC_scaffold_1	26500001	27500000	0.9
HiC_scaffold_1	27000001	28000000	0.58
HiC_scaffold_1	27500001	28500000	1.15
HiC_scaffold_1	28000001	29000000	1.19
HiC_scaffold_1	28500001	29500000	0.43
HiC_scaffold_1	29000001	30000000	0.61
HiC_scaffold_1	29500001	30500000	0.84
HiC_scaffold_1	30000001	31000000	0.38
HiC_scaffold_1	30500001	31500000	0.08
HiC_scaffold_1	31000001	32000000	0.47
HiC_scaffold_1	31500001	32500000	0.54
HiC_scaffold_1	32000001	33000000	0.15
HiC_scaffold_1	32500001	33500000	0.21
HiC_scaffold_1	33000001	34000000	0.51
HiC_scaffold_1	33500001	34500000	0.53
HiC_scaffold_14	1	1000000	0.93
HiC_scaffold_14	500001	1500000	0.78
HiC_scaffold_14	1000001	2000000	0.76
HiC_scaffold_14	1500001	2500000	0.41
HiC_scaffold_14	2000001	3000000	0.47
HiC_scaffold_14	2500001	3500000	0.82
HiC_scaffold_14	3000001	4000000	0.87
HiC_scaffold_14	3500001	4500000	0.5
HiC_scaffold_14	4000001	5000000	0.34
HiC_scaffold_14	4500001	5500000	0.47
HiC_scaffold_14	5000001	6000000	0.7
HiC_scaffold_14	5500001	6500000	0.38
HiC_scaffold_14	6000001	7000000	0.15
HiC_scaffold_14	6500001	7500000	0.19
HiC_scaffold_14	7000001	8000000	0.4
HiC_scaffold_14	7500001	8500000	0.63
HiC_scaffold_15	1	1000000	0.35
HiC_scaffold_15	500001	1500000	0.49
HiC_scaffold_15	1000001	2000000	0.63
HiC_scaffold_15	1500001	2500000	0.53
HiC_scaffold_15	2000001	3000000	0.39
HiC_scaffold_15	2500001	3500000	0.57
HiC_scaffold_15	3000001	4000000	0.71
HiC_scaffold_15	3500001	4500000	0.79
HiC_scaffold_15	4000001	5000000	0.54
HiC_scaffold_15	4500001	5500000	0.5
HiC_scaffold_15	5000001	6000000	0.55
HiC_scaffold_15	5500001	6500000	0.33
HiC_scaffold_15	6000001	7000000	0.36
HiC_scaffold_15	6500001	7500000	0.44
HiC_scaffold_15	7000001	8000000	0.34
HiC_scaffold_15	7500001	8500000	0.62
HiC_scaffold_15	8000001	9000000	0.84
HiC_scaffold_15	8500001	9500000	0.65
HiC_scaffold_15	9000001	10000000	0.48
HiC_scaffold_15	9500001	10500000	0.68
HiC_scaffold_15	10000001	11000000	1.06
HiC_scaffold_15	10500001	11500000	0.73
HiC_scaffold_15	11000001	12000000	0.44
HiC_scaffold_15	11500001	12500000	0.62
HiC_scaffold_15	12000001	13000000	0.58
HiC_scaffold_15	12500001	13500000	0.53
HiC_scaffold_15	13000001	14000000	0.75
HiC_scaffold_15	13500001	14500000	0.52
HiC_scaffold_15	14000001	15000000	0.08
HiC_scaffold_15	14500001	15500000	0.15
HiC_scaffold_15	15000001	16000000	0.15
HiC_scaffold_15	15500001	16500000	0.35
HiC_scaffold_15	16000001	17000000	0.58
HiC_scaffold_15	16500001	17500000	0.68
HiC_scaffold_15	17000001	18000000	0.98
HiC_scaffold_15	17500001	18500000	0.9
HiC_scaffold_15	18000001	19000000	0.58
HiC_scaffold_15	18500001	19500000	0.46
HiC_scaffold_15	19000001	20000000	0.53
HiC_scaffold_15	19500001	20500000	0.32
HiC_scaffold_15	20000001	21000000	0.47
HiC_scaffold_15	20500001	21500000	0.61
HiC_scaffold_15	21000001	22000000	0.49
HiC_scaffold_15	21500001	22500000	0.35
HiC_scaffold_15	22000001	23000000	0.2
HiC_scaffold_15	22500001	23500000	0.56
HiC_scaffold_15	23000001	24000000	0.49
HiC_scaffold_15	23500001	24500000	0.21
HiC_scaffold_15	24000001	25000000	0.17
HiC_scaffold_15	24500001	25500000	0.87
HiC_scaffold_15	25000001	26000000	1.16
HiC_scaffold_15	25500001	26500000	0.79
HiC_scaffold_15	26000001	27000000	0.67
HiC_scaffold_15	26500001	27500000	0.42
HiC_scaffold_15	27000001	28000000	0.44
HiC_scaffold_15	27500001	28500000	0.53
HiC_scaffold_15	28000001	29000000	0.6
HiC_scaffold_15	28500001	29500000	0.4
HiC_scaffold_15	29000001	30000000	0.46
HiC_scaffold_15	29500001	30500000	0.57
HiC_scaffold_15	30000001	31000000	0.56
HiC_scaffold_15	30500001	31500000	0.65
HiC_scaffold_15	31000001	32000000	0.63
HiC_scaffold_15	31500001	32500000	0.55
HiC_scaffold_15	32000001	33000000	0.57
HiC_scaffold_15	32500001	33500000	0.68
HiC_scaffold_15	33000001	34000000	0.6
HiC_scaffold_15	33500001	34500000	0.52
HiC_scaffold_15	34000001	35000000	0.66
HiC_scaffold_15	34500001	35500000	0.72
HiC_scaffold_15	35000001	36000000	0.53
HiC_scaffold_15	35500001	36500000	0.7
HiC_scaffold_15	36000001	37000000	0.53
HiC_scaffold_15	36500001	37500000	0.39
HiC_scaffold_15	37000001	38000000	0.51
HiC_scaffold_15	37500001	38500000	0.34
HiC_scaffold_20	1	1000000	0.32
HiC_scaffold_20	500001	1500000	0.22
HiC_scaffold_20	1000001	2000000	0.32
HiC_scaffold_20	1500001	2500000	0.5
HiC_scaffold_20	2000001	3000000	0.5
HiC_scaffold_20	2500001	3500000	0.41
HiC_scaffold_20	3000001	4000000	0.52
HiC_scaffold_20	3500001	4500000	0.58
HiC_scaffold_20	4000001	5000000	0.28
HiC_scaffold_20	4500001	5500000	0.24
HiC_scaffold_20	5000001	6000000	0.56
HiC_scaffold_20	5500001	6500000	0.52
HiC_scaffold_20	6000001	7000000	0.54
HiC_scaffold_20	6500001	7500000	0.34
HiC_scaffold_20	7000001	8000000	0.53
HiC_scaffold_20	7500001	8500000	0.81
HiC_scaffold_20	8000001	9000000	0.48
HiC_scaffold_20	8500001	9500000	0.54
HiC_scaffold_20	9000001	10000000	0.42
HiC_scaffold_20	9500001	10500000	0.36
HiC_scaffold_20	10000001	11000000	0.72
HiC_scaffold_20	10500001	11500000	0.55
HiC_scaffold_20	11000001	12000000	0.6
HiC_scaffold_20	11500001	12500000	0.71
HiC_scaffold_20	12000001	13000000	0.59
HiC_scaffold_20	12500001	13500000	0.58
HiC_scaffold_20	13000001	14000000	0.65
HiC_scaffold_20	13500001	14500000	0.72
HiC_scaffold_20	14000001	15000000	0.77
HiC_scaffold_20	14500001	15500000	0.73
HiC_scaffold_20	15000001	16000000	0.33
HiC_scaffold_20	15500001	16500000	0.64
HiC_scaffold_20	16000001	17000000	0.79
HiC_scaffold_20	16500001	17500000	0.34
HiC_scaffold_20	17000001	18000000	0.36
HiC_scaffold_20	17500001	18500000	0.69
HiC_scaffold_20	18000001	19000000	0.65
HiC_scaffold_20	18500001	19500000	0.46
HiC_scaffold_20	19000001	20000000	0.44
HiC_scaffold_20	19500001	20500000	0.6
HiC_scaffold_20	20000001	21000000	0.73
HiC_scaffold_20	20500001	21500000	0.46
HiC_scaffold_20	21000001	22000000	0.25
HiC_scaffold_20	21500001	22500000	0.28
HiC_scaffold_20	22000001	23000000	0.3
HiC_scaffold_20	22500001	23500000	0.68
HiC_scaffold_20	23000001	24000000	0.8
HiC_scaffold_20	23500001	24500000	0.66
HiC_scaffold_20	24000001	25000000	0.6
HiC_scaffold_20	24500001	25500000	0.23
HiC_scaffold_20	25000001	26000000	0.12
HiC_scaffold_20	25500001	26500000	0.14
HiC_scaffold_20	26000001	27000000	0.24
HiC_scaffold_20	26500001	27500000	0.56
HiC_scaffold_20	27000001	28000000	0.74
HiC_scaffold_20	27500001	28500000	0.56
HiC_scaffold_20	28000001	29000000	0.32
HiC_scaffold_20	28500001	29500000	0.55
HiC_scaffold_20	29000001	30000000	0.79
HiC_scaffold_20	29500001	30500000	0.64
HiC_scaffold_20	30000001	31000000	0.74
HiC_scaffold_20	30500001	31500000	0.74
HiC_scaffold_3	1	1000000	0.67
HiC_scaffold_3	500001	1500000	0.35
HiC_scaffold_3	1000001	2000000	0.41
HiC_scaffold_3	1500001	2500000	0.46
HiC_scaffold_3	2000001	3000000	0.76
HiC_scaffold_3	2500001	3500000	0.98
HiC_scaffold_3	3000001	4000000	0.8
HiC_scaffold_3	3500001	4500000	0.39
HiC_scaffold_3	4000001	5000000	0.73
HiC_scaffold_3	4500001	5500000	1.12
HiC_scaffold_3	5000001	6000000	0.97
HiC_scaffold_3	5500001	6500000	1.06
HiC_scaffold_3	6000001	7000000	0.88
HiC_scaffold_3	6500001	7500000	0.84
HiC_scaffold_3	7000001	8000000	0.81
HiC_scaffold_3	7500001	8500000	0.66
HiC_scaffold_3	8000001	9000000	0.59
HiC_scaffold_3	8500001	9500000	0.68
HiC_scaffold_3	9000001	10000000	0.72
HiC_scaffold_3	9500001	10500000	0.73
HiC_scaffold_3	10000001	11000000	0.67
HiC_scaffold_3	10500001	11500000	0.32
HiC_scaffold_3	11000001	12000000	0.46
HiC_scaffold_3	11500001	12500000	0.9
HiC_scaffold_3	12000001	13000000	0.9
HiC_scaffold_3	12500001	13500000	0.54
HiC_scaffold_3	13000001	14000000	0.57
HiC_scaffold_3	13500001	14500000	0.62
HiC_scaffold_3	14000001	15000000	0.45
HiC_scaffold_3	14500001	15500000	0.59
HiC_scaffold_3	15000001	16000000	0.37
HiC_scaffold_3	15500001	16500000	0.45
HiC_scaffold_3	16000001	17000000	1.13
HiC_scaffold_3	16500001	17500000	1.17
HiC_scaffold_3	17000001	18000000	0.57
HiC_scaffold_3	17500001	18500000	0.51
HiC_scaffold_3	18000001	19000000	0.62
HiC_scaffold_3	18500001	19500000	0.59
HiC_scaffold_3	19000001	20000000	0.57
HiC_scaffold_3	19500001	20500000	0.57
HiC_scaffold_3	20000001	21000000	0.51
HiC_scaffold_3	20500001	21500000	0.57
HiC_scaffold_3	21000001	22000000	0.73
HiC_scaffold_3	21500001	22500000	0.5
HiC_scaffold_3	22000001	23000000	0.76
HiC_scaffold_3	22500001	23500000	1.08
HiC_scaffold_3	23000001	24000000	0.78
HiC_scaffold_3	23500001	24500000	0.57
HiC_scaffold_3	24000001	25000000	0.47
HiC_scaffold_3	24500001	25500000	0.53
HiC_scaffold_3	25000001	26000000	0.76
HiC_scaffold_3	25500001	26500000	0.64
HiC_scaffold_3	26000001	27000000	0.73
HiC_scaffold_3	26500001	27500000	0.76
HiC_scaffold_3	27000001	28000000	0.44
HiC_scaffold_3	27500001	28500000	0.57
HiC_scaffold_3	28000001	29000000	0.73
HiC_scaffold_3	28500001	29500000	0.6
HiC_scaffold_3	29000001	30000000	0.57
HiC_scaffold_3	29500001	30500000	0.41
HiC_scaffold_3	30000001	31000000	0.41
HiC_scaffold_3	30500001	31500000	0.66
HiC_scaffold_3	31000001	32000000	0.73
HiC_scaffold_3	31500001	32500000	0.64
HiC_scaffold_3	32000001	33000000	0.85
HiC_scaffold_3	32500001	33500000	1.1
HiC_scaffold_3	33000001	34000000	0.82
HiC_scaffold_3	33500001	34500000	0.57
HiC_scaffold_3	34000001	35000000	0.76
HiC_scaffold_3	34500001	35500000	0.84
HiC_scaffold_3	35000001	36000000	0.38
HiC_scaffold_3	35500001	36500000	0.28
HiC_scaffold_3	36000001	37000000	0.66
HiC_scaffold_3	36500001	37500000	0.58
HiC_scaffold_3	37000001	38000000	0.38
HiC_scaffold_3	37500001	38500000	0.24
HiC_scaffold_3	38000001	39000000	0.26
HiC_scaffold_3	38500001	39500000	0.71
HiC_scaffold_3	39000001	40000000	0.86
HiC_scaffold_3	39500001	40500000	0.53
HiC_scaffold_3	40000001	41000000	0.32
HiC_scaffold_3	40500001	41500000	0.44
HiC_scaffold_3	41000001	42000000	0.28
HiC_scaffold_3	41500001	42500000	0.43
HiC_scaffold_3	42000001	43000000	0.9
HiC_scaffold_3	42500001	43500000	0.64
HiC_scaffold_3	43000001	44000000	0.28
HiC_scaffold_3	43500001	44500000	0.35
HiC_scaffold_3	44000001	45000000	0.38
HiC_scaffold_3	44500001	45500000	0.26
HiC_scaffold_3	45000001	46000000	0.32
HiC_scaffold_3	45500001	46500000	0.49
HiC_scaffold_3	46000001	47000000	0.5
HiC_scaffold_3	46500001	47500000	0.39
HiC_scaffold_3	47000001	48000000	0.43
HiC_scaffold_3	47500001	48500000	0.32
HiC_scaffold_3	48000001	49000000	0.51
HiC_scaffold_3	48500001	49500000	0.67
HiC_scaffold_3	49000001	50000000	0.22
HiC_scaffold_40	1	1000000	0.31
HiC_scaffold_40	500001	1500000	0.98
HiC_scaffold_40	1000001	2000000	0.84
HiC_scaffold_40	1500001	2500000	0.75
HiC_scaffold_40	2000001	3000000	1.34
HiC_scaffold_40	2500001	3500000	1.15
HiC_scaffold_40	3000001	4000000	0.75
HiC_scaffold_40	3500001	4500000	0.67
HiC_scaffold_40	4000001	5000000	0.79
HiC_scaffold_40	4500001	5500000	0.63
HiC_scaffold_40	5000001	6000000	0.4
HiC_scaffold_40	5500001	6500000	0.76
HiC_scaffold_40	6000001	7000000	1.47
HiC_scaffold_40	6500001	7500000	1.11
HiC_scaffold_40	7000001	8000000	0.41
HiC_scaffold_40	7500001	8500000	0.74
HiC_scaffold_40	8000001	9000000	0.77
HiC_scaffold_40	8500001	9500000	0.35
HiC_scaffold_40	9000001	10000000	0.5
HiC_scaffold_40	9500001	10500000	0.82
HiC_scaffold_40	10000001	11000000	0.83
HiC_scaffold_40	10500001	11500000	0.79
HiC_scaffold_40	11000001	12000000	0.69
HiC_scaffold_40	11500001	12500000	0.62
HiC_scaffold_40	12000001	13000000	0.48
HiC_scaffold_40	12500001	13500000	0.35
HiC_scaffold_40	13000001	14000000	0.77
HiC_scaffold_40	13500001	14500000	1.02
HiC_scaffold_40	14000001	15000000	1.2
HiC_scaffold_40	14500001	15500000	0.97
HiC_scaffold_40	15000001	16000000	0.72
HiC_scaffold_40	15500001	16500000	0.99
HiC_scaffold_40	16000001	17000000	1.02
HiC_scaffold_40	16500001	17500000	0.8
HiC_scaffold_40	17000001	18000000	0.61
HiC_scaffold_40	17500001	18500000	0.86
HiC_scaffold_40	18000001	19000000	0.71
HiC_scaffold_40	18500001	19500000	0.65
HiC_scaffold_40	19000001	20000000	0.88
HiC_scaffold_40	19500001	20500000	0.99
HiC_scaffold_40	20000001	21000000	0.81
HiC_scaffold_40	20500001	21500000	0.78
HiC_scaffold_40	21000001	22000000	0.82
HiC_scaffold_40	21500001	22500000	0.62
HiC_scaffold_40	22000001	23000000	0.61
HiC_scaffold_40	22500001	23500000	0.64
HiC_scaffold_40	23000001	24000000	0.78
HiC_scaffold_40	23500001	24500000	0.58
HiC_scaffold_40	24000001	25000000	0.65
HiC_scaffold_40	24500001	25500000	0.84
HiC_scaffold_40	25000001	26000000	0.6
HiC_scaffold_40	25500001	26500000	0.43
HiC_scaffold_40	26000001	27000000	0.42
HiC_scaffold_40	26500001	27500000	0.64
HiC_scaffold_40	27000001	28000000	0.79
HiC_scaffold_40	27500001	28500000	0.72
HiC_scaffold_40	28000001	29000000	0.53
HiC_scaffold_40	28500001	29500000	1.04
HiC_scaffold_40	29000001	30000000	1.05
HiC_scaffold_40	29500001	30500000	0.52
HiC_scaffold_40	30000001	31000000	0.44
HiC_scaffold_40	30500001	31500000	0.56
HiC_scaffold_40	31000001	32000000	0.92
HiC_scaffold_40	31500001	32500000	0.56
HiC_scaffold_40	32000001	33000000	0.36
HiC_scaffold_40	32500001	33500000	1.33
HiC_scaffold_40	33000001	34000000	1.77
HiC_scaffold_40	33500001	34500000	1.06
HiC_scaffold_40	34000001	35000000	0.62
HiC_scaffold_40	34500001	35500000	0.7
HiC_scaffold_40	35000001	36000000	0.79
HiC_scaffold_40	35500001	36500000	0.85
HiC_scaffold_40	36000001	37000000	1.05
HiC_scaffold_40	36500001	37500000	0.71
HiC_scaffold_40	37000001	38000000	0.46
HiC_scaffold_40	37500001	38500000	1.13
HiC_scaffold_40	38000001	39000000	1.56
HiC_scaffold_40	38500001	39500000	1.04
HiC_scaffold_40	39000001	40000000	0.86
HiC_scaffold_40	39500001	40500000	0.66
HiC_scaffold_40	40000001	41000000	0.29
HiC_scaffold_40	40500001	41500000	0.51
HiC_scaffold_41	1	1000000	0.41
HiC_scaffold_41	500001	1500000	0.51
HiC_scaffold_41	1000001	2000000	0.79
HiC_scaffold_41	1500001	2500000	0.68
HiC_scaffold_41	2000001	3000000	0.58
HiC_scaffold_41	2500001	3500000	0.61
HiC_scaffold_41	3000001	4000000	0.44
HiC_scaffold_41	3500001	4500000	0.43
HiC_scaffold_41	4000001	5000000	0.47
HiC_scaffold_41	4500001	5500000	0.32
HiC_scaffold_41	5000001	6000000	0.36
HiC_scaffold_41	5500001	6500000	0.61
HiC_scaffold_41	6000001	7000000	0.91
HiC_scaffold_41	6500001	7500000	1
HiC_scaffold_41	7000001	8000000	0.71
HiC_scaffold_41	7500001	8500000	0.8
HiC_scaffold_41	8000001	9000000	0.88
HiC_scaffold_41	8500001	9500000	0.79
HiC_scaffold_41	9000001	10000000	0.59
HiC_scaffold_41	9500001	10500000	0.26
HiC_scaffold_41	10000001	11000000	0.51
HiC_scaffold_41	10500001	11500000	0.93
HiC_scaffold_41	11000001	12000000	0.79
HiC_scaffold_41	11500001	12500000	0.43
HiC_scaffold_41	12000001	13000000	0.54
HiC_scaffold_41	12500001	13500000	0.72
HiC_scaffold_41	13000001	14000000	0.85
HiC_scaffold_41	13500001	14500000	0.77
HiC_scaffold_41	14000001	15000000	0.77
HiC_scaffold_41	14500001	15500000	0.84
HiC_scaffold_41	15000001	16000000	0.84
HiC_scaffold_41	15500001	16500000	0.83
HiC_scaffold_41	16000001	17000000	0.45
HiC_scaffold_41	16500001	17500000	0.33
HiC_scaffold_41	17000001	18000000	0.54
HiC_scaffold_41	17500001	18500000	0.77
HiC_scaffold_41	18000001	19000000	0.54
HiC_scaffold_41	18500001	19500000	0.17
HiC_scaffold_41	19000001	20000000	0.36
HiC_scaffold_41	19500001	20500000	0.32
HiC_scaffold_41	20000001	21000000	0.27
HiC_scaffold_41	20500001	21500000	0.46
HiC_scaffold_41	21000001	22000000	0.61
HiC_scaffold_41	21500001	22500000	0.66
HiC_scaffold_41	22000001	23000000	0.81
HiC_scaffold_41	22500001	23500000	0.72
HiC_scaffold_41	23000001	24000000	0.35
HiC_scaffold_41	23500001	24500000	0.4
HiC_scaffold_41	24000001	25000000	0.49
HiC_scaffold_41	24500001	25500000	0.35
HiC_scaffold_41	25000001	26000000	0.43
HiC_scaffold_41	25500001	26500000	0.77
HiC_scaffold_41	26000001	27000000	0.76
HiC_scaffold_41	26500001	27500000	0.59
HiC_scaffold_41	27000001	28000000	0.41
HiC_scaffold_41	27500001	28500000	0.48
HiC_scaffold_41	28000001	29000000	0.5
HiC_scaffold_41	28500001	29500000	0.3
HiC_scaffold_41	29000001	30000000	0.26
HiC_scaffold_41	29500001	30500000	0.47
HiC_scaffold_41	30000001	31000000	0.37
HiC_scaffold_41	30500001	31500000	0.37
HiC_scaffold_41	31000001	32000000	0.48
HiC_scaffold_41	31500001	32500000	0.4
HiC_scaffold_41	32000001	33000000	0.44
HiC_scaffold_41	32500001	33500000	0.59
HiC_scaffold_41	33000001	34000000	0.52
HiC_scaffold_41	33500001	34500000	0.14
HiC_scaffold_41	34000001	35000000	0.35
HiC_scaffold_41	34500001	35500000	0.42
HiC_scaffold_41	35000001	36000000	0.27
HiC_scaffold_41	35500001	36500000	0.52
HiC_scaffold_41	36000001	37000000	0.64
HiC_scaffold_41	36500001	37500000	0.52
HiC_scaffold_41	37000001	38000000	0.29
HiC_scaffold_41	37500001	38500000	0.54
HiC_scaffold_41	38000001	39000000	0.61
HiC_scaffold_41	38500001	39500000	0.2
HiC_scaffold_41	39000001	40000000	0.09
HiC_scaffold_41	39500001	40500000	0.1
HiC_scaffold_41	40000001	41000000	0.34
HiC_scaffold_41	40500001	41500000	0.73
HiC_scaffold_41	41000001	42000000	0.69
HiC_scaffold_41	41500001	42500000	0.21
HiC_scaffold_41	42000001	43000000	0.14
HiC_scaffold_41	42500001	43500000	0.38
HiC_scaffold_41	43000001	44000000	0.28
HiC_scaffold_41	43500001	44500000	0.29
HiC_scaffold_41	44000001	45000000	1.09
HiC_scaffold_41	44500001	45500000	0.98
HiC_scaffold_41	45000001	46000000	0.31
HiC_scaffold_41	45500001	46500000	0.39
HiC_scaffold_41	46000001	47000000	0.24
HiC_scaffold_41	46500001	47500000	0.07
HiC_scaffold_41	47000001	48000000	0.23
HiC_scaffold_41	47500001	48500000	0.21
HiC_scaffold_41	48000001	49000000	0.21
HiC_scaffold_41	48500001	49500000	0.43
HiC_scaffold_41	49000001	50000000	0.36
HiC_scaffold_51	1	1000000	0.76
HiC_scaffold_51	500001	1500000	0.61
HiC_scaffold_51	1000001	2000000	0.52
HiC_scaffold_51	1500001	2500000	0.75
HiC_scaffold_51	2000001	3000000	0.72
HiC_scaffold_51	2500001	3500000	0.53
HiC_scaffold_51	3000001	4000000	0.63
HiC_scaffold_51	3500001	4500000	0.86
HiC_scaffold_51	4000001	5000000	0.7
HiC_scaffold_51	4500001	5500000	0.47
HiC_scaffold_51	5000001	6000000	0.47
HiC_scaffold_51	5500001	6500000	0.84
HiC_scaffold_51	6000001	7000000	0.83
HiC_scaffold_51	6500001	7500000	0.52
HiC_scaffold_51	7000001	8000000	1.01
HiC_scaffold_51	7500001	8500000	1.24
HiC_scaffold_51	8000001	9000000	0.79
HiC_scaffold_51	8500001	9500000	0.39
HiC_scaffold_51	9000001	10000000	0.61
HiC_scaffold_51	9500001	10500000	0.66
HiC_scaffold_51	10000001	11000000	0.47
HiC_scaffold_51	10500001	11500000	0.71
HiC_scaffold_51	11000001	12000000	0.45
HiC_scaffold_51	11500001	12500000	0.15
HiC_scaffold_51	12000001	13000000	0.29
HiC_scaffold_51	12500001	13500000	0.2
HiC_scaffold_51	13000001	14000000	0.52
HiC_scaffold_51	13500001	14500000	0.66
HiC_scaffold_51	14000001	15000000	0.36
HiC_scaffold_51	14500001	15500000	0.29
HiC_scaffold_51	15000001	16000000	0.22
HiC_scaffold_51	15500001	16500000	0.5
HiC_scaffold_51	16000001	17000000	0.47
HiC_scaffold_51	16500001	17500000	0.27
HiC_scaffold_51	17000001	18000000	0.52
HiC_scaffold_51	17500001	18500000	0.51
HiC_scaffold_51	18000001	19000000	0.49
HiC_scaffold_51	18500001	19500000	0.71
HiC_scaffold_51	19000001	20000000	0.68
HiC_scaffold_51	19500001	20500000	0.41
HiC_scaffold_51	20000001	21000000	0.57
HiC_scaffold_51	20500001	21500000	0.88
HiC_scaffold_51	21000001	22000000	0.59
HiC_scaffold_51	21500001	22500000	0.27
HiC_scaffold_51	22000001	23000000	0.69
HiC_scaffold_51	22500001	23500000	0.66
HiC_scaffold_51	23000001	24000000	0.14
HiC_scaffold_51	23500001	24500000	0.43
HiC_scaffold_51	24000001	25000000	0.51
HiC_scaffold_51	24500001	25500000	0.41
HiC_scaffold_51	25000001	26000000	0.58
HiC_scaffold_51	25500001	26500000	0.64
HiC_scaffold_51	26000001	27000000	0.66
HiC_scaffold_51	26500001	27500000	0.52
HiC_scaffold_51	27000001	28000000	0.7
HiC_scaffold_51	27500001	28500000	0.76
HiC_scaffold_51	28000001	29000000	0.42
HiC_scaffold_51	28500001	29500000	0.73
HiC_scaffold_51	29000001	30000000	0.82
HiC_scaffold_51	29500001	30500000	0.65
HiC_scaffold_51	30000001	31000000	0.76
HiC_scaffold_51	30500001	31500000	0.59
HiC_scaffold_51	31000001	32000000	0.51
HiC_scaffold_51	31500001	32500000	0.39
HiC_scaffold_51	32000001	33000000	0.33
HiC_scaffold_51	32500001	33500000	0.41
HiC_scaffold_51	33000001	34000000	0.4
HiC_scaffold_51	33500001	34500000	0.46
HiC_scaffold_51	34000001	35000000	0.42
HiC_scaffold_51	34500001	35500000	0.71
HiC_scaffold_51	35000001	36000000	0.76
HiC_scaffold_51	35500001	36500000	0.43
HiC_scaffold_51	36000001	37000000	0.52
HiC_scaffold_51	36500001	37500000	0.45
HiC_scaffold_51	37000001	38000000	0.16
HiC_scaffold_51	37500001	38500000	0.36
HiC_scaffold_51	38000001	39000000	0.66
HiC_scaffold_54	1	1000000	0.21
HiC_scaffold_54	500001	1500000	0.19
HiC_scaffold_54	1000001	2000000	0.5
HiC_scaffold_54	1500001	2500000	0.59
HiC_scaffold_54	2000001	3000000	0.29
HiC_scaffold_54	2500001	3500000	0.4
HiC_scaffold_54	3000001	4000000	0.49
HiC_scaffold_54	3500001	4500000	0.28
HiC_scaffold_54	4000001	5000000	0.32
HiC_scaffold_54	4500001	5500000	0.38
HiC_scaffold_54	5000001	6000000	0.3
HiC_scaffold_54	5500001	6500000	0.42
HiC_scaffold_54	6000001	7000000	0.55
HiC_scaffold_54	6500001	7500000	0.79
HiC_scaffold_54	7000001	8000000	0.58
HiC_scaffold_54	7500001	8500000	0.37
HiC_scaffold_54	8000001	9000000	0.62
HiC_scaffold_54	8500001	9500000	0.37
HiC_scaffold_54	9000001	10000000	0.36
HiC_scaffold_54	9500001	10500000	0.36
HiC_scaffold_54	10000001	11000000	0.17
HiC_scaffold_54	10500001	11500000	0.45
HiC_scaffold_54	11000001	12000000	0.52
HiC_scaffold_54	11500001	12500000	0.37
HiC_scaffold_54	12000001	13000000	0.21
HiC_scaffold_54	12500001	13500000	0.22
HiC_scaffold_54	13000001	14000000	0.47
HiC_scaffold_54	13500001	14500000	0.35
HiC_scaffold_54	14000001	15000000	0.5
HiC_scaffold_54	14500001	15500000	0.67
HiC_scaffold_54	15000001	16000000	0.68
HiC_scaffold_54	15500001	16500000	0.51
HiC_scaffold_54	16000001	17000000	0.59
HiC_scaffold_54	16500001	17500000	0.75
HiC_scaffold_54	17000001	18000000	0.41
HiC_scaffold_54	17500001	18500000	0.45
HiC_scaffold_54	18000001	19000000	0.68
HiC_scaffold_54	18500001	19500000	0.48
HiC_scaffold_54	19000001	20000000	0.37
HiC_scaffold_54	19500001	20500000	0.46
HiC_scaffold_54	20000001	21000000	0.46
HiC_scaffold_54	20500001	21500000	0.4
HiC_scaffold_54	21000001	22000000	0.44
HiC_scaffold_54	21500001	22500000	0.52
HiC_scaffold_54	22000001	23000000	0.36
HiC_scaffold_54	22500001	23500000	0.44
HiC_scaffold_54	23000001	24000000	0.48
HiC_scaffold_54	23500001	24500000	0.6
HiC_scaffold_54	24000001	25000000	0.77
HiC_scaffold_54	24500001	25500000	0.51
HiC_scaffold_54	25000001	26000000	0.25
HiC_scaffold_54	25500001	26500000	0.42
HiC_scaffold_13	1	1000000	0.65
HiC_scaffold_13	500001	1500000	0.31
HiC_scaffold_13	1000001	2000000	0.36
HiC_scaffold_13	1500001	2500000	0.42
HiC_scaffold_13	2000001	3000000	0.4
HiC_scaffold_13	2500001	3500000	0.35
HiC_scaffold_13	3000001	4000000	0.35
HiC_scaffold_13	3500001	4500000	0.22
HiC_scaffold_13	4000001	5000000	0.38
HiC_scaffold_13	4500001	5500000	0.3
HiC_scaffold_13	5000001	6000000	0.51
HiC_scaffold_13	5500001	6500000	1.14
HiC_scaffold_13	6000001	7000000	0.88
HiC_scaffold_13	6500001	7500000	0.42
HiC_scaffold_13	7000001	8000000	0.28
HiC_scaffold_13	7500001	8500000	0.25
HiC_scaffold_13	8000001	9000000	0.49
HiC_scaffold_13	8500001	9500000	0.44
HiC_scaffold_13	9000001	10000000	0.29
HiC_scaffold_13	9500001	10500000	0.65
HiC_scaffold_13	10000001	11000000	0.69
HiC_scaffold_13	10500001	11500000	0.28
HiC_scaffold_13	11000001	12000000	0.1
HiC_scaffold_13	11500001	12500000	0.39
HiC_scaffold_13	12000001	13000000	0.58
HiC_scaffold_13	12500001	13500000	0.24
HiC_scaffold_13	13000001	14000000	0.7
HiC_scaffold_13	13500001	14500000	1.22
HiC_scaffold_13	14000001	15000000	0.82
HiC_scaffold_13	14500001	15500000	0.47
HiC_scaffold_13	15000001	16000000	0.64
HiC_scaffold_13	15500001	16500000	0.97
HiC_scaffold_13	16000001	17000000	0.87
HiC_scaffold_13	16500001	17500000	0.64
HiC_scaffold_13	17000001	18000000	0.75
HiC_scaffold_13	17500001	18500000	0.97
HiC_scaffold_13	18000001	19000000	0.65
HiC_scaffold_13	18500001	19500000	0.32
HiC_scaffold_13	19000001	20000000	0.53
HiC_scaffold_13	19500001	20500000	0.6
HiC_scaffold_13	20000001	21000000	0.63
HiC_scaffold_13	20500001	21500000	0.99
HiC_scaffold_13	21000001	22000000	0.76
HiC_scaffold_13	21500001	22500000	0.55
HiC_scaffold_13	22000001	23000000	0.48
HiC_scaffold_13	22500001	23500000	0.22
HiC_scaffold_13	23000001	24000000	0.86
HiC_scaffold_13	23500001	24500000	0.87
HiC_scaffold_13	24000001	25000000	0.36
HiC_scaffold_13	24500001	25500000	0.2
HiC_scaffold_13	25000001	26000000	0.06
HiC_scaffold_13	25500001	26500000	0.41
HiC_scaffold_13	26000001	27000000	0.52
HiC_scaffold_13	26500001	27500000	0.31
HiC_scaffold_13	27000001	28000000	0.44
HiC_scaffold_13	27500001	28500000	1.11
HiC_scaffold_13	28000001	29000000	1.37
HiC_scaffold_13	28500001	29500000	1.13
HiC_scaffold_13	29000001	30000000	0.97
HiC_scaffold_13	29500001	30500000	0.4
HiC_scaffold_13	30000001	31000000	0.59
HiC_scaffold_13	30500001	31500000	0.97
HiC_scaffold_13	31000001	32000000	0.71
HiC_scaffold_13	31500001	32500000	0.69
HiC_scaffold_13	32000001	33000000	0.42
HiC_scaffold_13	32500001	33500000	0.18
HiC_scaffold_13	33000001	34000000	0.51
HiC_scaffold_13	33500001	34500000	0.57
HiC_scaffold_13	34000001	35000000	0.86
HiC_scaffold_13	34500001	35500000	1.02
HiC_scaffold_13	35000001	36000000	0.56
HiC_scaffold_13	35500001	36500000	0.71
HiC_scaffold_13	36000001	37000000	0.76
HiC_scaffold_16	1	1000000	0.36
HiC_scaffold_16	500001	1500000	0.13
HiC_scaffold_16	1000001	2000000	0.06
HiC_scaffold_16	1500001	2500000	0.06
HiC_scaffold_16	2000001	3000000	0.1
HiC_scaffold_16	2500001	3500000	0.4
HiC_scaffold_16	3000001	4000000	0.49
HiC_scaffold_16	3500001	4500000	0.33
HiC_scaffold_16	4000001	5000000	0.42
HiC_scaffold_16	4500001	5500000	0.63
HiC_scaffold_16	5000001	6000000	0.5
HiC_scaffold_16	5500001	6500000	0.45
HiC_scaffold_16	6000001	7000000	0.71
HiC_scaffold_16	6500001	7500000	1.03
HiC_scaffold_16	7000001	8000000	0.8
HiC_scaffold_16	7500001	8500000	0.53
HiC_scaffold_16	8000001	9000000	0.51
HiC_scaffold_16	8500001	9500000	0.54
HiC_scaffold_16	9000001	10000000	1.02
HiC_scaffold_16	9500001	10500000	0.96
HiC_scaffold_16	10000001	11000000	0.54
HiC_scaffold_16	10500001	11500000	0.6
HiC_scaffold_16	11000001	12000000	0.72
HiC_scaffold_16	11500001	12500000	0.42
HiC_scaffold_16	12000001	13000000	0.24
HiC_scaffold_16	12500001	13500000	0.41
HiC_scaffold_16	13000001	14000000	0.49
HiC_scaffold_16	13500001	14500000	0.76
HiC_scaffold_16	14000001	15000000	0.82
HiC_scaffold_16	14500001	15500000	0.69
HiC_scaffold_16	15000001	16000000	0.81
HiC_scaffold_16	15500001	16500000	0.53
HiC_scaffold_16	16000001	17000000	0.34
HiC_scaffold_16	16500001	17500000	0.43
HiC_scaffold_16	17000001	18000000	0.44
HiC_scaffold_16	17500001	18500000	0.58
HiC_scaffold_16	18000001	19000000	0.64
HiC_scaffold_16	18500001	19500000	0.66
HiC_scaffold_16	19000001	20000000	0.67
HiC_scaffold_16	19500001	20500000	0.9
HiC_scaffold_16	20000001	21000000	0.85
HiC_scaffold_16	20500001	21500000	0.56
HiC_scaffold_16	21000001	22000000	0.67
HiC_scaffold_16	21500001	22500000	0.59
HiC_scaffold_16	22000001	23000000	0.66
HiC_scaffold_16	22500001	23500000	0.91
HiC_scaffold_16	23000001	24000000	0.79
HiC_scaffold_16	23500001	24500000	0.57
HiC_scaffold_16	24000001	25000000	0.46
HiC_scaffold_16	24500001	25500000	0.35
HiC_scaffold_16	25000001	26000000	0.44
HiC_scaffold_16	25500001	26500000	0.83
HiC_scaffold_16	26000001	27000000	0.69
HiC_scaffold_16	26500001	27500000	0.34
HiC_scaffold_16	27000001	28000000	0.44
HiC_scaffold_16	27500001	28500000	0.6
HiC_scaffold_16	28000001	29000000	0.5
HiC_scaffold_16	28500001	29500000	0.49
HiC_scaffold_16	29000001	30000000	0.75
HiC_scaffold_16	29500001	30500000	0.71
HiC_scaffold_16	30000001	31000000	0.62
HiC_scaffold_16	30500001	31500000	0.43
HiC_scaffold_16	31000001	32000000	0.4
HiC_scaffold_16	31500001	32500000	0.43
HiC_scaffold_16	32000001	33000000	0.29
HiC_scaffold_16	32500001	33500000	0.71
HiC_scaffold_16	33000001	34000000	0.83
HiC_scaffold_16	33500001	34500000	0.95
HiC_scaffold_16	34000001	35000000	1.54
HiC_scaffold_16	34500001	35500000	1.05
HiC_scaffold_18	1	1000000	0.58
HiC_scaffold_18	500001	1500000	0.72
HiC_scaffold_18	1000001	2000000	1.01
HiC_scaffold_18	1500001	2500000	0.79
HiC_scaffold_18	2000001	3000000	0.77
HiC_scaffold_23	1	1000000	0.48
HiC_scaffold_23	500001	1500000	0.78
HiC_scaffold_23	1000001	2000000	0.76
HiC_scaffold_23	1500001	2500000	0.44
HiC_scaffold_23	2000001	3000000	0.13
HiC_scaffold_23	2500001	3500000	0.23
HiC_scaffold_23	3000001	4000000	0.46
HiC_scaffold_23	3500001	4500000	0.71
HiC_scaffold_23	4000001	5000000	0.66
HiC_scaffold_23	4500001	5500000	0.27
HiC_scaffold_23	5000001	6000000	0.23
HiC_scaffold_23	5500001	6500000	0.37
HiC_scaffold_23	6000001	7000000	0.38
HiC_scaffold_23	6500001	7500000	0.81
HiC_scaffold_23	7000001	8000000	0.94
HiC_scaffold_23	7500001	8500000	0.44
HiC_scaffold_23	8000001	9000000	0.38
HiC_scaffold_23	8500001	9500000	0.68
HiC_scaffold_23	9000001	10000000	0.53
HiC_scaffold_23	9500001	10500000	0.4
HiC_scaffold_23	10000001	11000000	0.76
HiC_scaffold_23	10500001	11500000	0.76
HiC_scaffold_23	11000001	12000000	0.49
HiC_scaffold_23	11500001	12500000	0.19
HiC_scaffold_23	12000001	13000000	0.18
HiC_scaffold_23	12500001	13500000	0.64
HiC_scaffold_23	13000001	14000000	0.49
HiC_scaffold_23	13500001	14500000	0.38
HiC_scaffold_23	14000001	15000000	0.51
HiC_scaffold_23	14500001	15500000	0.27
HiC_scaffold_23	15000001	16000000	0.2
HiC_scaffold_23	15500001	16500000	0.17
HiC_scaffold_23	16000001	17000000	0.32
HiC_scaffold_23	16500001	17500000	0.47
HiC_scaffold_23	17000001	18000000	0.26
HiC_scaffold_23	17500001	18500000	0.23
HiC_scaffold_23	18000001	19000000	0.55
HiC_scaffold_23	18500001	19500000	0.63
HiC_scaffold_23	19000001	20000000	0.66
HiC_scaffold_23	19500001	20500000	0.57
HiC_scaffold_23	20000001	21000000	0.22
HiC_scaffold_23	20500001	21500000	0.31
HiC_scaffold_23	21000001	22000000	0.63
HiC_scaffold_23	21500001	22500000	0.81
HiC_scaffold_23	22000001	23000000	0.79
HiC_scaffold_23	22500001	23500000	0.59
HiC_scaffold_23	23000001	24000000	0.39
HiC_scaffold_23	23500001	24500000	0.43
HiC_scaffold_23	24000001	25000000	0.49
HiC_scaffold_23	24500001	25500000	0.38
HiC_scaffold_23	25000001	26000000	0.41
HiC_scaffold_23	25500001	26500000	0.66
HiC_scaffold_23	26000001	27000000	0.68
HiC_scaffold_25	1	1000000	0.61
HiC_scaffold_25	500001	1500000	0.48
HiC_scaffold_25	1000001	2000000	0.55
HiC_scaffold_25	1500001	2500000	0.57
HiC_scaffold_25	2000001	3000000	0.34
HiC_scaffold_25	2500001	3500000	0.38
HiC_scaffold_25	3000001	4000000	0.58
HiC_scaffold_25	3500001	4500000	0.66
HiC_scaffold_25	4000001	5000000	0.86
HiC_scaffold_25	4500001	5500000	0.8
HiC_scaffold_25	5000001	6000000	0.38
HiC_scaffold_25	5500001	6500000	0.59
HiC_scaffold_25	6000001	7000000	0.66
HiC_scaffold_25	6500001	7500000	0.7
HiC_scaffold_25	7000001	8000000	0.59
HiC_scaffold_25	7500001	8500000	0.52
HiC_scaffold_25	8000001	9000000	0.62
HiC_scaffold_25	8500001	9500000	1.06
HiC_scaffold_25	9000001	10000000	1.23
HiC_scaffold_25	9500001	10500000	0.99
HiC_scaffold_25	10000001	11000000	1.22
HiC_scaffold_25	10500001	11500000	0.99
HiC_scaffold_25	11000001	12000000	0.51
HiC_scaffold_25	11500001	12500000	0.4
HiC_scaffold_25	12000001	13000000	0.55
HiC_scaffold_25	12500001	13500000	0.38
HiC_scaffold_25	13000001	14000000	0.34
HiC_scaffold_25	13500001	14500000	0.74
HiC_scaffold_25	14000001	15000000	0.78
HiC_scaffold_25	14500001	15500000	0.81
HiC_scaffold_25	15000001	16000000	0.87
HiC_scaffold_25	15500001	16500000	0.78
HiC_scaffold_25	16000001	17000000	0.77
HiC_scaffold_25	16500001	17500000	1.05
HiC_scaffold_25	17000001	18000000	1.04
HiC_scaffold_25	17500001	18500000	0.51
HiC_scaffold_25	18000001	19000000	0.56
HiC_scaffold_25	18500001	19500000	0.56
HiC_scaffold_25	19000001	20000000	0.37
HiC_scaffold_25	19500001	20500000	0.22
HiC_scaffold_25	20000001	21000000	0.04
HiC_scaffold_25	20500001	21500000	0.04
HiC_scaffold_25	21000001	22000000	0.35
HiC_scaffold_25	21500001	22500000	0.68
HiC_scaffold_25	22000001	23000000	0.8
HiC_scaffold_25	22500001	23500000	0.67
HiC_scaffold_25	23000001	24000000	0.54
HiC_scaffold_25	23500001	24500000	0.79
HiC_scaffold_25	24000001	25000000	0.59
HiC_scaffold_25	24500001	25500000	0.44
HiC_scaffold_25	25000001	26000000	0.4
HiC_scaffold_25	25500001	26500000	0.48
HiC_scaffold_25	26000001	27000000	0.92
HiC_scaffold_25	26500001	27500000	0.84
HiC_scaffold_25	27000001	28000000	0.58
HiC_scaffold_25	27500001	28500000	0.44
HiC_scaffold_25	28000001	29000000	0.19
HiC_scaffold_25	28500001	29500000	0.21
HiC_scaffold_25	29000001	30000000	0.49
HiC_scaffold_25	29500001	30500000	0.63
HiC_scaffold_25	30000001	31000000	0.63
HiC_scaffold_25	30500001	31500000	0.53
HiC_scaffold_25	31000001	32000000	0.38
HiC_scaffold_25	31500001	32500000	0.45
HiC_scaffold_25	32000001	33000000	0.41
HiC_scaffold_25	32500001	33500000	0.19
HiC_scaffold_25	33000001	34000000	0.13
HiC_scaffold_25	33500001	34500000	0.4
HiC_scaffold_25	34000001	35000000	0.64
HiC_scaffold_34	1	1000000	0.79
HiC_scaffold_34	500001	1500000	0.7
HiC_scaffold_34	1000001	2000000	0.57
HiC_scaffold_34	1500001	2500000	0.67
HiC_scaffold_34	2000001	3000000	0.54
HiC_scaffold_34	2500001	3500000	0.16
HiC_scaffold_34	3000001	4000000	0.24
HiC_scaffold_34	3500001	4500000	0.66
HiC_scaffold_34	4000001	5000000	0.76
HiC_scaffold_34	4500001	5500000	0.68
HiC_scaffold_34	5000001	6000000	0.64
HiC_scaffold_34	5500001	6500000	0.48
HiC_scaffold_34	6000001	7000000	0.41
HiC_scaffold_34	6500001	7500000	0.32
HiC_scaffold_34	7000001	8000000	0.13
HiC_scaffold_34	7500001	8500000	0.34
HiC_scaffold_34	8000001	9000000	0.67
HiC_scaffold_34	8500001	9500000	0.72
HiC_scaffold_34	9000001	10000000	0.72
HiC_scaffold_34	9500001	10500000	0.73
HiC_scaffold_34	10000001	11000000	0.44
HiC_scaffold_34	10500001	11500000	0.04
HiC_scaffold_34	11000001	12000000	0.07
HiC_scaffold_34	11500001	12500000	0.32
HiC_scaffold_34	12000001	13000000	0.47
HiC_scaffold_36	1	1000000	0.51
HiC_scaffold_36	500001	1500000	0.46
HiC_scaffold_36	1000001	2000000	0.31
HiC_scaffold_36	1500001	2500000	0.15
HiC_scaffold_36	2000001	3000000	0.01
HiC_scaffold_36	2500001	3500000	0.06
HiC_scaffold_36	3000001	4000000	0.12
HiC_scaffold_36	3500001	4500000	0.1
HiC_scaffold_36	4000001	5000000	0.28
HiC_scaffold_36	4500001	5500000	0.65
HiC_scaffold_36	5000001	6000000	0.52
HiC_scaffold_36	5500001	6500000	0.25
HiC_scaffold_36	6000001	7000000	0.37
HiC_scaffold_36	6500001	7500000	0.49
HiC_scaffold_36	7000001	8000000	0.27
HiC_scaffold_36	7500001	8500000	0.07
HiC_scaffold_36	8000001	9000000	0.23
HiC_scaffold_36	8500001	9500000	0.61
HiC_scaffold_36	9000001	10000000	0.59
HiC_scaffold_36	9500001	10500000	0.32
HiC_scaffold_36	10000001	11000000	0.41
HiC_scaffold_36	10500001	11500000	0.45
HiC_scaffold_36	11000001	12000000	0.21
HiC_scaffold_36	11500001	12500000	0.13
HiC_scaffold_36	12000001	13000000	0.29
HiC_scaffold_36	12500001	13500000	0.41
HiC_scaffold_36	13000001	14000000	0.27
HiC_scaffold_36	13500001	14500000	0.26
HiC_scaffold_36	14000001	15000000	0.42
HiC_scaffold_36	14500001	15500000	0.41
HiC_scaffold_36	15000001	16000000	0.39
HiC_scaffold_36	15500001	16500000	0.46
HiC_scaffold_36	16000001	17000000	0.87
HiC_scaffold_36	16500001	17500000	0.96
HiC_scaffold_36	17000001	18000000	0.52
HiC_scaffold_36	17500001	18500000	0.57
HiC_scaffold_36	18000001	19000000	0.82
HiC_scaffold_36	18500001	19500000	0.89
HiC_scaffold_36	19000001	20000000	0.91
HiC_scaffold_36	19500001	20500000	0.95
HiC_scaffold_36	20000001	21000000	0.74
HiC_scaffold_39	1	1000000	0.68
HiC_scaffold_39	500001	1500000	0.62
HiC_scaffold_39	1000001	2000000	0.41
HiC_scaffold_39	1500001	2500000	0.48
HiC_scaffold_39	2000001	3000000	0.16
HiC_scaffold_39	2500001	3500000	0.52
HiC_scaffold_39	3000001	4000000	0.67
HiC_scaffold_39	3500001	4500000	0.52
HiC_scaffold_39	4000001	5000000	0.51
HiC_scaffold_39	4500001	5500000	0.37
HiC_scaffold_39	5000001	6000000	0.38
HiC_scaffold_39	5500001	6500000	0.61
HiC_scaffold_39	6000001	7000000	0.8
HiC_scaffold_39	6500001	7500000	0.65
HiC_scaffold_39	7000001	8000000	0.58
HiC_scaffold_39	7500001	8500000	0.38
HiC_scaffold_39	8000001	9000000	0.25
HiC_scaffold_39	8500001	9500000	0.39
HiC_scaffold_39	9000001	10000000	0.56
HiC_scaffold_39	9500001	10500000	0.75
HiC_scaffold_39	10000001	11000000	0.77
HiC_scaffold_39	10500001	11500000	0.48
HiC_scaffold_39	11000001	12000000	0.54
HiC_scaffold_39	11500001	12500000	0.83
HiC_scaffold_39	12000001	13000000	0.89
HiC_scaffold_39	12500001	13500000	0.51
HiC_scaffold_39	13000001	14000000	0.43
HiC_scaffold_39	13500001	14500000	0.64
HiC_scaffold_39	14000001	15000000	0.51
HiC_scaffold_39	14500001	15500000	0.27
HiC_scaffold_39	15000001	16000000	0.35
HiC_scaffold_39	15500001	16500000	0.32
HiC_scaffold_39	16000001	17000000	0.07
HiC_scaffold_39	16500001	17500000	0.32
HiC_scaffold_39	17000001	18000000	0.51
HiC_scaffold_39	17500001	18500000	0.45
HiC_scaffold_39	18000001	19000000	0.46
HiC_scaffold_39	18500001	19500000	0.5
HiC_scaffold_39	19000001	20000000	0.56
HiC_scaffold_39	19500001	20500000	0.67
HiC_scaffold_39	20000001	21000000	0.68
HiC_scaffold_39	20500001	21500000	0.5
HiC_scaffold_39	21000001	22000000	0.6
HiC_scaffold_39	21500001	22500000	0.76
HiC_scaffold_39	22000001	23000000	0.65
HiC_scaffold_39	22500001	23500000	0.46
HiC_scaffold_39	23000001	24000000	0.52
HiC_scaffold_39	23500001	24500000	0.66
HiC_scaffold_39	24000001	25000000	0.91
HiC_scaffold_39	24500001	25500000	1.02
HiC_scaffold_39	25000001	26000000	0.41
HiC_scaffold_39	25500001	26500000	0.23
HiC_scaffold_39	26000001	27000000	0.52
HiC_scaffold_39	26500001	27500000	0.66
HiC_scaffold_39	27000001	28000000	0.66
HiC_scaffold_39	27500001	28500000	0.65
HiC_scaffold_39	28000001	29000000	0.43
HiC_scaffold_39	28500001	29500000	0.27
HiC_scaffold_39	29000001	30000000	0.73
HiC_scaffold_39	29500001	30500000	0.83
HiC_scaffold_39	30000001	31000000	0.48
HiC_scaffold_39	30500001	31500000	0.37
HiC_scaffold_39	31000001	32000000	0.26
HiC_scaffold_39	31500001	32500000	0.32
HiC_scaffold_39	32000001	33000000	0.59
HiC_scaffold_39	32500001	33500000	0.43
HiC_scaffold_39	33000001	34000000	0.29
HiC_scaffold_39	33500001	34500000	0.65
HiC_scaffold_39	34000001	35000000	0.74
HiC_scaffold_39	34500001	35500000	0.56
HiC_scaffold_39	35000001	36000000	0.47
HiC_scaffold_39	35500001	36500000	0.64
HiC_scaffold_39	36000001	37000000	0.66
HiC_scaffold_39	36500001	37500000	0.49
HiC_scaffold_39	37000001	38000000	0.51
HiC_scaffold_39	37500001	38500000	0.47
HiC_scaffold_39	38000001	39000000	0.53
HiC_scaffold_39	38500001	39500000	0.54
HiC_scaffold_39	39000001	40000000	0.51
HiC_scaffold_39	39500001	40500000	0.6
HiC_scaffold_44	1	1000000	0.26
HiC_scaffold_44	500001	1500000	0.29
HiC_scaffold_44	1000001	2000000	0.38
HiC_scaffold_44	1500001	2500000	0.38
HiC_scaffold_44	2000001	3000000	0.35
HiC_scaffold_44	2500001	3500000	0.28
HiC_scaffold_44	3000001	4000000	0.44
HiC_scaffold_44	3500001	4500000	0.48
HiC_scaffold_44	4000001	5000000	0.36
HiC_scaffold_44	4500001	5500000	0.72
HiC_scaffold_44	5000001	6000000	1.14
HiC_scaffold_44	5500001	6500000	0.77
HiC_scaffold_44	6000001	7000000	0.42
HiC_scaffold_44	6500001	7500000	0.47
HiC_scaffold_44	7000001	8000000	0.38
HiC_scaffold_44	7500001	8500000	0.72
HiC_scaffold_44	8000001	9000000	0.85
HiC_scaffold_44	8500001	9500000	0.98
HiC_scaffold_44	9000001	10000000	0.83
HiC_scaffold_44	9500001	10500000	0.54
HiC_scaffold_44	10000001	11000000	0.48
HiC_scaffold_44	10500001	11500000	0.51
HiC_scaffold_44	11000001	12000000	0.61
HiC_scaffold_44	11500001	12500000	0.76
HiC_scaffold_44	12000001	13000000	0.81
HiC_scaffold_44	12500001	13500000	0.71
HiC_scaffold_44	13000001	14000000	0.85
HiC_scaffold_44	13500001	14500000	1.05
HiC_scaffold_44	14000001	15000000	0.83
HiC_scaffold_44	14500001	15500000	0.41
HiC_scaffold_44	15000001	16000000	0.38
HiC_scaffold_44	15500001	16500000	0.48
HiC_scaffold_44	16000001	17000000	0.52
HiC_scaffold_44	16500001	17500000	0.61
HiC_scaffold_44	17000001	18000000	0.5
HiC_scaffold_44	17500001	18500000	0.24
HiC_scaffold_44	18000001	19000000	0.49
HiC_scaffold_44	18500001	19500000	0.49
HiC_scaffold_44	19000001	20000000	0.23
HiC_scaffold_44	19500001	20500000	0.53
HiC_scaffold_44	20000001	21000000	0.63
HiC_scaffold_44	20500001	21500000	0.38
HiC_scaffold_44	21000001	22000000	0.34
HiC_scaffold_44	21500001	22500000	0.61
HiC_scaffold_44	22000001	23000000	0.89
HiC_scaffold_44	22500001	23500000	0.75
HiC_scaffold_44	23000001	24000000	0.52
HiC_scaffold_44	23500001	24500000	0.35
HiC_scaffold_44	24000001	25000000	0.46
HiC_scaffold_44	24500001	25500000	0.75
HiC_scaffold_44	25000001	26000000	0.78
HiC_scaffold_44	25500001	26500000	0.88
HiC_scaffold_44	26000001	27000000	0.93
HiC_scaffold_44	26500001	27500000	0.84
HiC_scaffold_44	27000001	28000000	0.7
HiC_scaffold_44	27500001	28500000	0.79
HiC_scaffold_44	28000001	29000000	0.91
HiC_scaffold_44	28500001	29500000	0.54
HiC_scaffold_44	29000001	30000000	0.4
HiC_scaffold_44	29500001	30500000	0.34
HiC_scaffold_44	30000001	31000000	0.56
HiC_scaffold_44	30500001	31500000	0.78
HiC_scaffold_44	31000001	32000000	0.54
HiC_scaffold_44	31500001	32500000	0.43
HiC_scaffold_44	32000001	33000000	0.25
HiC_scaffold_44	32500001	33500000	0.29
HiC_scaffold_44	33000001	34000000	0.37
HiC_scaffold_44	33500001	34500000	0.76
HiC_scaffold_44	34000001	35000000	1
HiC_scaffold_44	34500001	35500000	0.58
HiC_scaffold_44	35000001	36000000	0.25
HiC_scaffold_44	35500001	36500000	0.62
HiC_scaffold_44	36000001	37000000	0.67
HiC_scaffold_44	36500001	37500000	0.36
HiC_scaffold_44	37000001	38000000	0.63
HiC_scaffold_44	37500001	38500000	0.51
HiC_scaffold_44	38000001	39000000	0.28
HiC_scaffold_44	38500001	39500000	0.52
HiC_scaffold_44	39000001	40000000	0.44
HiC_scaffold_5	1	1000000	0.67
HiC_scaffold_5	500001	1500000	0.38
HiC_scaffold_5	1000001	2000000	0.46
HiC_scaffold_5	1500001	2500000	0.92
HiC_scaffold_5	2000001	3000000	0.95
HiC_scaffold_5	2500001	3500000	0.93
HiC_scaffold_5	3000001	4000000	0.78
HiC_scaffold_5	3500001	4500000	0.54
HiC_scaffold_5	4000001	5000000	0.75
HiC_scaffold_5	4500001	5500000	0.74
HiC_scaffold_5	5000001	6000000	0.51
HiC_scaffold_5	5500001	6500000	0.45
HiC_scaffold_5	6000001	7000000	0.38
HiC_scaffold_5	6500001	7500000	0.44
HiC_scaffold_5	7000001	8000000	0.42
HiC_scaffold_5	7500001	8500000	0.33
HiC_scaffold_5	8000001	9000000	0.3
HiC_scaffold_5	8500001	9500000	0.38
HiC_scaffold_5	9000001	10000000	0.51
HiC_scaffold_5	9500001	10500000	0.4
HiC_scaffold_5	10000001	11000000	0.33
HiC_scaffold_5	10500001	11500000	0.26
HiC_scaffold_5	11000001	12000000	0.27
HiC_scaffold_5	11500001	12500000	0.37
HiC_scaffold_5	12000001	13000000	0.13
HiC_scaffold_5	12500001	13500000	0.03
HiC_scaffold_5	13000001	14000000	0.29
HiC_scaffold_5	13500001	14500000	0.7
HiC_scaffold_5	14000001	15000000	0.66
HiC_scaffold_5	14500001	15500000	0.44
HiC_scaffold_5	15000001	16000000	0.44
HiC_scaffold_5	15500001	16500000	0.48
HiC_scaffold_5	16000001	17000000	0.87
HiC_scaffold_5	16500001	17500000	0.96
HiC_scaffold_5	17000001	18000000	0.59
HiC_scaffold_5	17500001	18500000	0.53
HiC_scaffold_5	18000001	19000000	0.5
HiC_scaffold_5	18500001	19500000	0.67
HiC_scaffold_5	19000001	20000000	0.72
HiC_scaffold_5	19500001	20500000	0.63
HiC_scaffold_5	20000001	21000000	0.51
HiC_scaffold_5	20500001	21500000	0.35
HiC_scaffold_5	21000001	22000000	0.38
HiC_scaffold_5	21500001	22500000	0.31
HiC_scaffold_5	22000001	23000000	0.27
HiC_scaffold_5	22500001	23500000	0.26
HiC_scaffold_5	23000001	24000000	0.39
HiC_scaffold_5	23500001	24500000	0.55
HiC_scaffold_5	24000001	25000000	0.32
HiC_scaffold_5	24500001	25500000	0.29
HiC_scaffold_5	25000001	26000000	0.45
HiC_scaffold_5	25500001	26500000	0.42
HiC_scaffold_5	26000001	27000000	0.37
HiC_scaffold_5	26500001	27500000	0.19
HiC_scaffold_5	27000001	28000000	0.23
HiC_scaffold_5	27500001	28500000	0.43
HiC_scaffold_5	28000001	29000000	0.31
HiC_scaffold_5	28500001	29500000	0.21
HiC_scaffold_5	29000001	30000000	0.27
HiC_scaffold_50	1	1000000	0.48
HiC_scaffold_27	1	1000000	0.89
HiC_scaffold_27	500001	1500000	0.94
HiC_scaffold_27	1000001	2000000	0.29
HiC_scaffold_27	1500001	2500000	0.13
HiC_scaffold_27	2000001	3000000	0.21
HiC_scaffold_27	2500001	3500000	0.15
HiC_scaffold_27	3000001	4000000	0.21
HiC_scaffold_27	3500001	4500000	0.77
HiC_scaffold_27	4000001	5000000	0.82
HiC_scaffold_27	4500001	5500000	0.55
HiC_scaffold_27	5000001	6000000	0.8
HiC_scaffold_27	5500001	6500000	0.64
HiC_scaffold_27	6000001	7000000	0.4
HiC_scaffold_27	6500001	7500000	0.3
HiC_scaffold_27	7000001	8000000	0.31
HiC_scaffold_27	7500001	8500000	1.04
HiC_scaffold_27	8000001	9000000	1
HiC_scaffold_27	8500001	9500000	0.45
HiC_scaffold_27	9000001	10000000	0.75
HiC_scaffold_27	9500001	10500000	0.86
HiC_scaffold_27	10000001	11000000	0.92
HiC_scaffold_27	10500001	11500000	1
HiC_scaffold_27	11000001	12000000	0.79
HiC_scaffold_27	11500001	12500000	0.52
HiC_scaffold_27	12000001	13000000	0.49
HiC_scaffold_27	12500001	13500000	0.3
HiC_scaffold_27	13000001	14000000	0.39
HiC_scaffold_27	13500001	14500000	0.76
HiC_scaffold_27	14000001	15000000	0.6
HiC_scaffold_27	14500001	15500000	0.24
HiC_scaffold_27	15000001	16000000	0.33
HiC_scaffold_27	15500001	16500000	0.5
HiC_scaffold_27	16000001	17000000	0.38
HiC_scaffold_27	16500001	17500000	0.61
HiC_scaffold_27	17000001	18000000	0.84
HiC_scaffold_27	17500001	18500000	0.73
HiC_scaffold_27	18000001	19000000	0.66
HiC_scaffold_27	18500001	19500000	0.64
HiC_scaffold_27	19000001	20000000	0.79
HiC_scaffold_27	19500001	20500000	0.76
HiC_scaffold_27	20000001	21000000	0.62
HiC_scaffold_27	20500001	21500000	0.41
HiC_scaffold_27	21000001	22000000	0.48
HiC_scaffold_27	21500001	22500000	0.6
HiC_scaffold_27	22000001	23000000	0.6
HiC_scaffold_27	22500001	23500000	0.58
HiC_scaffold_27	23000001	24000000	0.24
HiC_scaffold_27	23500001	24500000	0.27
HiC_scaffold_27	24000001	25000000	0.34
HiC_scaffold_27	24500001	25500000	0.76
HiC_scaffold_27	25000001	26000000	0.9
HiC_scaffold_27	25500001	26500000	0.5
HiC_scaffold_27	26000001	27000000	0.53
HiC_scaffold_27	26500001	27500000	0.81
HiC_scaffold_27	27000001	28000000	0.52
HiC_scaffold_27	27500001	28500000	0.23
HiC_scaffold_27	28000001	29000000	0.56
HiC_scaffold_27	28500001	29500000	0.71
HiC_scaffold_27	29000001	30000000	0.62
HiC_scaffold_27	29500001	30500000	0.42
HiC_scaffold_27	30000001	31000000	0.7
HiC_scaffold_27	30500001	31500000	0.68
HiC_scaffold_27	31000001	32000000	0.16
HiC_scaffold_27	31500001	32500000	0.12
HiC_scaffold_27	32000001	33000000	0.19
HiC_scaffold_27	32500001	33500000	0.3
HiC_scaffold_27	33000001	34000000	0.46
HiC_scaffold_27	33500001	34500000	0.38
HiC_scaffold_27	34000001	35000000	0.39
HiC_scaffold_27	34500001	35500000	0.48
HiC_scaffold_27	35000001	36000000	0.3
HiC_scaffold_27	35500001	36500000	0.21
HiC_scaffold_28	1	1000000	0.97
HiC_scaffold_28	500001	1500000	0.57
HiC_scaffold_28	1000001	2000000	0.46
HiC_scaffold_28	1500001	2500000	0.91
HiC_scaffold_28	2000001	3000000	0.97
HiC_scaffold_28	2500001	3500000	0.46
HiC_scaffold_28	3000001	4000000	0.19
HiC_scaffold_28	3500001	4500000	0.11
HiC_scaffold_28	4000001	5000000	0.18
HiC_scaffold_28	4500001	5500000	0.15
HiC_scaffold_28	5000001	6000000	0.14
HiC_scaffold_28	5500001	6500000	0.58
HiC_scaffold_28	6000001	7000000	0.53
HiC_scaffold_28	6500001	7500000	0.35
HiC_scaffold_28	7000001	8000000	0.63
HiC_scaffold_28	7500001	8500000	0.41
HiC_scaffold_28	8000001	9000000	0.23
HiC_scaffold_28	8500001	9500000	0.26
HiC_scaffold_28	9000001	10000000	0.57
HiC_scaffold_28	9500001	10500000	0.93
HiC_scaffold_28	10000001	11000000	0.95
HiC_scaffold_28	10500001	11500000	0.72
HiC_scaffold_28	11000001	12000000	0.36
HiC_scaffold_28	11500001	12500000	0.34
HiC_scaffold_28	12000001	13000000	0.5
HiC_scaffold_28	12500001	13500000	0.73
HiC_scaffold_28	13000001	14000000	0.77
HiC_scaffold_28	13500001	14500000	0.45
HiC_scaffold_28	14000001	15000000	0.18
HiC_scaffold_28	14500001	15500000	0.38
HiC_scaffold_28	15000001	16000000	0.35
HiC_scaffold_28	15500001	16500000	0.11
HiC_scaffold_28	16000001	17000000	0.39
HiC_scaffold_28	16500001	17500000	0.41
HiC_scaffold_28	17000001	18000000	0.58
HiC_scaffold_28	17500001	18500000	0.58
HiC_scaffold_28	18000001	19000000	0.34
HiC_scaffold_28	18500001	19500000	0.41
HiC_scaffold_28	19000001	20000000	0.32
HiC_scaffold_28	19500001	20500000	0.42
HiC_scaffold_28	20000001	21000000	0.4
HiC_scaffold_28	20500001	21500000	0.47
HiC_scaffold_28	21000001	22000000	0.57
HiC_scaffold_28	21500001	22500000	0.32
HiC_scaffold_28	22000001	23000000	0.56
HiC_scaffold_28	22500001	23500000	0.67
HiC_scaffold_28	23000001	24000000	0.25
HiC_scaffold_28	23500001	24500000	0.3
HiC_scaffold_28	24000001	25000000	0.72
HiC_scaffold_28	24500001	25500000	0.9
HiC_scaffold_28	25000001	26000000	0.69
HiC_scaffold_28	25500001	26500000	0.5
HiC_scaffold_28	26000001	27000000	0.67
HiC_scaffold_28	26500001	27500000	0.59
HiC_scaffold_28	27000001	28000000	0.28
HiC_scaffold_28	27500001	28500000	0.58
HiC_scaffold_28	28000001	29000000	0.62
HiC_scaffold_28	28500001	29500000	0.34
HiC_scaffold_28	29000001	30000000	0.22
HiC_scaffold_28	29500001	30500000	0.26
HiC_scaffold_28	30000001	31000000	0.61
HiC_scaffold_28	30500001	31500000	0.68
HiC_scaffold_28	31000001	32000000	0.54
HiC_scaffold_28	31500001	32500000	0.49
HiC_scaffold_28	32000001	33000000	0.33
HiC_scaffold_28	32500001	33500000	0.36
HiC_scaffold_28	33000001	34000000	0.42
HiC_scaffold_28	33500001	34500000	0.44
HiC_scaffold_28	34000001	35000000	0.43
HiC_scaffold_28	34500001	35500000	0.36
HiC_scaffold_28	35000001	36000000	0.65
HiC_scaffold_28	35500001	36500000	0.77
HiC_scaffold_28	36000001	37000000	0.37
HiC_scaffold_28	36500001	37500000	0.18
HiC_scaffold_28	37000001	38000000	0.4
HiC_scaffold_28	37500001	38500000	0.62
HiC_scaffold_28	38000001	39000000	0.79
HiC_scaffold_29	1	1000000	0.65
HiC_scaffold_29	500001	1500000	0.14
HiC_scaffold_29	1000001	2000000	0.42
HiC_scaffold_29	1500001	2500000	0.52
HiC_scaffold_29	2000001	3000000	0.45
HiC_scaffold_29	2500001	3500000	0.53
HiC_scaffold_29	3000001	4000000	0.52
HiC_scaffold_29	3500001	4500000	0.47
HiC_scaffold_29	4000001	5000000	0.32
HiC_scaffold_29	4500001	5500000	0.36
HiC_scaffold_29	5000001	6000000	0.39
HiC_scaffold_29	5500001	6500000	0.27
HiC_scaffold_29	6000001	7000000	0.26
HiC_scaffold_29	6500001	7500000	0.25
HiC_scaffold_29	7000001	8000000	0.28
HiC_scaffold_29	7500001	8500000	0.48
HiC_scaffold_29	8000001	9000000	1.14
HiC_scaffold_29	8500001	9500000	1.04
HiC_scaffold_29	9000001	10000000	0.55
HiC_scaffold_29	9500001	10500000	0.96
HiC_scaffold_29	10000001	11000000	0.92
HiC_scaffold_29	10500001	11500000	0.6
HiC_scaffold_29	11000001	12000000	0.48
HiC_scaffold_29	11500001	12500000	0.33
HiC_scaffold_29	12000001	13000000	0.64
HiC_scaffold_29	12500001	13500000	0.89
HiC_scaffold_29	13000001	14000000	0.33
HiC_scaffold_29	13500001	14500000	0.31
HiC_scaffold_29	14000001	15000000	0.44
HiC_scaffold_29	14500001	15500000	0.6
HiC_scaffold_29	15000001	16000000	0.84
HiC_scaffold_29	15500001	16500000	0.7
HiC_scaffold_29	16000001	17000000	0.64
HiC_scaffold_29	16500001	17500000	0.73
HiC_scaffold_29	17000001	18000000	0.68
HiC_scaffold_29	17500001	18500000	0.45
HiC_scaffold_29	18000001	19000000	0.46
HiC_scaffold_29	18500001	19500000	0.49
HiC_scaffold_29	19000001	20000000	0.23
HiC_scaffold_29	19500001	20500000	0.41
HiC_scaffold_29	20000001	21000000	0.71
HiC_scaffold_29	20500001	21500000	0.54
HiC_scaffold_29	21000001	22000000	0.41
HiC_scaffold_29	21500001	22500000	0.53
HiC_scaffold_29	22000001	23000000	0.86
HiC_scaffold_29	22500001	23500000	0.81
HiC_scaffold_29	23000001	24000000	0.58
HiC_scaffold_29	23500001	24500000	0.5
HiC_scaffold_29	24000001	25000000	0.46
HiC_scaffold_29	24500001	25500000	0.5
HiC_scaffold_29	25000001	26000000	0.28
HiC_scaffold_29	25500001	26500000	0.45
HiC_scaffold_29	26000001	27000000	0.98
HiC_scaffold_29	26500001	27500000	0.81
HiC_scaffold_29	27000001	28000000	0.59
HiC_scaffold_29	27500001	28500000	0.53
HiC_scaffold_29	28000001	29000000	0.5
HiC_scaffold_29	28500001	29500000	0.48
HiC_scaffold_29	29000001	30000000	0.54
HiC_scaffold_29	29500001	30500000	0.4
HiC_scaffold_29	30000001	31000000	0.45
HiC_scaffold_29	30500001	31500000	0.8
HiC_scaffold_29	31000001	32000000	0.51
HiC_scaffold_29	31500001	32500000	0.42
HiC_scaffold_29	32000001	33000000	0.47
HiC_scaffold_29	32500001	33500000	0.69
HiC_scaffold_29	33000001	34000000	0.58
HiC_scaffold_29	33500001	34500000	0.33
HiC_scaffold_29	34000001	35000000	0.48
HiC_scaffold_29	34500001	35500000	0.45
HiC_scaffold_29	35000001	36000000	0.51
HiC_scaffold_47	1	1000000	0.3
HiC_scaffold_47	500001	1500000	0.52
HiC_scaffold_47	1000001	2000000	0.42
HiC_scaffold_47	1500001	2500000	0.2
HiC_scaffold_47	2000001	3000000	0.08
HiC_scaffold_47	2500001	3500000	0.3
HiC_scaffold_47	3000001	4000000	0.32
HiC_scaffold_47	3500001	4500000	0.25
HiC_scaffold_47	4000001	5000000	0.64
HiC_scaffold_47	4500001	5500000	0.71
HiC_scaffold_47	5000001	6000000	0.83
HiC_scaffold_47	5500001	6500000	1.18
HiC_scaffold_47	6000001	7000000	0.77
HiC_scaffold_47	6500001	7500000	0.46
HiC_scaffold_47	7000001	8000000	0.61
HiC_scaffold_47	7500001	8500000	0.75
HiC_scaffold_47	8000001	9000000	0.67
HiC_scaffold_47	8500001	9500000	0.53
HiC_scaffold_47	9000001	10000000	0.53
HiC_scaffold_47	9500001	10500000	0.73
HiC_scaffold_47	10000001	11000000	0.87
HiC_scaffold_47	10500001	11500000	0.66
HiC_scaffold_47	11000001	12000000	0.65
HiC_scaffold_47	11500001	12500000	0.65
HiC_scaffold_47	12000001	13000000	0.59
HiC_scaffold_47	12500001	13500000	0.32
HiC_scaffold_47	13000001	14000000	0.36
HiC_scaffold_47	13500001	14500000	0.71
HiC_scaffold_47	14000001	15000000	0.6
HiC_scaffold_47	14500001	15500000	0.67
HiC_scaffold_47	15000001	16000000	0.57
HiC_scaffold_47	15500001	16500000	0.22
HiC_scaffold_47	16000001	17000000	0.15
HiC_scaffold_47	16500001	17500000	0.01
HiC_scaffold_47	17000001	18000000	0.4
HiC_scaffold_47	17500001	18500000	0.79
HiC_scaffold_47	18000001	19000000	0.62
HiC_scaffold_47	18500001	19500000	0.31
HiC_scaffold_47	19000001	20000000	0.34
HiC_scaffold_47	19500001	20500000	0.39
HiC_scaffold_47	20000001	21000000	0.29
HiC_scaffold_47	20500001	21500000	0.58
HiC_scaffold_47	21000001	22000000	0.44
HiC_scaffold_47	21500001	22500000	0.34
HiC_scaffold_47	22000001	23000000	0.61
HiC_scaffold_47	22500001	23500000	0.45
HiC_scaffold_47	23000001	24000000	0.78
HiC_scaffold_47	23500001	24500000	0.92
HiC_scaffold_47	24000001	25000000	0.78
HiC_scaffold_47	24500001	25500000	0.89
HiC_scaffold_47	25000001	26000000	0.58
HiC_scaffold_47	25500001	26500000	0.42
HiC_scaffold_47	26000001	27000000	0.61
HiC_scaffold_47	26500001	27500000	0.81
HiC_scaffold_47	27000001	28000000	1.08
HiC_scaffold_47	27500001	28500000	0.99
HiC_scaffold_47	28000001	29000000	0.63
HiC_scaffold_47	28500001	29500000	0.66
HiC_scaffold_47	29000001	30000000	0.74
HiC_scaffold_47	29500001	30500000	0.89
HiC_scaffold_47	30000001	31000000	0.61
HiC_scaffold_47	30500001	31500000	0.12
HiC_scaffold_47	31000001	32000000	0.33
HiC_scaffold_47	31500001	32500000	0.47
HiC_scaffold_47	32000001	33000000	0.54
HiC_scaffold_47	32500001	33500000	0.5
HiC_scaffold_47	33000001	34000000	0.87
HiC_scaffold_47	33500001	34500000	0.99
HiC_scaffold_47	34000001	35000000	0.69
HiC_scaffold_47	34500001	35500000	0.51
HiC_scaffold_47	35000001	36000000	0.32
HiC_scaffold_47	35500001	36500000	0.43
HiC_scaffold_47	36000001	37000000	0.48
HiC_scaffold_47	36500001	37500000	0.72
HiC_scaffold_47	37000001	38000000	0.91
HiC_scaffold_47	37500001	38500000	0.47
HiC_scaffold_47	38000001	39000000	0.04
HiC_scaffold_47	38500001	39500000	0.2
HiC_scaffold_47	39000001	40000000	0.18
HiC_scaffold_47	39500001	40500000	0.05
HiC_scaffold_47	40000001	41000000	0.25
HiC_scaffold_47	40500001	41500000	0.5
HiC_scaffold_47	41000001	42000000	0.47
HiC_scaffold_47	41500001	42500000	0.25
HiC_scaffold_47	42000001	43000000	0.29
HiC_scaffold_47	42500001	43500000	0.37
HiC_scaffold_47	43000001	44000000	0.17
HiC_scaffold_47	43500001	44500000	0.41
HiC_scaffold_47	44000001	45000000	0.64
HiC_scaffold_47	44500001	45500000	0.61
HiC_scaffold_47	45000001	46000000	0.47
HiC_scaffold_47	45500001	46500000	0.46
HiC_scaffold_47	46000001	47000000	0.51
HiC_scaffold_47	46500001	47500000	0.42
HiC_scaffold_47	47000001	48000000	0.53
HiC_scaffold_47	47500001	48500000	0.54
HiC_scaffold_47	48000001	49000000	0.48
HiC_scaffold_47	48500001	49500000	0.36
HiC_scaffold_8	1	1000000	0.29
HiC_scaffold_8	500001	1500000	0.03
HiC_scaffold_8	1000001	2000000	0.44
HiC_scaffold_8	1500001	2500000	0.51
HiC_scaffold_8	2000001	3000000	0.29
HiC_scaffold_8	2500001	3500000	0.34
HiC_scaffold_8	3000001	4000000	0.15
HiC_scaffold_8	3500001	4500000	0.1
HiC_scaffold_8	4000001	5000000	0.1
HiC_scaffold_8	4500001	5500000	0.32
HiC_scaffold_8	5000001	6000000	0.36
HiC_scaffold_8	5500001	6500000	0.05
HiC_scaffold_8	6000001	7000000	0.02
HiC_scaffold_8	6500001	7500000	0.29
HiC_scaffold_8	7000001	8000000	0.82
HiC_scaffold_8	7500001	8500000	0.9
HiC_scaffold_8	8000001	9000000	0.94
HiC_scaffold_8	8500001	9500000	0.7
HiC_scaffold_8	9000001	10000000	0.26
HiC_scaffold_8	9500001	10500000	0.31
HiC_scaffold_8	10000001	11000000	0.5
HiC_scaffold_8	10500001	11500000	0.86
HiC_scaffold_8	11000001	12000000	0.83
HiC_scaffold_8	11500001	12500000	0.43
HiC_scaffold_8	12000001	13000000	0.22
HiC_scaffold_8	12500001	13500000	0.64
HiC_scaffold_8	13000001	14000000	0.81
HiC_scaffold_8	13500001	14500000	0.53
HiC_scaffold_8	14000001	15000000	0.76
HiC_scaffold_8	14500001	15500000	0.61
HiC_scaffold_8	15000001	16000000	0.5
HiC_scaffold_8	15500001	16500000	1.14
HiC_scaffold_8	16000001	17000000	1
HiC_scaffold_8	16500001	17500000	0.77
HiC_scaffold_8	17000001	18000000	0.86
HiC_scaffold_8	17500001	18500000	0.51
HiC_scaffold_8	18000001	19000000	0.38
HiC_scaffold_8	18500001	19500000	0.67
HiC_scaffold_8	19000001	20000000	0.86
HiC_scaffold_8	19500001	20500000	0.45
HiC_scaffold_8	20000001	21000000	0.28
HiC_scaffold_8	20500001	21500000	1.02
HiC_scaffold_8	21000001	22000000	1.32
HiC_scaffold_8	21500001	22500000	1.31
HiC_scaffold_8	22000001	23000000	0.93
HiC_scaffold_8	22500001	23500000	0.15
HiC_scaffold_8	23000001	24000000	0.16
HiC_scaffold_8	23500001	24500000	0.24
HiC_scaffold_8	24000001	25000000	0.54
[truncated: 667 more rows]

## Sheet: 1c_Helitron
Figure 1c source data: Circos Density Helitron
chr	start	end	value
HiC_scaffold_46	1	1000000	0.042906
HiC_scaffold_46	500001	1500000	0.020403
HiC_scaffold_46	1000001	2000000	0.035379
HiC_scaffold_46	1500001	2500000	0.043518
HiC_scaffold_46	2000001	3000000	0.036113
HiC_scaffold_46	2500001	3500000	0.032069
HiC_scaffold_46	3000001	4000000	0.03646
HiC_scaffold_46	3500001	4500000	0.039775
HiC_scaffold_46	4000001	5000000	0.031108
HiC_scaffold_46	4500001	5500000	0.04443
HiC_scaffold_46	5000001	6000000	0.057202
HiC_scaffold_46	5500001	6500000	0.050941
HiC_scaffold_46	6000001	7000000	0.041528
HiC_scaffold_46	6500001	7500000	0.046957
HiC_scaffold_46	7000001	8000000	0.047249
HiC_scaffold_46	7500001	8500000	0.044664
HiC_scaffold_46	8000001	9000000	0.056282
HiC_scaffold_46	8500001	9500000	0.060995
HiC_scaffold_46	9000001	10000000	0.05379
HiC_scaffold_46	9500001	10500000	0.042245
HiC_scaffold_46	10000001	11000000	0.036684
HiC_scaffold_46	10500001	11500000	0.044382
HiC_scaffold_46	11000001	12000000	0.036715
HiC_scaffold_46	11500001	12500000	0.022874
HiC_scaffold_46	12000001	13000000	0.045155
HiC_scaffold_46	12500001	13500000	0.049057
HiC_scaffold_46	13000001	14000000	0.029234
HiC_scaffold_46	13500001	14500000	0.016354
HiC_scaffold_46	14000001	15000000	0.019585
HiC_scaffold_46	14500001	15500000	0.043549
HiC_scaffold_46	15000001	16000000	0.059967
HiC_scaffold_46	15500001	16500000	0.037423
HiC_scaffold_46	16000001	17000000	0.012249
HiC_scaffold_46	16500001	17500000	0.024363
HiC_scaffold_46	17000001	18000000	0.040536
HiC_scaffold_46	17500001	18500000	0.0327
HiC_scaffold_46	18000001	19000000	0.016074
HiC_scaffold_46	18500001	19500000	0.016094
HiC_scaffold_46	19000001	20000000	0.022044
HiC_scaffold_46	19500001	20500000	0.035571
HiC_scaffold_46	20000001	21000000	0.03939
HiC_scaffold_46	20500001	21500000	0.028583
HiC_scaffold_46	21000001	22000000	0.033126
HiC_scaffold_46	21500001	22500000	0.035918
HiC_scaffold_46	22000001	23000000	0.033111
HiC_scaffold_46	22500001	23500000	0.051142
HiC_scaffold_46	23000001	24000000	0.060522
HiC_scaffold_46	23500001	24500000	0.032649
HiC_scaffold_46	24000001	25000000	0.02632
HiC_scaffold_46	24500001	25500000	0.048728
HiC_scaffold_46	25000001	26000000	0.041636
HiC_scaffold_46	25500001	26500000	0.047919
HiC_scaffold_46	26000001	27000000	0.053189
HiC_scaffold_46	26500001	27500000	0.05361
HiC_scaffold_46	27000001	28000000	0.056772
HiC_scaffold_46	27500001	28500000	0.035851
HiC_scaffold_46	28000001	29000000	0.032601
HiC_scaffold_46	28500001	29500000	0.0508
HiC_scaffold_46	29000001	30000000	0.056818
HiC_scaffold_46	29500001	30500000	0.05229
HiC_scaffold_46	30000001	31000000	0.049832
HiC_scaffold_46	30500001	31500000	0.060102
HiC_scaffold_46	31000001	32000000	0.069595
HiC_scaffold_46	31500001	32500000	0.047195
HiC_scaffold_46	32000001	33000000	0.0384
HiC_scaffold_46	32500001	33500000	0.043576
HiC_scaffold_46	33000001	34000000	0.023599
HiC_scaffold_46	33500001	34500000	0.016478
HiC_scaffold_46	34000001	35000000	0.020216
HiC_scaffold_46	34500001	35500000	0.02257
HiC_scaffold_34	1	1000000	0.072203
HiC_scaffold_34	500001	1500000	0.053161
HiC_scaffold_34	1000001	2000000	0.05891
HiC_scaffold_34	1500001	2500000	0.048261
HiC_scaffold_34	2000001	3000000	0.047438
HiC_scaffold_34	2500001	3500000	0.062442
HiC_scaffold_34	3000001	4000000	0.050787
HiC_scaffold_34	3500001	4500000	0.030862
HiC_scaffold_34	4000001	5000000	0.03041
HiC_scaffold_34	4500001	5500000	0.035097
HiC_scaffold_34	5000001	6000000	0.044736
HiC_scaffold_34	5500001	6500000	0.049919
HiC_scaffold_34	6000001	7000000	0.054755
HiC_scaffold_34	6500001	7500000	0.046522
HiC_scaffold_34	7000001	8000000	0.023154
HiC_scaffold_34	7500001	8500000	0.03464
HiC_scaffold_34	8000001	9000000	0.045197
HiC_scaffold_34	8500001	9500000	0.038217
HiC_scaffold_34	9000001	10000000	0.036316
HiC_scaffold_34	9500001	10500000	0.031326
HiC_scaffold_34	10000001	11000000	0.029419
HiC_scaffold_34	10500001	11500000	0.021274
HiC_scaffold_34	11000001	12000000	0.01679
HiC_scaffold_34	11500001	12500000	0.014639
HiC_scaffold_34	12000001	13000000	0.013037
HiC_scaffold_47	1	1000000	0.017116
HiC_scaffold_47	500001	1500000	0.023005
HiC_scaffold_47	1000001	2000000	0.034518
HiC_scaffold_47	1500001	2500000	0.041629
HiC_scaffold_47	2000001	3000000	0.03036
HiC_scaffold_47	2500001	3500000	0.021464
HiC_scaffold_47	3000001	4000000	0.018006
HiC_scaffold_47	3500001	4500000	0.029725
HiC_scaffold_47	4000001	5000000	0.04321
HiC_scaffold_47	4500001	5500000	0.035834
HiC_scaffold_47	5000001	6000000	0.027503
HiC_scaffold_47	5500001	6500000	0.022524
HiC_scaffold_47	6000001	7000000	0.031354
HiC_scaffold_47	6500001	7500000	0.045335
HiC_scaffold_47	7000001	8000000	0.053898
HiC_scaffold_47	7500001	8500000	0.048736
HiC_scaffold_47	8000001	9000000	0.044413
HiC_scaffold_47	8500001	9500000	0.042973
HiC_scaffold_47	9000001	10000000	0.034299
HiC_scaffold_47	9500001	10500000	0.032997
HiC_scaffold_47	10000001	11000000	0.043543
HiC_scaffold_47	10500001	11500000	0.054244
HiC_scaffold_47	11000001	12000000	0.042457
HiC_scaffold_47	11500001	12500000	0.042193
HiC_scaffold_47	12000001	13000000	0.045529
HiC_scaffold_47	12500001	13500000	0.057945
HiC_scaffold_47	13000001	14000000	0.061713
HiC_scaffold_47	13500001	14500000	0.052111
HiC_scaffold_47	14000001	15000000	0.040211
HiC_scaffold_47	14500001	15500000	0.036843
HiC_scaffold_47	15000001	16000000	0.066848
HiC_scaffold_47	15500001	16500000	0.057595
HiC_scaffold_47	16000001	17000000	0.032655
HiC_scaffold_47	16500001	17500000	0.031346
HiC_scaffold_47	17000001	18000000	0.021949
HiC_scaffold_47	17500001	18500000	0.009836
HiC_scaffold_47	18000001	19000000	0.022843
HiC_scaffold_47	18500001	19500000	0.045039
HiC_scaffold_47	19000001	20000000	0.040934
HiC_scaffold_47	19500001	20500000	0.028839
HiC_scaffold_47	20000001	21000000	0.033869
HiC_scaffold_47	20500001	21500000	0.053761
HiC_scaffold_47	21000001	22000000	0.055367
HiC_scaffold_47	21500001	22500000	0.035116
HiC_scaffold_47	22000001	23000000	0.029496
HiC_scaffold_47	22500001	23500000	0.028989
HiC_scaffold_47	23000001	24000000	0.02816
HiC_scaffold_47	23500001	24500000	0.026324
HiC_scaffold_47	24000001	25000000	0.032241
HiC_scaffold_47	24500001	25500000	0.043174
HiC_scaffold_47	25000001	26000000	0.05059
HiC_scaffold_47	25500001	26500000	0.054292
HiC_scaffold_47	26000001	27000000	0.04287
HiC_scaffold_47	26500001	27500000	0.032701
HiC_scaffold_47	27000001	28000000	0.034771
HiC_scaffold_47	27500001	28500000	0.038975
HiC_scaffold_47	28000001	29000000	0.038055
HiC_scaffold_47	28500001	29500000	0.030808
HiC_scaffold_47	29000001	30000000	0.031238
HiC_scaffold_47	29500001	30500000	0.031536
HiC_scaffold_47	30000001	31000000	0.034722
HiC_scaffold_47	30500001	31500000	0.025594
HiC_scaffold_47	31000001	32000000	0.019703
HiC_scaffold_47	31500001	32500000	0.028045
HiC_scaffold_47	32000001	33000000	0.027706
HiC_scaffold_47	32500001	33500000	0.027404
HiC_scaffold_47	33000001	34000000	0.020953
HiC_scaffold_47	33500001	34500000	0.023187
HiC_scaffold_47	34000001	35000000	0.04743
HiC_scaffold_47	34500001	35500000	0.060753
HiC_scaffold_47	35000001	36000000	0.045254
HiC_scaffold_47	35500001	36500000	0.035413
HiC_scaffold_47	36000001	37000000	0.041123
HiC_scaffold_47	36500001	37500000	0.039278
HiC_scaffold_47	37000001	38000000	0.031296
HiC_scaffold_47	37500001	38500000	0.014246
HiC_scaffold_47	38000001	39000000	0.016306
HiC_scaffold_47	38500001	39500000	0.025203
HiC_scaffold_47	39000001	40000000	0.036812
HiC_scaffold_47	39500001	40500000	0.049829
HiC_scaffold_47	40000001	41000000	0.056879
HiC_scaffold_47	40500001	41500000	0.048029
HiC_scaffold_47	41000001	42000000	0.024561
HiC_scaffold_47	41500001	42500000	0.033646
HiC_scaffold_47	42000001	43000000	0.04216
HiC_scaffold_47	42500001	43500000	0.051044
HiC_scaffold_47	43000001	44000000	0.055827
HiC_scaffold_47	43500001	44500000	0.042681
HiC_scaffold_47	44000001	45000000	0.047259
HiC_scaffold_47	44500001	45500000	0.039943
HiC_scaffold_47	45000001	46000000	0.039223
HiC_scaffold_47	45500001	46500000	0.036746
HiC_scaffold_47	46000001	47000000	0.025257
HiC_scaffold_47	46500001	47500000	0.025554
HiC_scaffold_47	47000001	48000000	0.012341
HiC_scaffold_47	47500001	48500000	0.015843
HiC_scaffold_47	48000001	49000000	0.044036
HiC_scaffold_47	48500001	49500000	0.048934
HiC_scaffold_3	1	1000000	0.052859
HiC_scaffold_3	500001	1500000	0.040964
HiC_scaffold_3	1000001	2000000	0.047249
HiC_scaffold_3	1500001	2500000	0.0574
HiC_scaffold_3	2000001	3000000	0.040362
HiC_scaffold_3	2500001	3500000	0.018299
HiC_scaffold_3	3000001	4000000	0.03839
HiC_scaffold_3	3500001	4500000	0.058798
HiC_scaffold_3	4000001	5000000	0.057585
HiC_scaffold_3	4500001	5500000	0.060628
HiC_scaffold_3	5000001	6000000	0.04722
HiC_scaffold_3	5500001	6500000	0.037181
HiC_scaffold_3	6000001	7000000	0.03807
HiC_scaffold_3	6500001	7500000	0.037791
HiC_scaffold_3	7000001	8000000	0.035625
HiC_scaffold_3	7500001	8500000	0.030387
HiC_scaffold_3	8000001	9000000	0.025205
HiC_scaffold_3	8500001	9500000	0.036486
HiC_scaffold_3	9000001	10000000	0.060266
HiC_scaffold_3	9500001	10500000	0.058806
HiC_scaffold_3	10000001	11000000	0.045742
HiC_scaffold_3	10500001	11500000	0.023562
HiC_scaffold_3	11000001	12000000	0.019289
HiC_scaffold_3	11500001	12500000	0.04786
HiC_scaffold_3	12000001	13000000	0.060167
HiC_scaffold_3	12500001	13500000	0.051746
HiC_scaffold_3	13000001	14000000	0.044167
HiC_scaffold_3	13500001	14500000	0.040641
HiC_scaffold_3	14000001	15000000	0.043096
HiC_scaffold_3	14500001	15500000	0.049255
HiC_scaffold_3	15000001	16000000	0.046224
HiC_scaffold_3	15500001	16500000	0.053238
HiC_scaffold_3	16000001	17000000	0.056398
HiC_scaffold_3	16500001	17500000	0.050279
HiC_scaffold_3	17000001	18000000	0.04573
HiC_scaffold_3	17500001	18500000	0.042954
HiC_scaffold_3	18000001	19000000	0.062039
HiC_scaffold_3	18500001	19500000	0.052652
HiC_scaffold_3	19000001	20000000	0.028324
HiC_scaffold_3	19500001	20500000	0.049849
HiC_scaffold_3	20000001	21000000	0.05295
HiC_scaffold_3	20500001	21500000	0.026477
HiC_scaffold_3	21000001	22000000	0.024528
HiC_scaffold_3	21500001	22500000	0.027753
HiC_scaffold_3	22000001	23000000	0.030491
HiC_scaffold_3	22500001	23500000	0.027369
HiC_scaffold_3	23000001	24000000	0.015496
HiC_scaffold_3	23500001	24500000	0.016063
HiC_scaffold_3	24000001	25000000	0.020103
HiC_scaffold_3	24500001	25500000	0.018261
HiC_scaffold_3	25000001	26000000	0.028955
HiC_scaffold_3	25500001	26500000	0.034934
HiC_scaffold_3	26000001	27000000	0.034125
HiC_scaffold_3	26500001	27500000	0.048553
HiC_scaffold_3	27000001	28000000	0.037804
HiC_scaffold_3	27500001	28500000	0.025429
HiC_scaffold_3	28000001	29000000	0.049501
HiC_scaffold_3	28500001	29500000	0.045116
HiC_scaffold_3	29000001	30000000	0.040444
HiC_scaffold_3	29500001	30500000	0.049341
HiC_scaffold_3	30000001	31000000	0.053351
HiC_scaffold_3	30500001	31500000	0.046089
HiC_scaffold_3	31000001	32000000	0.029617
HiC_scaffold_3	31500001	32500000	0.04801
HiC_scaffold_3	32000001	33000000	0.052786
HiC_scaffold_3	32500001	33500000	0.032017
HiC_scaffold_3	33000001	34000000	0.036739
HiC_scaffold_3	33500001	34500000	0.061551
HiC_scaffold_3	34000001	35000000	0.068994
HiC_scaffold_3	34500001	35500000	0.055389
HiC_scaffold_3	35000001	36000000	0.051798
HiC_scaffold_3	35500001	36500000	0.051932
HiC_scaffold_3	36000001	37000000	0.03828
HiC_scaffold_3	36500001	37500000	0.027593
HiC_scaffold_3	37000001	38000000	0.031911
HiC_scaffold_3	37500001	38500000	0.046943
HiC_scaffold_3	38000001	39000000	0.047093
HiC_scaffold_3	38500001	39500000	0.037607
HiC_scaffold_3	39000001	40000000	0.041864
HiC_scaffold_3	39500001	40500000	0.0385
HiC_scaffold_3	40000001	41000000	0.039357
HiC_scaffold_3	40500001	41500000	0.048377
HiC_scaffold_3	41000001	42000000	0.051261
HiC_scaffold_3	41500001	42500000	0.043886
HiC_scaffold_3	42000001	43000000	0.029295
HiC_scaffold_3	42500001	43500000	0.038901
HiC_scaffold_3	43000001	44000000	0.041063
HiC_scaffold_3	43500001	44500000	0.034384
HiC_scaffold_3	44000001	45000000	0.033307
HiC_scaffold_3	44500001	45500000	0.045949
HiC_scaffold_3	45000001	46000000	0.043466
HiC_scaffold_3	45500001	46500000	0.025673
HiC_scaffold_3	46000001	47000000	0.026904
HiC_scaffold_3	46500001	47500000	0.018891
HiC_scaffold_3	47000001	48000000	0.010672
HiC_scaffold_3	47500001	48500000	0.01624
HiC_scaffold_3	48000001	49000000	0.03051
HiC_scaffold_3	48500001	49500000	0.028879
HiC_scaffold_3	49000001	50000000	0.019124
HiC_scaffold_15	1	1000000	0.042375
HiC_scaffold_15	500001	1500000	0.062166
HiC_scaffold_15	1000001	2000000	0.059328
HiC_scaffold_15	1500001	2500000	0.038817
HiC_scaffold_15	2000001	3000000	0.044685
HiC_scaffold_15	2500001	3500000	0.043461
HiC_scaffold_15	3000001	4000000	0.047573
HiC_scaffold_15	3500001	4500000	0.061479
HiC_scaffold_15	4000001	5000000	0.05983
HiC_scaffold_15	4500001	5500000	0.057938
HiC_scaffold_15	5000001	6000000	0.047557
HiC_scaffold_15	5500001	6500000	0.027818
HiC_scaffold_15	6000001	7000000	0.040829
HiC_scaffold_15	6500001	7500000	0.048782
HiC_scaffold_15	7000001	8000000	0.040055
HiC_scaffold_15	7500001	8500000	0.044513
HiC_scaffold_15	8000001	9000000	0.035215
HiC_scaffold_15	8500001	9500000	0.016882
HiC_scaffold_15	9000001	10000000	0.0173
HiC_scaffold_15	9500001	10500000	0.030244
HiC_scaffold_15	10000001	11000000	0.024438
HiC_scaffold_15	10500001	11500000	0.022488
HiC_scaffold_15	11000001	12000000	0.031289
HiC_scaffold_15	11500001	12500000	0.0291
HiC_scaffold_15	12000001	13000000	0.034944
HiC_scaffold_15	12500001	13500000	0.023235
HiC_scaffold_15	13000001	14000000	0.013349
HiC_scaffold_15	13500001	14500000	0.017607
HiC_scaffold_15	14000001	15000000	0.020814
HiC_scaffold_15	14500001	15500000	0.025935
HiC_scaffold_15	15000001	16000000	0.025295
HiC_scaffold_15	15500001	16500000	0.031848
HiC_scaffold_15	16000001	17000000	0.046705
HiC_scaffold_15	16500001	17500000	0.039475
HiC_scaffold_15	17000001	18000000	0.035669
HiC_scaffold_15	17500001	18500000	0.040943
HiC_scaffold_15	18000001	19000000	0.035722
HiC_scaffold_15	18500001	19500000	0.040405
HiC_scaffold_15	19000001	20000000	0.041745
HiC_scaffold_15	19500001	20500000	0.047194
HiC_scaffold_15	20000001	21000000	0.054382
HiC_scaffold_15	20500001	21500000	0.043504
HiC_scaffold_15	21000001	22000000	0.047056
HiC_scaffold_15	21500001	22500000	0.056391
HiC_scaffold_15	22000001	23000000	0.046486
HiC_scaffold_15	22500001	23500000	0.034065
HiC_scaffold_15	23000001	24000000	0.031815
HiC_scaffold_15	23500001	24500000	0.032522
HiC_scaffold_15	24000001	25000000	0.037496
HiC_scaffold_15	24500001	25500000	0.041503
HiC_scaffold_15	25000001	26000000	0.049995
HiC_scaffold_15	25500001	26500000	0.044834
HiC_scaffold_15	26000001	27000000	0.0223
HiC_scaffold_15	26500001	27500000	0.037146
HiC_scaffold_15	27000001	28000000	0.057163
HiC_scaffold_15	27500001	28500000	0.051278
HiC_scaffold_15	28000001	29000000	0.066288
HiC_scaffold_15	28500001	29500000	0.066533
HiC_scaffold_15	29000001	30000000	0.043039
HiC_scaffold_15	29500001	30500000	0.039785
HiC_scaffold_15	30000001	31000000	0.034834
HiC_scaffold_15	30500001	31500000	0.036548
HiC_scaffold_15	31000001	32000000	0.037634
HiC_scaffold_15	31500001	32500000	0.025837
HiC_scaffold_15	32000001	33000000	0.037275
HiC_scaffold_15	32500001	33500000	0.058935
HiC_scaffold_15	33000001	34000000	0.048396
HiC_scaffold_15	33500001	34500000	0.037683
HiC_scaffold_15	34000001	35000000	0.03007
HiC_scaffold_15	34500001	35500000	0.037033
HiC_scaffold_15	35000001	36000000	0.038504
HiC_scaffold_15	35500001	36500000	0.042972
HiC_scaffold_15	36000001	37000000	0.045574
HiC_scaffold_15	36500001	37500000	0.021229
HiC_scaffold_15	37000001	38000000	0.029594
HiC_scaffold_15	37500001	38500000	0.026719
HiC_scaffold_23	1	1000000	0.044454
HiC_scaffold_23	500001	1500000	0.052343
HiC_scaffold_23	1000001	2000000	0.048
HiC_scaffold_23	1500001	2500000	0.024832
HiC_scaffold_23	2000001	3000000	0.017019
HiC_scaffold_23	2500001	3500000	0.021315
HiC_scaffold_23	3000001	4000000	0.030054
HiC_scaffold_23	3500001	4500000	0.028197
HiC_scaffold_23	4000001	5000000	0.018552
HiC_scaffold_23	4500001	5500000	0.018931
HiC_scaffold_23	5000001	6000000	0.036719
HiC_scaffold_23	5500001	6500000	0.052394
HiC_scaffold_23	6000001	7000000	0.040274
HiC_scaffold_23	6500001	7500000	0.039882
HiC_scaffold_23	7000001	8000000	0.055361
HiC_scaffold_23	7500001	8500000	0.045221
HiC_scaffold_23	8000001	9000000	0.046833
HiC_scaffold_23	8500001	9500000	0.0411
HiC_scaffold_23	9000001	10000000	0.039593
HiC_scaffold_23	9500001	10500000	0.053754
HiC_scaffold_23	10000001	11000000	0.045952
HiC_scaffold_23	10500001	11500000	0.038089
HiC_scaffold_23	11000001	12000000	0.057149
HiC_scaffold_23	11500001	12500000	0.071948
HiC_scaffold_23	12000001	13000000	0.051988
HiC_scaffold_23	12500001	13500000	0.04131
HiC_scaffold_23	13000001	14000000	0.04323
HiC_scaffold_23	13500001	14500000	0.045759
HiC_scaffold_23	14000001	15000000	0.042794
HiC_scaffold_23	14500001	15500000	0.052486
HiC_scaffold_23	15000001	16000000	0.061284
HiC_scaffold_23	15500001	16500000	0.052962
HiC_scaffold_23	16000001	17000000	0.039435
HiC_scaffold_23	16500001	17500000	0.030081
HiC_scaffold_23	17000001	18000000	0.036246
HiC_scaffold_23	17500001	18500000	0.051626
HiC_scaffold_23	18000001	19000000	0.040244
HiC_scaffold_23	18500001	19500000	0.037698
HiC_scaffold_23	19000001	20000000	0.037818
HiC_scaffold_23	19500001	20500000	0.021493
HiC_scaffold_23	20000001	21000000	0.025986
HiC_scaffold_23	20500001	21500000	0.039561
HiC_scaffold_23	21000001	22000000	0.051457
HiC_scaffold_23	21500001	22500000	0.043386
HiC_scaffold_23	22000001	23000000	0.063312
HiC_scaffold_23	22500001	23500000	0.062414
HiC_scaffold_23	23000001	24000000	0.028106
HiC_scaffold_23	23500001	24500000	0.023874
HiC_scaffold_23	24000001	25000000	0.020835
HiC_scaffold_23	24500001	25500000	0.027653
HiC_scaffold_23	25000001	26000000	0.03293
HiC_scaffold_23	25500001	26500000	0.033482
HiC_scaffold_23	26000001	27000000	0.045408
HiC_scaffold_26	1	1000000	0.029264
HiC_scaffold_26	500001	1500000	0.04453
HiC_scaffold_26	1000001	2000000	0.034756
HiC_scaffold_26	1500001	2500000	0.026269
HiC_scaffold_26	2000001	3000000	0.035353
HiC_scaffold_26	2500001	3500000	0.043575
HiC_scaffold_26	3000001	4000000	0.035924
HiC_scaffold_26	3500001	4500000	0.023678
HiC_scaffold_26	4000001	5000000	0.020511
HiC_scaffold_26	4500001	5500000	0.01216
HiC_scaffold_26	5000001	6000000	0.016087
HiC_scaffold_26	5500001	6500000	0.021824
HiC_scaffold_26	6000001	7000000	0.025606
HiC_scaffold_26	6500001	7500000	0.033536
HiC_scaffold_26	7000001	8000000	0.027977
HiC_scaffold_26	7500001	8500000	0.035347
HiC_scaffold_26	8000001	9000000	0.045906
HiC_scaffold_26	8500001	9500000	0.053636
HiC_scaffold_26	9000001	10000000	0.039991
HiC_scaffold_26	9500001	10500000	0.02478
HiC_scaffold_26	10000001	11000000	0.037836
HiC_scaffold_26	10500001	11500000	0.034807
HiC_scaffold_26	11000001	12000000	0.03482
HiC_scaffold_26	11500001	12500000	0.043167
HiC_scaffold_26	12000001	13000000	0.040326
HiC_scaffold_26	12500001	13500000	0.049403
HiC_scaffold_26	13000001	14000000	0.069327
HiC_scaffold_26	13500001	14500000	0.060974
HiC_scaffold_26	14000001	15000000	0.036336
HiC_scaffold_26	14500001	15500000	0.038125
HiC_scaffold_26	15000001	16000000	0.042934
HiC_scaffold_26	15500001	16500000	0.041498
HiC_scaffold_26	16000001	17000000	0.062363
HiC_scaffold_26	16500001	17500000	0.074233
HiC_scaffold_26	17000001	18000000	0.049979
HiC_scaffold_26	17500001	18500000	0.038965
HiC_scaffold_26	18000001	19000000	0.037284
HiC_scaffold_26	18500001	19500000	0.041328
HiC_scaffold_26	19000001	20000000	0.047402
HiC_scaffold_26	19500001	20500000	0.045687
HiC_scaffold_26	20000001	21000000	0.062269
HiC_scaffold_26	20500001	21500000	0.051465
HiC_scaffold_26	21000001	22000000	0.044906
HiC_scaffold_26	21500001	22500000	0.053678
HiC_scaffold_26	22000001	23000000	0.056478
HiC_scaffold_26	22500001	23500000	0.058594
HiC_scaffold_26	23000001	24000000	0.049527
HiC_scaffold_26	23500001	24500000	0.037194
HiC_scaffold_26	24000001	25000000	0.03312
HiC_scaffold_26	24500001	25500000	0.041724
HiC_scaffold_26	25000001	26000000	0.027512
HiC_scaffold_26	25500001	26500000	0.02024
HiC_scaffold_26	26000001	27000000	0.02236
HiC_scaffold_26	26500001	27500000	0.041291
HiC_scaffold_26	27000001	28000000	0.056341
HiC_scaffold_26	27500001	28500000	0.041137
HiC_scaffold_26	28000001	29000000	0.039861
HiC_scaffold_26	28500001	29500000	0.061686
HiC_scaffold_26	29000001	30000000	0.064528
HiC_scaffold_26	29500001	30500000	0.045945
HiC_scaffold_26	30000001	31000000	0.023116
HiC_scaffold_26	30500001	31500000	0.013951
HiC_scaffold_26	31000001	32000000	0.023489
HiC_scaffold_26	31500001	32500000	0.019645
HiC_scaffold_26	32000001	33000000	0.018948
HiC_scaffold_26	32500001	33500000	0.01995
HiC_scaffold_26	33000001	34000000	0.02377
HiC_scaffold_26	33500001	34500000	0.037888
HiC_scaffold_26	34000001	35000000	0.038791
HiC_scaffold_26	34500001	35500000	0.033908
HiC_scaffold_26	35000001	36000000	0.029893
HiC_scaffold_26	35500001	36500000	0.041039
HiC_scaffold_26	36000001	37000000	0.053424
HiC_scaffold_26	36500001	37500000	0.031475
HiC_scaffold_26	37000001	38000000	0.017652
HiC_scaffold_26	37500001	38500000	0.0251
HiC_scaffold_26	38000001	39000000	0.024445
HiC_scaffold_26	38500001	39500000	0.027908
HiC_scaffold_26	39000001	40000000	0.030219
HiC_scaffold_26	39500001	40500000	0.026852
HiC_scaffold_26	40000001	41000000	0.033245
HiC_scaffold_26	40500001	41500000	0.037795
HiC_scaffold_26	41000001	42000000	0.053136
HiC_scaffold_26	41500001	42500000	0.066885
HiC_scaffold_26	42000001	43000000	0.071956
HiC_scaffold_26	42500001	43500000	0.064277
HiC_scaffold_26	43000001	44000000	0.04532
HiC_scaffold_26	43500001	44500000	0.036976
HiC_scaffold_26	44000001	45000000	0.042291
HiC_scaffold_26	44500001	45500000	0.041159
HiC_scaffold_26	45000001	46000000	0.038279
HiC_scaffold_26	45500001	46500000	0.045625
HiC_scaffold_26	46000001	47000000	0.05679
HiC_scaffold_26	46500001	47500000	0.057143
HiC_scaffold_26	47000001	48000000	0.056016
HiC_scaffold_26	47500001	48500000	0.05402
HiC_scaffold_26	48000001	49000000	0.03704
HiC_scaffold_26	48500001	49500000	0.044742
HiC_scaffold_26	49000001	50000000	0.051194
HiC_scaffold_26	49500001	50500000	0.03782
HiC_scaffold_26	50000001	51000000	0.029392
HiC_scaffold_26	50500001	51500000	0.022685
HiC_scaffold_26	51000001	52000000	0.030769
HiC_scaffold_26	51500001	52500000	0.036926
HiC_scaffold_26	52000001	53000000	0.031296
HiC_scaffold_20	1	1000000	0.023065
HiC_scaffold_20	500001	1500000	0.035425
HiC_scaffold_20	1000001	2000000	0.028504
HiC_scaffold_20	1500001	2500000	0.03512
HiC_scaffold_20	2000001	3000000	0.026264
HiC_scaffold_20	2500001	3500000	0.026368
HiC_scaffold_20	3000001	4000000	0.046967
HiC_scaffold_20	3500001	4500000	0.052844
HiC_scaffold_20	4000001	5000000	0.031752
HiC_scaffold_20	4500001	5500000	0.026363
HiC_scaffold_20	5000001	6000000	0.038893
HiC_scaffold_20	5500001	6500000	0.025226
HiC_scaffold_20	6000001	7000000	0.02351
HiC_scaffold_20	6500001	7500000	0.043494
HiC_scaffold_20	7000001	8000000	0.050714
HiC_scaffold_20	7500001	8500000	0.061141
HiC_scaffold_20	8000001	9000000	0.063612
HiC_scaffold_20	8500001	9500000	0.038565
HiC_scaffold_20	9000001	10000000	0.040033
HiC_scaffold_20	9500001	10500000	0.052218
HiC_scaffold_20	10000001	11000000	0.054319
HiC_scaffold_20	10500001	11500000	0.051341
HiC_scaffold_20	11000001	12000000	0.041108
HiC_scaffold_20	11500001	12500000	0.036833
HiC_scaffold_20	12000001	13000000	0.041493
HiC_scaffold_20	12500001	13500000	0.050061
HiC_scaffold_20	13000001	14000000	0.04019
HiC_scaffold_20	13500001	14500000	0.036772
HiC_scaffold_20	14000001	15000000	0.051857
HiC_scaffold_20	14500001	15500000	0.033267
HiC_scaffold_20	15000001	16000000	0.026525
HiC_scaffold_20	15500001	16500000	0.043997
HiC_scaffold_20	16000001	17000000	0.04523
HiC_scaffold_20	16500001	17500000	0.053156
HiC_scaffold_20	17000001	18000000	0.055512
HiC_scaffold_20	17500001	18500000	0.051321
HiC_scaffold_20	18000001	19000000	0.054391
HiC_scaffold_20	18500001	19500000	0.0404
HiC_scaffold_20	19000001	20000000	0.044578
HiC_scaffold_20	19500001	20500000	0.055316
HiC_scaffold_20	20000001	21000000	0.048619
HiC_scaffold_20	20500001	21500000	0.047943
HiC_scaffold_20	21000001	22000000	0.035678
HiC_scaffold_20	21500001	22500000	0.020899
HiC_scaffold_20	22000001	23000000	0.022193
HiC_scaffold_20	22500001	23500000	0.041067
HiC_scaffold_20	23000001	24000000	0.039684
HiC_scaffold_20	23500001	24500000	0.049892
HiC_scaffold_20	24000001	25000000	0.050033
HiC_scaffold_20	24500001	25500000	0.019088
HiC_scaffold_20	25000001	26000000	0.02827
HiC_scaffold_20	25500001	26500000	0.045256
HiC_scaffold_20	26000001	27000000	0.040525
HiC_scaffold_20	26500001	27500000	0.038276
HiC_scaffold_20	27000001	28000000	0.051914
HiC_scaffold_20	27500001	28500000	0.035823
HiC_scaffold_20	28000001	29000000	0.017463
HiC_scaffold_20	28500001	29500000	0.048087
HiC_scaffold_20	29000001	30000000	0.070211
HiC_scaffold_20	29500001	30500000	0.0535
HiC_scaffold_20	30000001	31000000	0.028668
HiC_scaffold_20	30500001	31500000	0.034797
HiC_scaffold_44	1	1000000	0.034409
HiC_scaffold_44	500001	1500000	0.047206
HiC_scaffold_44	1000001	2000000	0.042389
HiC_scaffold_44	1500001	2500000	0.038109
HiC_scaffold_44	2000001	3000000	0.046996
HiC_scaffold_44	2500001	3500000	0.030771
HiC_scaffold_44	3000001	4000000	0.028995
HiC_scaffold_44	3500001	4500000	0.038174
HiC_scaffold_44	4000001	5000000	0.05494
HiC_scaffold_44	4500001	5500000	0.056297
HiC_scaffold_44	5000001	6000000	0.031066
HiC_scaffold_44	5500001	6500000	0.03137
HiC_scaffold_44	6000001	7000000	0.035828
HiC_scaffold_44	6500001	7500000	0.056446
HiC_scaffold_44	7000001	8000000	0.059975
HiC_scaffold_44	7500001	8500000	0.058195
HiC_scaffold_44	8000001	9000000	0.048228
HiC_scaffold_44	8500001	9500000	0.021628
HiC_scaffold_44	9000001	10000000	0.035682
HiC_scaffold_44	9500001	10500000	0.046602
HiC_scaffold_44	10000001	11000000	0.037289
HiC_scaffold_44	10500001	11500000	0.045031
HiC_scaffold_44	11000001	12000000	0.045823
HiC_scaffold_44	11500001	12500000	0.043856
HiC_scaffold_44	12000001	13000000	0.049002
HiC_scaffold_44	12500001	13500000	0.037653
HiC_scaffold_44	13000001	14000000	0.027999
HiC_scaffold_44	13500001	14500000	0.028418
HiC_scaffold_44	14000001	15000000	0.025478
HiC_scaffold_44	14500001	15500000	0.023727
HiC_scaffold_44	15000001	16000000	0.027705
HiC_scaffold_44	15500001	16500000	0.030665
HiC_scaffold_44	16000001	17000000	0.027428
HiC_scaffold_44	16500001	17500000	0.034434
HiC_scaffold_44	17000001	18000000	0.036236
HiC_scaffold_44	17500001	18500000	0.020868
HiC_scaffold_44	18000001	19000000	0.025157
HiC_scaffold_44	18500001	19500000	0.0291
HiC_scaffold_44	19000001	20000000	0.051858
HiC_scaffold_44	19500001	20500000	0.055187
HiC_scaffold_44	20000001	21000000	0.031618
HiC_scaffold_44	20500001	21500000	0.02703
HiC_scaffold_44	21000001	22000000	0.023034
HiC_scaffold_44	21500001	22500000	0.032312
HiC_scaffold_44	22000001	23000000	0.038219
HiC_scaffold_44	22500001	23500000	0.031705
HiC_scaffold_44	23000001	24000000	0.023912
HiC_scaffold_44	23500001	24500000	0.023255
HiC_scaffold_44	24000001	25000000	0.016797
HiC_scaffold_44	24500001	25500000	0.026907
HiC_scaffold_44	25000001	26000000	0.04805
HiC_scaffold_44	25500001	26500000	0.053879
HiC_scaffold_44	26000001	27000000	0.055134
HiC_scaffold_44	26500001	27500000	0.053294
HiC_scaffold_44	27000001	28000000	0.059117
HiC_scaffold_44	27500001	28500000	0.051626
HiC_scaffold_44	28000001	29000000	0.039853
HiC_scaffold_44	28500001	29500000	0.035262
HiC_scaffold_44	29000001	30000000	0.033158
HiC_scaffold_44	29500001	30500000	0.036735
HiC_scaffold_44	30000001	31000000	0.042121
HiC_scaffold_44	30500001	31500000	0.046476
HiC_scaffold_44	31000001	32000000	0.036869
HiC_scaffold_44	31500001	32500000	0.063054
HiC_scaffold_44	32000001	33000000	0.071138
HiC_scaffold_44	32500001	33500000	0.054093
HiC_scaffold_44	33000001	34000000	0.058253
HiC_scaffold_44	33500001	34500000	0.056957
HiC_scaffold_44	34000001	35000000	0.046705
HiC_scaffold_44	34500001	35500000	0.034808
HiC_scaffold_44	35000001	36000000	0.03983
HiC_scaffold_44	35500001	36500000	0.032822
HiC_scaffold_44	36000001	37000000	0.030578
HiC_scaffold_44	36500001	37500000	0.04091
HiC_scaffold_44	37000001	38000000	0.047407
HiC_scaffold_44	37500001	38500000	0.036112
HiC_scaffold_44	38000001	39000000	0.016875
HiC_scaffold_44	38500001	39500000	0.033267
HiC_scaffold_44	39000001	40000000	0.04084
HiC_scaffold_44	39500001	40500000	0.024676
HiC_scaffold_6	1	1000000	0.022633
HiC_scaffold_6	500001	1500000	0.03711
HiC_scaffold_6	1000001	2000000	0.032824
HiC_scaffold_6	1500001	2500000	0.013478
HiC_scaffold_6	2000001	3000000	0.013229
HiC_scaffold_6	2500001	3500000	0.01197
HiC_scaffold_6	3000001	4000000	0.024216
HiC_scaffold_6	3500001	4500000	0.028611
HiC_scaffold_6	4000001	5000000	0.037535
HiC_scaffold_6	4500001	5500000	0.049149
HiC_scaffold_6	5000001	6000000	0.048571
HiC_scaffold_6	5500001	6500000	0.046732
HiC_scaffold_6	6000001	7000000	0.028754
HiC_scaffold_6	6500001	7500000	0.016676
HiC_scaffold_6	7000001	8000000	0.01832
HiC_scaffold_6	7500001	8500000	0.024302
HiC_scaffold_6	8000001	9000000	0.038184
HiC_scaffold_6	8500001	9500000	0.050978
HiC_scaffold_6	9000001	10000000	0.046122
HiC_scaffold_6	9500001	10500000	0.044618
HiC_scaffold_6	10000001	11000000	0.047596
HiC_scaffold_6	10500001	11500000	0.045215
HiC_scaffold_6	11000001	12000000	0.04814
HiC_scaffold_6	11500001	12500000	0.058941
HiC_scaffold_6	12000001	13000000	0.06303
HiC_scaffold_6	12500001	13500000	0.05285
HiC_scaffold_6	13000001	14000000	0.075822
HiC_scaffold_6	13500001	14500000	0.0558
HiC_scaffold_6	14000001	15000000	0.023074
HiC_scaffold_6	14500001	15500000	0.056199
HiC_scaffold_6	15000001	16000000	0.079798
HiC_scaffold_6	15500001	16500000	0.066377
HiC_scaffold_6	16000001	17000000	0.042529
HiC_scaffold_6	16500001	17500000	0.040428
HiC_scaffold_6	17000001	18000000	0.052788
HiC_scaffold_6	17500001	18500000	0.056017
HiC_scaffold_6	18000001	19000000	0.041239
HiC_scaffold_6	18500001	19500000	0.034308
HiC_scaffold_6	19000001	20000000	0.04665
HiC_scaffold_6	19500001	20500000	0.044911
HiC_scaffold_6	20000001	21000000	0.023679
HiC_scaffold_6	20500001	21500000	0.005918
HiC_scaffold_6	21000001	22000000	0.018971
HiC_scaffold_6	21500001	22500000	0.049811
HiC_scaffold_6	22000001	23000000	0.06598
HiC_scaffold_6	22500001	23500000	0.047615
HiC_scaffold_6	23000001	24000000	0.038949
HiC_scaffold_6	23500001	24500000	0.038138
HiC_scaffold_6	24000001	25000000	0.032231
HiC_scaffold_6	24500001	25500000	0.043662
HiC_scaffold_6	25000001	26000000	0.04025
HiC_scaffold_6	25500001	26500000	0.025716
HiC_scaffold_6	26000001	27000000	0.035118
HiC_scaffold_6	26500001	27500000	0.026557
HiC_scaffold_6	27000001	28000000	0.01596
HiC_scaffold_6	27500001	28500000	0.031417
HiC_scaffold_6	28000001	29000000	0.021919
HiC_scaffold_6	28500001	29500000	0.025137
HiC_scaffold_6	29000001	30000000	0.023342
HiC_scaffold_6	29500001	30500000	0.027898
HiC_scaffold_6	30000001	31000000	0.02967
HiC_scaffold_6	30500001	31500000	0.028056
HiC_scaffold_6	31000001	32000000	0.050772
HiC_scaffold_6	31500001	32500000	0.047605
HiC_scaffold_6	32000001	33000000	0.055408
HiC_scaffold_6	32500001	33500000	0.057338
HiC_scaffold_6	33000001	34000000	0.046239
HiC_scaffold_6	33500001	34500000	0.049782
HiC_scaffold_6	34000001	35000000	0.055008
HiC_scaffold_6	34500001	35500000	0.051238
HiC_scaffold_6	35000001	36000000	0.055025
HiC_scaffold_6	35500001	36500000	0.053728
HiC_scaffold_6	36000001	37000000	0.036368
HiC_scaffold_6	36500001	37500000	0.046585
HiC_scaffold_6	37000001	38000000	0.043641
HiC_scaffold_6	37500001	38500000	0.027266
HiC_scaffold_6	38000001	39000000	0.045519
HiC_scaffold_6	38500001	39500000	0.062748
HiC_scaffold_6	39000001	40000000	0.05581
HiC_scaffold_6	39500001	40500000	0.042078
HiC_scaffold_6	40000001	41000000	0.027423
HiC_scaffold_6	40500001	41500000	0.026345
HiC_scaffold_6	41000001	42000000	0.027929
HiC_scaffold_14	1	1000000	0.04408
HiC_scaffold_14	500001	1500000	0.034974
HiC_scaffold_14	1000001	2000000	0.025895
HiC_scaffold_14	1500001	2500000	0.017596
HiC_scaffold_14	2000001	3000000	0.053841
HiC_scaffold_14	2500001	3500000	0.079081
HiC_scaffold_14	3000001	4000000	0.051529
HiC_scaffold_14	3500001	4500000	0.03727
HiC_scaffold_14	4000001	5000000	0.044475
HiC_scaffold_14	4500001	5500000	0.048203
HiC_scaffold_14	5000001	6000000	0.054164
HiC_scaffold_14	5500001	6500000	0.071024
HiC_scaffold_14	6000001	7000000	0.055469
HiC_scaffold_14	6500001	7500000	0.043001
HiC_scaffold_14	7000001	8000000	0.053142
HiC_scaffold_14	7500001	8500000	0.057283
HiC_scaffold_45	1	1000000	0.044717
HiC_scaffold_45	500001	1500000	0.060779
HiC_scaffold_45	1000001	2000000	0.057755
HiC_scaffold_45	1500001	2500000	0.060723
HiC_scaffold_45	2000001	3000000	0.05372
HiC_scaffold_45	2500001	3500000	0.038718
HiC_scaffold_45	3000001	4000000	0.055421
HiC_scaffold_8	1	1000000	0.012795
HiC_scaffold_8	500001	1500000	0.008222
HiC_scaffold_8	1000001	2000000	0.008373
HiC_scaffold_8	1500001	2500000	0.012187
HiC_scaffold_8	2000001	3000000	0.022716
HiC_scaffold_8	2500001	3500000	0.024788
HiC_scaffold_8	3000001	4000000	0.014743
HiC_scaffold_8	3500001	4500000	0.013189
HiC_scaffold_8	4000001	5000000	0.020425
HiC_scaffold_8	4500001	5500000	0.012676
HiC_scaffold_8	5000001	6000000	0.008729
HiC_scaffold_8	5500001	6500000	0.019245
HiC_scaffold_8	6000001	7000000	0.021908
HiC_scaffold_8	6500001	7500000	0.021469
HiC_scaffold_8	7000001	8000000	0.047856
HiC_scaffold_8	7500001	8500000	0.058509
HiC_scaffold_8	8000001	9000000	0.033284
HiC_scaffold_8	8500001	9500000	0.051495
HiC_scaffold_8	9000001	10000000	0.070656
HiC_scaffold_8	9500001	10500000	0.044518
HiC_scaffold_8	10000001	11000000	0.044119
HiC_scaffold_8	10500001	11500000	0.048664
HiC_scaffold_8	11000001	12000000	0.030234
HiC_scaffold_8	11500001	12500000	0.047015
HiC_scaffold_8	12000001	13000000	0.067237
HiC_scaffold_8	12500001	13500000	0.0524
HiC_scaffold_8	13000001	14000000	0.05363
HiC_scaffold_8	13500001	14500000	0.062729
HiC_scaffold_8	14000001	15000000	0.049018
HiC_scaffold_8	14500001	15500000	0.054187
HiC_scaffold_8	15000001	16000000	0.052168
HiC_scaffold_8	15500001	16500000	0.043655
HiC_scaffold_8	16000001	17000000	0.045219
HiC_scaffold_8	16500001	17500000	0.029301
HiC_scaffold_8	17000001	18000000	0.032809
HiC_scaffold_8	17500001	18500000	0.038295
HiC_scaffold_8	18000001	19000000	0.029608
HiC_scaffold_8	18500001	19500000	0.039868
HiC_scaffold_8	19000001	20000000	0.049945
HiC_scaffold_8	19500001	20500000	0.051206
HiC_scaffold_8	20000001	21000000	0.04144
HiC_scaffold_8	20500001	21500000	0.05066
HiC_scaffold_8	21000001	22000000	0.060736
HiC_scaffold_8	21500001	22500000	0.036237
HiC_scaffold_8	22000001	23000000	0.032325
HiC_scaffold_8	22500001	23500000	0.035015
HiC_scaffold_8	23000001	24000000	0.028927
HiC_scaffold_8	23500001	24500000	0.031276
HiC_scaffold_8	24000001	25000000	0.032095
HiC_scaffold_8	24500001	25500000	0.039775
HiC_scaffold_8	25000001	26000000	0.039528
HiC_scaffold_8	25500001	26500000	0.041229
HiC_scaffold_8	26000001	27000000	0.032414
HiC_scaffold_8	26500001	27500000	0.016832
HiC_scaffold_8	27000001	28000000	0.038594
HiC_scaffold_8	27500001	28500000	0.04041
HiC_scaffold_8	28000001	29000000	0.040631
HiC_scaffold_8	28500001	29500000	0.047016
HiC_scaffold_8	29000001	30000000	0.037081
HiC_scaffold_8	29500001	30500000	0.029703
HiC_scaffold_8	30000001	31000000	0.011642
HiC_scaffold_8	30500001	31500000	0.003417
HiC_scaffold_8	31000001	32000000	0.011965
HiC_scaffold_8	31500001	32500000	0.034408
HiC_scaffold_8	32000001	33000000	0.042443
HiC_scaffold_8	32500001	33500000	0.049629
HiC_scaffold_8	33000001	34000000	0.056739
HiC_scaffold_8	33500001	34500000	0.053104
HiC_scaffold_8	34000001	35000000	0.041421
HiC_scaffold_8	34500001	35500000	0.047751
HiC_scaffold_8	35000001	36000000	0.059908
HiC_scaffold_8	35500001	36500000	0.029425
HiC_scaffold_8	36000001	37000000	0.031445
HiC_scaffold_8	36500001	37500000	0.042052
HiC_scaffold_8	37000001	38000000	0.041309
HiC_scaffold_8	37500001	38500000	0.040867
HiC_scaffold_8	38000001	39000000	0.038058
HiC_scaffold_8	38500001	39500000	0.048102
HiC_scaffold_25	1	1000000	0.053925
HiC_scaffold_25	500001	1500000	0.03337
HiC_scaffold_25	1000001	2000000	0.033842
HiC_scaffold_25	1500001	2500000	0.037994
HiC_scaffold_25	2000001	3000000	0.047149
HiC_scaffold_25	2500001	3500000	0.037932
HiC_scaffold_25	3000001	4000000	0.04577
HiC_scaffold_25	3500001	4500000	0.042069
HiC_scaffold_25	4000001	5000000	0.033175
HiC_scaffold_25	4500001	5500000	0.038561
HiC_scaffold_25	5000001	6000000	0.061882
HiC_scaffold_25	5500001	6500000	0.059551
HiC_scaffold_25	6000001	7000000	0.029564
HiC_scaffold_25	6500001	7500000	0.045512
HiC_scaffold_25	7000001	8000000	0.063286
HiC_scaffold_25	7500001	8500000	0.065222
HiC_scaffold_25	8000001	9000000	0.058729
HiC_scaffold_25	8500001	9500000	0.058453
HiC_scaffold_25	9000001	10000000	0.081628
HiC_scaffold_25	9500001	10500000	0.072101
HiC_scaffold_25	10000001	11000000	0.049572
HiC_scaffold_25	10500001	11500000	0.054013
HiC_scaffold_25	11000001	12000000	0.06971
HiC_scaffold_25	11500001	12500000	0.066215
HiC_scaffold_25	12000001	13000000	0.038365
HiC_scaffold_25	12500001	13500000	0.025553
HiC_scaffold_25	13000001	14000000	0.030446
HiC_scaffold_25	13500001	14500000	0.035881
HiC_scaffold_25	14000001	15000000	0.026048
HiC_scaffold_25	14500001	15500000	0.034443
HiC_scaffold_25	15000001	16000000	0.062966
HiC_scaffold_25	15500001	16500000	0.073938
HiC_scaffold_25	16000001	17000000	0.060343
HiC_scaffold_25	16500001	17500000	0.034279
HiC_scaffold_25	17000001	18000000	0.041137
HiC_scaffold_25	17500001	18500000	0.043868
HiC_scaffold_25	18000001	19000000	0.03831
HiC_scaffold_25	18500001	19500000	0.055325
HiC_scaffold_25	19000001	20000000	0.051775
HiC_scaffold_25	19500001	20500000	0.032946
HiC_scaffold_25	20000001	21000000	0.035194
HiC_scaffold_25	20500001	21500000	0.038778
HiC_scaffold_25	21000001	22000000	0.03126
HiC_scaffold_25	21500001	22500000	0.040117
HiC_scaffold_25	22000001	23000000	0.055037
HiC_scaffold_25	22500001	23500000	0.054355
HiC_scaffold_25	23000001	24000000	0.046408
HiC_scaffold_25	23500001	24500000	0.038163
HiC_scaffold_25	24000001	25000000	0.04877
HiC_scaffold_25	24500001	25500000	0.067708
HiC_scaffold_25	25000001	26000000	0.058322
HiC_scaffold_25	25500001	26500000	0.050114
HiC_scaffold_25	26000001	27000000	0.048697
HiC_scaffold_25	26500001	27500000	0.064663
HiC_scaffold_25	27000001	28000000	0.061108
HiC_scaffold_25	27500001	28500000	0.027935
HiC_scaffold_25	28000001	29000000	0.058289
HiC_scaffold_25	28500001	29500000	0.07264
HiC_scaffold_25	29000001	30000000	0.050803
HiC_scaffold_25	29500001	30500000	0.05255
HiC_scaffold_25	30000001	31000000	0.054244
HiC_scaffold_25	30500001	31500000	0.047745
HiC_scaffold_25	31000001	32000000	0.02964
HiC_scaffold_25	31500001	32500000	0.03753
HiC_scaffold_25	32000001	33000000	0.044287
HiC_scaffold_25	32500001	33500000	0.03442
HiC_scaffold_25	33000001	34000000	0.027177
HiC_scaffold_25	33500001	34500000	0.017657
HiC_scaffold_25	34000001	35000000	0.0176
HiC_scaffold_16	1	1000000	0.040788
HiC_scaffold_16	500001	1500000	0.019578
HiC_scaffold_16	1000001	2000000	0.014119
HiC_scaffold_16	1500001	2500000	0.019086
HiC_scaffold_16	2000001	3000000	0.013208
HiC_scaffold_16	2500001	3500000	0.019381
HiC_scaffold_16	3000001	4000000	0.027409
HiC_scaffold_16	3500001	4500000	0.016216
HiC_scaffold_16	4000001	5000000	0.014297
HiC_scaffold_16	4500001	5500000	0.03941
HiC_scaffold_16	5000001	6000000	0.044893
HiC_scaffold_16	5500001	6500000	0.040507
HiC_scaffold_16	6000001	7000000	0.047183
HiC_scaffold_16	6500001	7500000	0.030129
HiC_scaffold_16	7000001	8000000	0.027987
HiC_scaffold_16	7500001	8500000	0.04549
HiC_scaffold_16	8000001	9000000	0.039752
HiC_scaffold_16	8500001	9500000	0.02895
HiC_scaffold_16	9000001	10000000	0.031947
HiC_scaffold_16	9500001	10500000	0.044594
HiC_scaffold_16	10000001	11000000	0.053203
HiC_scaffold_16	10500001	11500000	0.042035
HiC_scaffold_16	11000001	12000000	0.027854
HiC_scaffold_16	11500001	12500000	0.026643
HiC_scaffold_16	12000001	13000000	0.027933
HiC_scaffold_16	12500001	13500000	0.035985
HiC_scaffold_16	13000001	14000000	0.027899
HiC_scaffold_16	13500001	14500000	0.038167
HiC_scaffold_16	14000001	15000000	0.066131
HiC_scaffold_16	14500001	15500000	0.04761
HiC_scaffold_16	15000001	16000000	0.038573
HiC_scaffold_16	15500001	16500000	0.029543
HiC_scaffold_16	16000001	17000000	0.024069
HiC_scaffold_16	16500001	17500000	0.037479
HiC_scaffold_16	17000001	18000000	0.04087
HiC_scaffold_16	17500001	18500000	0.045453
HiC_scaffold_16	18000001	19000000	0.050768
HiC_scaffold_16	18500001	19500000	0.053274
HiC_scaffold_16	19000001	20000000	0.052727
HiC_scaffold_16	19500001	20500000	0.053371
HiC_scaffold_16	20000001	21000000	0.055656
HiC_scaffold_16	20500001	21500000	0.041573
HiC_scaffold_16	21000001	22000000	0.040399
HiC_scaffold_16	21500001	22500000	0.057939
HiC_scaffold_16	22000001	23000000	0.061182
HiC_scaffold_16	22500001	23500000	0.069318
HiC_scaffold_16	23000001	24000000	0.064073
HiC_scaffold_16	23500001	24500000	0.048489
HiC_scaffold_16	24000001	25000000	0.045671
HiC_scaffold_16	24500001	25500000	0.03353
HiC_scaffold_16	25000001	26000000	0.020204
HiC_scaffold_16	25500001	26500000	0.025491
HiC_scaffold_16	26000001	27000000	0.040245
HiC_scaffold_16	26500001	27500000	0.051587
HiC_scaffold_16	27000001	28000000	0.033053
HiC_scaffold_16	27500001	28500000	0.029592
HiC_scaffold_16	28000001	29000000	0.040852
HiC_scaffold_16	28500001	29500000	0.030443
HiC_scaffold_16	29000001	30000000	0.037705
HiC_scaffold_16	29500001	30500000	0.036988
HiC_scaffold_16	30000001	31000000	0.027214
HiC_scaffold_16	30500001	31500000	0.032198
HiC_scaffold_16	31000001	32000000	0.034287
HiC_scaffold_16	31500001	32500000	0.058526
HiC_scaffold_16	32000001	33000000	0.058933
HiC_scaffold_16	32500001	33500000	0.051156
HiC_scaffold_16	33000001	34000000	0.060376
HiC_scaffold_16	33500001	34500000	0.04998
HiC_scaffold_16	34000001	35000000	0.041637
HiC_scaffold_16	34500001	35500000	0.035557
HiC_scaffold_2	1	1000000	0.029131
HiC_scaffold_2	500001	1500000	0.02023
HiC_scaffold_2	1000001	2000000	0.030841
HiC_scaffold_2	1500001	2500000	0.051086
HiC_scaffold_2	2000001	3000000	0.040652
HiC_scaffold_2	2500001	3500000	0.029974
HiC_scaffold_2	3000001	4000000	0.02726
HiC_scaffold_2	3500001	4500000	0.023773
HiC_scaffold_2	4000001	5000000	0.022141
HiC_scaffold_2	4500001	5500000	0.021353
HiC_scaffold_2	5000001	6000000	0.040788
HiC_scaffold_2	5500001	6500000	0.050732
HiC_scaffold_2	6000001	7000000	0.042872
HiC_scaffold_2	6500001	7500000	0.033749
HiC_scaffold_2	7000001	8000000	0.025043
HiC_scaffold_2	7500001	8500000	0.026161
HiC_scaffold_2	8000001	9000000	0.041455
HiC_scaffold_2	8500001	9500000	0.038553
HiC_scaffold_2	9000001	10000000	0.033856
HiC_scaffold_2	9500001	10500000	0.044546
HiC_scaffold_2	10000001	11000000	0.054678
HiC_scaffold_2	10500001	11500000	0.048641
HiC_scaffold_2	11000001	12000000	0.031966
HiC_scaffold_2	11500001	12500000	0.025633
HiC_scaffold_2	12000001	13000000	0.034333
HiC_scaffold_2	12500001	13500000	0.050727
HiC_scaffold_2	13000001	14000000	0.046466
HiC_scaffold_2	13500001	14500000	0.029175
HiC_scaffold_2	14000001	15000000	0.045473
HiC_scaffold_2	14500001	15500000	0.054149
HiC_scaffold_2	15000001	16000000	0.054801
HiC_scaffold_2	15500001	16500000	0.058055
HiC_scaffold_2	16000001	17000000	0.051486
HiC_scaffold_2	16500001	17500000	0.046727
HiC_scaffold_2	17000001	18000000	0.043607
HiC_scaffold_2	17500001	18500000	0.050326
HiC_scaffold_2	18000001	19000000	0.058984
HiC_scaffold_2	18500001	19500000	0.059306
HiC_scaffold_2	19000001	20000000	0.06306
HiC_scaffold_2	19500001	20500000	0.061311
HiC_scaffold_2	20000001	21000000	0.071548
HiC_scaffold_2	20500001	21500000	0.071923
HiC_scaffold_2	21000001	22000000	0.055923
HiC_scaffold_2	21500001	22500000	0.063283
HiC_scaffold_2	22000001	23000000	0.04677
HiC_scaffold_2	22500001	23500000	0.035549
HiC_scaffold_2	23000001	24000000	0.037843
HiC_scaffold_2	23500001	24500000	0.018665
HiC_scaffold_2	24000001	25000000	0.006955
HiC_scaffold_2	24500001	25500000	0.022869
HiC_scaffold_2	25000001	26000000	0.043799
HiC_scaffold_2	25500001	26500000	0.034186
HiC_scaffold_2	26000001	27000000	0.021943
HiC_scaffold_2	26500001	27500000	0.0254
HiC_scaffold_2	27000001	28000000	0.017725
HiC_scaffold_2	27500001	28500000	0.027757
HiC_scaffold_2	28000001	29000000	0.039558
HiC_scaffold_2	28500001	29500000	0.022284
HiC_scaffold_2	29000001	30000000	0.021644
HiC_scaffold_2	29500001	30500000	0.049093
HiC_scaffold_2	30000001	31000000	0.055667
HiC_scaffold_2	30500001	31500000	0.031657
HiC_scaffold_2	31000001	32000000	0.018322
HiC_scaffold_2	31500001	32500000	0.028128
HiC_scaffold_2	32000001	33000000	0.036823
HiC_scaffold_2	32500001	33500000	0.022194
HiC_scaffold_2	33000001	34000000	0.019632
HiC_scaffold_2	33500001	34500000	0.045362
HiC_scaffold_2	34000001	35000000	0.048931
HiC_scaffold_2	34500001	35500000	0.058758
HiC_scaffold_2	35000001	36000000	0.065588
HiC_scaffold_2	35500001	36500000	0.05532
HiC_scaffold_2	36000001	37000000	0.048102
HiC_scaffold_2	36500001	37500000	0.053013
HiC_scaffold_2	37000001	38000000	0.04175
HiC_scaffold_2	37500001	38500000	0.025945
HiC_scaffold_2	38000001	39000000	0.034641
HiC_scaffold_2	38500001	39500000	0.036905
HiC_scaffold_2	39000001	40000000	0.032245
HiC_scaffold_2	39500001	40500000	0.042014
HiC_scaffold_2	40000001	41000000	0.053969
HiC_scaffold_2	40500001	41500000	0.055461
HiC_scaffold_2	41000001	42000000	0.054839
HiC_scaffold_2	41500001	42500000	0.052275
HiC_scaffold_2	42000001	43000000	0.047909
HiC_scaffold_2	42500001	43500000	0.03558
HiC_scaffold_2	43000001	44000000	0.038037
HiC_scaffold_2	43500001	44500000	0.041425
HiC_scaffold_2	44000001	45000000	0.046774
HiC_scaffold_42	1	1000000	0.028112
HiC_scaffold_42	500001	1500000	0.046395
HiC_scaffold_42	1000001	2000000	0.049468
HiC_scaffold_42	1500001	2500000	0.042945
HiC_scaffold_42	2000001	3000000	0.038669
HiC_scaffold_42	2500001	3500000	0.055671
HiC_scaffold_42	3000001	4000000	0.057445
HiC_scaffold_42	3500001	4500000	0.038052
HiC_scaffold_42	4000001	5000000	0.028892
HiC_scaffold_42	4500001	5500000	0.042249
HiC_scaffold_42	5000001	6000000	0.054897
HiC_scaffold_42	5500001	6500000	0.039696
HiC_scaffold_42	6000001	7000000	0.040683
HiC_scaffold_42	6500001	7500000	0.042618
HiC_scaffold_42	7000001	8000000	0.045182
HiC_scaffold_42	7500001	8500000	0.044924
HiC_scaffold_42	8000001	9000000	0.03995
HiC_scaffold_42	8500001	9500000	0.035971
HiC_scaffold_42	9000001	10000000	0.025441
HiC_scaffold_42	9500001	10500000	0.02912
HiC_scaffold_42	10000001	11000000	0.032389
HiC_scaffold_42	10500001	11500000	0.028392
HiC_scaffold_42	11000001	12000000	0.020785
HiC_scaffold_42	11500001	12500000	0.038212
HiC_scaffold_42	12000001	13000000	0.057789
HiC_scaffold_42	12500001	13500000	0.033869
HiC_scaffold_42	13000001	14000000	0.02297
HiC_scaffold_42	13500001	14500000	0.044075
HiC_scaffold_42	14000001	15000000	0.047796
HiC_scaffold_42	14500001	15500000	0.043531
HiC_scaffold_42	15000001	16000000	0.032362
HiC_scaffold_42	15500001	16500000	0.013628
HiC_scaffold_42	16000001	17000000	0.025711
HiC_scaffold_42	16500001	17500000	0.037589
HiC_scaffold_42	17000001	18000000	0.028241
HiC_scaffold_42	17500001	18500000	0.033868
HiC_scaffold_42	18000001	19000000	0.037689
HiC_scaffold_42	18500001	19500000	0.029581
HiC_scaffold_42	19000001	20000000	0.027244
HiC_scaffold_42	19500001	20500000	0.03637
HiC_scaffold_42	20000001	21000000	0.039563
HiC_scaffold_42	20500001	21500000	0.034567
HiC_scaffold_42	21000001	22000000	0.039918
HiC_scaffold_42	21500001	22500000	0.054686
HiC_scaffold_42	22000001	23000000	0.042674
HiC_scaffold_42	22500001	23500000	0.045497
HiC_scaffold_42	23000001	24000000	0.049606
HiC_scaffold_42	23500001	24500000	0.027748
HiC_scaffold_42	24000001	25000000	0.034477
HiC_scaffold_42	24500001	25500000	0.042078
HiC_scaffold_42	25000001	26000000	0.046892
HiC_scaffold_42	25500001	26500000	0.045854
HiC_scaffold_42	26000001	27000000	0.028443
HiC_scaffold_42	26500001	27500000	0.027055
HiC_scaffold_42	27000001	28000000	0.036739
HiC_scaffold_42	27500001	28500000	0.034105
HiC_scaffold_42	28000001	29000000	0.025616
HiC_scaffold_42	28500001	29500000	0.033908
HiC_scaffold_42	29000001	30000000	0.055884
HiC_scaffold_42	29500001	30500000	0.065597
HiC_scaffold_42	30000001	31000000	0.047339
HiC_scaffold_42	30500001	31500000	0.033899
HiC_scaffold_42	31000001	32000000	0.030592
HiC_scaffold_42	31500001	32500000	0.035216
HiC_scaffold_42	32000001	33000000	0.041004
HiC_scaffold_42	32500001	33500000	0.031269
HiC_scaffold_42	33000001	34000000	0.04282
HiC_scaffold_42	33500001	34500000	0.059695
HiC_scaffold_42	34000001	35000000	0.055676
HiC_scaffold_42	34500001	35500000	0.040126
HiC_scaffold_42	35000001	36000000	0.033463
HiC_scaffold_42	35500001	36500000	0.038952
HiC_scaffold_42	36000001	37000000	0.04162
HiC_scaffold_42	36500001	37500000	0.043207
HiC_scaffold_42	37000001	38000000	0.039105
HiC_scaffold_42	37500001	38500000	0.045466
HiC_scaffold_42	38000001	39000000	0.038054
HiC_scaffold_42	38500001	39500000	0.044964
HiC_scaffold_42	39000001	40000000	0.055599
HiC_scaffold_42	39500001	40500000	0.028107
HiC_scaffold_42	40000001	41000000	0.039156
HiC_scaffold_42	40500001	41500000	0.046416
HiC_scaffold_42	41000001	42000000	0.039605
HiC_scaffold_42	41500001	42500000	0.039444
HiC_scaffold_42	42000001	43000000	0.02815
HiC_scaffold_42	42500001	43500000	0.030551
HiC_scaffold_42	43000001	44000000	0.024647
HiC_scaffold_42	43500001	44500000	0.013505
HiC_scaffold_42	44000001	45000000	0.024032
HiC_scaffold_42	44500001	45500000	0.031388
HiC_scaffold_42	45000001	46000000	0.024308
HiC_scaffold_42	45500001	46500000	0.022998
HiC_scaffold_42	46000001	47000000	0.03251
HiC_scaffold_42	46500001	47500000	0.037424
HiC_scaffold_42	47000001	48000000	0.030491
HiC_scaffold_42	47500001	48500000	0.033403
HiC_scaffold_42	48000001	49000000	0.030947
HiC_scaffold_42	48500001	49500000	0.026519
HiC_scaffold_42	49000001	50000000	0.027961
HiC_scaffold_42	49500001	50500000	0.020371
HiC_scaffold_42	50000001	51000000	0.018034
HiC_scaffold_39	1	1000000	0.033662
HiC_scaffold_39	500001	1500000	0.058517
HiC_scaffold_39	1000001	2000000	0.059199
HiC_scaffold_39	1500001	2500000	0.045994
HiC_scaffold_39	2000001	3000000	0.047789
HiC_scaffold_39	2500001	3500000	0.058292
HiC_scaffold_39	3000001	4000000	0.053363
HiC_scaffold_39	3500001	4500000	0.03507
HiC_scaffold_39	4000001	5000000	0.025212
HiC_scaffold_39	4500001	5500000	0.03197
HiC_scaffold_39	5000001	6000000	0.046071
HiC_scaffold_39	5500001	6500000	0.043432
HiC_scaffold_39	6000001	7000000	0.049981
HiC_scaffold_39	6500001	7500000	0.062469
HiC_scaffold_39	7000001	8000000	0.050263
HiC_scaffold_39	7500001	8500000	0.039968
HiC_scaffold_39	8000001	9000000	0.030137
HiC_scaffold_39	8500001	9500000	0.044095
HiC_scaffold_39	9000001	10000000	0.057439
HiC_scaffold_39	9500001	10500000	0.047202
HiC_scaffold_39	10000001	11000000	0.038739
HiC_scaffold_39	10500001	11500000	0.03354
HiC_scaffold_39	11000001	12000000	0.048092
HiC_scaffold_39	11500001	12500000	0.039132
HiC_scaffold_39	12000001	13000000	0.015554
HiC_scaffold_39	12500001	13500000	0.014168
HiC_scaffold_39	13000001	14000000	0.013424
HiC_scaffold_39	13500001	14500000	0.014494
HiC_scaffold_39	14000001	15000000	0.017704
HiC_scaffold_39	14500001	15500000	0.014467
HiC_scaffold_39	15000001	16000000	0.013038
HiC_scaffold_39	15500001	16500000	0.029685
HiC_scaffold_39	16000001	17000000	0.031376
HiC_scaffold_39	16500001	17500000	0.026019
HiC_scaffold_39	17000001	18000000	0.026025
HiC_scaffold_39	17500001	18500000	0.029636
HiC_scaffold_39	18000001	19000000	0.055326
HiC_scaffold_39	18500001	19500000	0.059804
HiC_scaffold_39	19000001	20000000	0.060055
HiC_scaffold_39	19500001	20500000	0.044458
HiC_scaffold_39	20000001	21000000	0.032248
HiC_scaffold_39	20500001	21500000	0.049819
HiC_scaffold_39	21000001	22000000	0.042415
HiC_scaffold_39	21500001	22500000	0.035113
HiC_scaffold_39	22000001	23000000	0.032858
HiC_scaffold_39	22500001	23500000	0.0437
HiC_scaffold_39	23000001	24000000	0.062027
HiC_scaffold_39	23500001	24500000	0.053016
HiC_scaffold_39	24000001	25000000	0.032321
HiC_scaffold_39	24500001	25500000	0.030743
HiC_scaffold_39	25000001	26000000	0.041286
HiC_scaffold_39	25500001	26500000	0.055137
HiC_scaffold_39	26000001	27000000	0.052996
HiC_scaffold_39	26500001	27500000	0.036304
HiC_scaffold_39	27000001	28000000	0.034241
HiC_scaffold_39	27500001	28500000	0.060847
HiC_scaffold_39	28000001	29000000	0.060942
HiC_scaffold_39	28500001	29500000	0.03371
HiC_scaffold_39	29000001	30000000	0.033246
HiC_scaffold_39	29500001	30500000	0.048708
HiC_scaffold_39	30000001	31000000	0.053988
HiC_scaffold_39	30500001	31500000	0.055209
HiC_scaffold_39	31000001	32000000	0.07057
HiC_scaffold_39	31500001	32500000	0.056442
HiC_scaffold_39	32000001	33000000	0.05024
HiC_scaffold_39	32500001	33500000	0.051949
HiC_scaffold_39	33000001	34000000	0.045462
HiC_scaffold_39	33500001	34500000	0.038085
HiC_scaffold_39	34000001	35000000	0.05656
HiC_scaffold_39	34500001	35500000	0.070128
HiC_scaffold_39	35000001	36000000	0.044457
HiC_scaffold_39	35500001	36500000	0.035125
HiC_scaffold_39	36000001	37000000	0.041255
HiC_scaffold_39	36500001	37500000	0.034939
HiC_scaffold_39	37000001	38000000	0.027403
HiC_scaffold_39	37500001	38500000	0.053482
HiC_scaffold_39	38000001	39000000	0.048059
HiC_scaffold_39	38500001	39500000	0.024286
HiC_scaffold_39	39000001	40000000	0.020792
HiC_scaffold_39	39500001	40500000	0.016942
HiC_scaffold_29	1	1000000	0.014282
HiC_scaffold_29	500001	1500000	0.015667
HiC_scaffold_29	1000001	2000000	0.017013
HiC_scaffold_29	1500001	2500000	0.017534
HiC_scaffold_29	2000001	3000000	0.018027
HiC_scaffold_29	2500001	3500000	0.018243
HiC_scaffold_29	3000001	4000000	0.017003
HiC_scaffold_29	3500001	4500000	0.022472
HiC_scaffold_29	4000001	5000000	0.044902
HiC_scaffold_29	4500001	5500000	0.054061
HiC_scaffold_29	5000001	6000000	0.039917
HiC_scaffold_29	5500001	6500000	0.038137
HiC_scaffold_29	6000001	7000000	0.049287
HiC_scaffold_29	6500001	7500000	0.042365
HiC_scaffold_29	7000001	8000000	0.036664
HiC_scaffold_29	7500001	8500000	0.034296
HiC_scaffold_29	8000001	9000000	0.038678
HiC_scaffold_29	8500001	9500000	0.046204
HiC_scaffold_29	9000001	10000000	0.055535
HiC_scaffold_29	9500001	10500000	0.047851
HiC_scaffold_29	10000001	11000000	0.033348
HiC_scaffold_29	10500001	11500000	0.041658
HiC_scaffold_29	11000001	12000000	0.043014
HiC_scaffold_29	11500001	12500000	0.052323
HiC_scaffold_29	12000001	13000000	0.071422
HiC_scaffold_29	12500001	13500000	0.068109
HiC_scaffold_29	13000001	14000000	0.055806
HiC_scaffold_29	13500001	14500000	0.039512
HiC_scaffold_29	14000001	15000000	0.049515
HiC_scaffold_29	14500001	15500000	0.062471
HiC_scaffold_29	15000001	16000000	0.045323
HiC_scaffold_29	15500001	16500000	0.041886
HiC_scaffold_29	16000001	17000000	0.05235
HiC_scaffold_29	16500001	17500000	0.055405
HiC_scaffold_29	17000001	18000000	0.05141
HiC_scaffold_29	17500001	18500000	0.031429
HiC_scaffold_29	18000001	19000000	0.034915
HiC_scaffold_29	18500001	19500000	0.057108
HiC_scaffold_29	19000001	20000000	0.041761
HiC_scaffold_29	19500001	20500000	0.024863
HiC_scaffold_29	20000001	21000000	0.021537
HiC_scaffold_29	20500001	21500000	0.01148
HiC_scaffold_29	21000001	22000000	0.012478
HiC_scaffold_29	21500001	22500000	0.018115
HiC_scaffold_29	22000001	23000000	0.022187
HiC_scaffold_29	22500001	23500000	0.02164
HiC_scaffold_29	23000001	24000000	0.011356
HiC_scaffold_29	23500001	24500000	0.028105
HiC_scaffold_29	24000001	25000000	0.048427
HiC_scaffold_29	24500001	25500000	0.038851
HiC_scaffold_29	25000001	26000000	0.026242
HiC_scaffold_29	25500001	26500000	0.02957
HiC_scaffold_29	26000001	27000000	0.032409
HiC_scaffold_29	26500001	27500000	0.038229
HiC_scaffold_29	27000001	28000000	0.056159
HiC_scaffold_29	27500001	28500000	0.065515
HiC_scaffold_29	28000001	29000000	0.052586
HiC_scaffold_29	28500001	29500000	0.041366
HiC_scaffold_29	29000001	30000000	0.052679
HiC_scaffold_29	29500001	30500000	0.056896
HiC_scaffold_29	30000001	31000000	0.051146
HiC_scaffold_29	30500001	31500000	0.043649
HiC_scaffold_29	31000001	32000000	0.059994
HiC_scaffold_29	31500001	32500000	0.078035
HiC_scaffold_29	32000001	33000000	0.04796
HiC_scaffold_29	32500001	33500000	0.01964
HiC_scaffold_29	33000001	34000000	0.015772
HiC_scaffold_29	33500001	34500000	0.02642
HiC_scaffold_29	34000001	35000000	0.033128
HiC_scaffold_29	34500001	35500000	0.027163
HiC_scaffold_29	35000001	36000000	0.038165
HiC_scaffold_13	1	1000000	0.041454
HiC_scaffold_13	500001	1500000	0.030925
HiC_scaffold_13	1000001	2000000	0.026884
HiC_scaffold_13	1500001	2500000	0.015625
HiC_scaffold_13	2000001	3000000	0.026807
HiC_scaffold_13	2500001	3500000	0.02996
HiC_scaffold_13	3000001	4000000	0.021753
HiC_scaffold_13	3500001	4500000	0.016034
HiC_scaffold_13	4000001	5000000	0.027181
HiC_scaffold_13	4500001	5500000	0.030428
HiC_scaffold_13	5000001	6000000	0.030493
HiC_scaffold_13	5500001	6500000	0.028159
HiC_scaffold_13	6000001	7000000	0.023931
HiC_scaffold_13	6500001	7500000	0.027102
HiC_scaffold_13	7000001	8000000	0.023929
HiC_scaffold_13	7500001	8500000	0.040591
HiC_scaffold_13	8000001	9000000	0.047629
HiC_scaffold_13	8500001	9500000	0.037435
HiC_scaffold_13	9000001	10000000	0.03746
HiC_scaffold_13	9500001	10500000	0.046537
HiC_scaffold_13	10000001	11000000	0.058393
HiC_scaffold_13	10500001	11500000	0.059275
HiC_scaffold_13	11000001	12000000	0.06613
HiC_scaffold_13	11500001	12500000	0.074849
HiC_scaffold_13	12000001	13000000	0.070086
HiC_scaffold_13	12500001	13500000	0.053105
HiC_scaffold_13	13000001	14000000	0.045472
HiC_scaffold_13	13500001	14500000	0.050043
HiC_scaffold_13	14000001	15000000	0.053536
HiC_scaffold_13	14500001	15500000	0.061763
HiC_scaffold_13	15000001	16000000	0.057442
HiC_scaffold_13	15500001	16500000	0.034438
HiC_scaffold_13	16000001	17000000	0.017246
HiC_scaffold_13	16500001	17500000	0.018981
HiC_scaffold_13	17000001	18000000	0.028025
HiC_scaffold_13	17500001	18500000	0.030822
HiC_scaffold_13	18000001	19000000	0.038758
HiC_scaffold_13	18500001	19500000	0.040012
HiC_scaffold_13	19000001	20000000	0.025754
HiC_scaffold_13	19500001	20500000	0.025121
HiC_scaffold_13	20000001	21000000	0.026593
HiC_scaffold_13	20500001	21500000	0.035338
HiC_scaffold_13	21000001	22000000	0.052413
HiC_scaffold_13	21500001	22500000	0.053636
HiC_scaffold_13	22000001	23000000	0.034373
HiC_scaffold_13	22500001	23500000	0.025685
HiC_scaffold_13	23000001	24000000	0.032084
HiC_scaffold_13	23500001	24500000	0.029968
HiC_scaffold_13	24000001	25000000	0.043449
HiC_scaffold_13	24500001	25500000	0.038126
HiC_scaffold_13	25000001	26000000	0.034674
HiC_scaffold_13	25500001	26500000	0.043166
HiC_scaffold_13	26000001	27000000	0.029401
HiC_scaffold_13	26500001	27500000	0.03253
HiC_scaffold_13	27000001	28000000	0.036537
HiC_scaffold_13	27500001	28500000	0.02814
HiC_scaffold_13	28000001	29000000	0.027005
HiC_scaffold_13	28500001	29500000	0.02399
HiC_scaffold_13	29000001	30000000	0.013516
HiC_scaffold_13	29500001	30500000	0.021827
HiC_scaffold_13	30000001	31000000	0.027787
HiC_scaffold_13	30500001	31500000	0.044943
HiC_scaffold_13	31000001	32000000	0.067217
HiC_scaffold_13	31500001	32500000	0.057911
HiC_scaffold_13	32000001	33000000	0.046711
HiC_scaffold_13	32500001	33500000	0.046597
HiC_scaffold_13	33000001	34000000	0.057844
HiC_scaffold_13	33500001	34500000	0.051655
HiC_scaffold_13	34000001	35000000	0.038234
HiC_scaffold_13	34500001	35500000	0.047336
HiC_scaffold_13	35000001	36000000	0.044607
HiC_scaffold_13	35500001	36500000	0.053828
HiC_scaffold_13	36000001	37000000	0.053456
HiC_scaffold_38	1	1000000	0.049186
HiC_scaffold_38	500001	1500000	0.04746
HiC_scaffold_38	1000001	2000000	0.033327
HiC_scaffold_38	1500001	2500000	0.037054
HiC_scaffold_38	2000001	3000000	0.043771
HiC_scaffold_38	2500001	3500000	0.05621
HiC_scaffold_38	3000001	4000000	0.06613
HiC_scaffold_38	3500001	4500000	0.073089
HiC_scaffold_38	4000001	5000000	0.055771
HiC_scaffold_38	4500001	5500000	0.056198
HiC_scaffold_38	5000001	6000000	0.060038
HiC_scaffold_38	5500001	6500000	0.05813
HiC_scaffold_38	6000001	7000000	0.071651
HiC_scaffold_38	6500001	7500000	0.047202
HiC_scaffold_38	7000001	8000000	0.023784
HiC_scaffold_38	7500001	8500000	0.037648
HiC_scaffold_38	8000001	9000000	0.065396
HiC_scaffold_38	8500001	9500000	0.069659
HiC_scaffold_38	9000001	10000000	0.048503
HiC_scaffold_38	9500001	10500000	0.025714
HiC_scaffold_38	10000001	11000000	0.035597
HiC_scaffold_38	10500001	11500000	0.049094
HiC_scaffold_38	11000001	12000000	0.045132
HiC_scaffold_38	11500001	12500000	0.049544
HiC_scaffold_38	12000001	13000000	0.039253
HiC_scaffold_38	12500001	13500000	0.051292
HiC_scaffold_38	13000001	14000000	0.063078
HiC_scaffold_38	13500001	14500000	0.05325
HiC_scaffold_38	14000001	15000000	0.044859
HiC_scaffold_38	14500001	15500000	0.039899
HiC_scaffold_38	15000001	16000000	0.033093
HiC_scaffold_38	15500001	16500000	0.02373
HiC_scaffold_38	16000001	17000000	0.021032
HiC_scaffold_38	16500001	17500000	0.03232
HiC_scaffold_38	17000001	18000000	0.026902
HiC_scaffold_38	17500001	18500000	0.033307
HiC_scaffold_38	18000001	19000000	0.032051
HiC_scaffold_38	18500001	19500000	0.009211
HiC_scaffold_38	19000001	20000000	0.022502
HiC_scaffold_38	19500001	20500000	0.030825
HiC_scaffold_38	20000001	21000000	0.023243
HiC_scaffold_38	20500001	21500000	0.016677
HiC_scaffold_38	21000001	22000000	0.031895
HiC_scaffold_38	21500001	22500000	0.042802
HiC_scaffold_38	22000001	23000000	0.05135
HiC_scaffold_38	22500001	23500000	0.055573
HiC_scaffold_38	23000001	24000000	0.041441
HiC_scaffold_38	23500001	24500000	0.044295
HiC_scaffold_38	24000001	25000000	0.043571
HiC_scaffold_38	24500001	25500000	0.041757
HiC_scaffold_38	25000001	26000000	0.059424
HiC_scaffold_38	25500001	26500000	0.06582
HiC_scaffold_38	26000001	27000000	0.062957
HiC_scaffold_38	26500001	27500000	0.065099
HiC_scaffold_38	27000001	28000000	0.061856
HiC_scaffold_38	27500001	28500000	0.048492
HiC_scaffold_38	28000001	29000000	0.038728
HiC_scaffold_38	28500001	29500000	0.033935
HiC_scaffold_38	29000001	30000000	0.042611
HiC_scaffold_38	29500001	30500000	0.049412
HiC_scaffold_38	30000001	31000000	0.042565
HiC_scaffold_38	30500001	31500000	0.032557
HiC_scaffold_38	31000001	32000000	0.035408
HiC_scaffold_38	31500001	32500000	0.043926
HiC_scaffold_38	32000001	33000000	0.063865
HiC_scaffold_38	32500001	33500000	0.061644
HiC_scaffold_38	33000001	34000000	0.035743
HiC_scaffold_38	33500001	34500000	0.049626
HiC_scaffold_38	34000001	35000000	0.049543
HiC_scaffold_38	34500001	35500000	0.027175
HiC_scaffold_38	35000001	36000000	0.018571
HiC_scaffold_38	35500001	36500000	0.025994
HiC_scaffold_1	1	1000000	0.059961
HiC_scaffold_1	500001	1500000	0.053143
HiC_scaffold_1	1000001	2000000	0.037984
HiC_scaffold_1	1500001	2500000	0.037806
HiC_scaffold_1	2000001	3000000	0.045075
HiC_scaffold_1	2500001	3500000	0.04893
HiC_scaffold_1	3000001	4000000	0.054071
HiC_scaffold_1	3500001	4500000	0.045763
HiC_scaffold_1	4000001	5000000	0.032054
HiC_scaffold_1	4500001	5500000	0.070099
HiC_scaffold_1	5000001	6000000	0.068649
HiC_scaffold_1	5500001	6500000	0.054815
HiC_scaffold_1	6000001	7000000	0.071183
HiC_scaffold_1	6500001	7500000	0.058273
HiC_scaffold_1	7000001	8000000	0.037243
HiC_scaffold_1	7500001	8500000	0.057531
HiC_scaffold_1	8000001	9000000	0.071641
HiC_scaffold_1	8500001	9500000	0.037309
HiC_scaffold_1	9000001	10000000	0.018688
HiC_scaffold_1	9500001	10500000	0.034422
HiC_scaffold_1	10000001	11000000	0.056891
HiC_scaffold_1	10500001	11500000	0.032825
HiC_scaffold_1	11000001	12000000	0.010496
HiC_scaffold_1	11500001	12500000	0.026266
HiC_scaffold_1	12000001	13000000	0.037048
HiC_scaffold_1	12500001	13500000	0.037705
HiC_scaffold_1	13000001	14000000	0.049425
HiC_scaffold_1	13500001	14500000	0.058797
HiC_scaffold_1	14000001	15000000	0.052604
HiC_scaffold_1	14500001	15500000	0.062442
HiC_scaffold_1	15000001	16000000	0.051615
HiC_scaffold_1	15500001	16500000	0.032311
HiC_scaffold_1	16000001	17000000	0.033289
HiC_scaffold_1	16500001	17500000	0.028312
HiC_scaffold_1	17000001	18000000	0.025184
HiC_scaffold_1	17500001	18500000	0.020989
HiC_scaffold_1	18000001	19000000	0.030711
HiC_scaffold_1	18500001	19500000	0.036565
HiC_scaffold_1	19000001	20000000	0.025548
HiC_scaffold_1	19500001	20500000	0.017851
HiC_scaffold_1	20000001	21000000	0.020061
HiC_scaffold_1	20500001	21500000	0.04045
HiC_scaffold_1	21000001	22000000	0.051196
HiC_scaffold_1	21500001	22500000	0.045442
HiC_scaffold_1	22000001	23000000	0.033288
HiC_scaffold_1	22500001	23500000	0.016519
HiC_scaffold_1	23000001	24000000	0.028509
HiC_scaffold_1	23500001	24500000	0.041741
HiC_scaffold_1	24000001	25000000	0.055978
HiC_scaffold_1	24500001	25500000	0.055474
HiC_scaffold_1	25000001	26000000	0.032292
HiC_scaffold_1	25500001	26500000	0.043333
HiC_scaffold_1	26000001	27000000	0.038208
HiC_scaffold_1	26500001	27500000	0.018733
HiC_scaffold_1	27000001	28000000	0.045138
HiC_scaffold_1	27500001	28500000	0.045195
HiC_scaffold_1	28000001	29000000	0.031812
HiC_scaffold_1	28500001	29500000	0.047031
HiC_scaffold_1	29000001	30000000	0.04662
HiC_scaffold_1	29500001	30500000	0.057878
HiC_scaffold_1	30000001	31000000	0.054057
HiC_scaffold_1	30500001	31500000	0.032186
HiC_scaffold_1	31000001	32000000	0.028067
HiC_scaffold_1	31500001	32500000	0.038506
HiC_scaffold_1	32000001	33000000	0.046025
HiC_scaffold_1	32500001	33500000	0.040487
HiC_scaffold_1	33000001	34000000	0.036513
HiC_scaffold_1	33500001	34500000	0.030784
HiC_scaffold_30	1	1000000	0.030754
HiC_scaffold_30	500001	1500000	0.027797
HiC_scaffold_30	1000001	2000000	0.007682
HiC_scaffold_30	1500001	2500000	0.018878
HiC_scaffold_30	2000001	3000000	0.029735
HiC_scaffold_30	2500001	3500000	0.018353
HiC_scaffold_30	3000001	4000000	0.005927
HiC_scaffold_30	3500001	4500000	0.021888
HiC_scaffold_30	4000001	5000000	0.026059
HiC_scaffold_36	1	1000000	0.02633
HiC_scaffold_36	500001	1500000	0.040227
HiC_scaffold_36	1000001	2000000	0.043627
HiC_scaffold_36	1500001	2500000	0.030989
HiC_scaffold_36	2000001	3000000	0.013233
HiC_scaffold_36	2500001	3500000	0.017614
HiC_scaffold_36	3000001	4000000	0.034662
HiC_scaffold_36	3500001	4500000	0.02995
HiC_scaffold_36	4000001	5000000	0.015056
HiC_scaffold_36	4500001	5500000	0.020925
HiC_scaffold_36	5000001	6000000	0.031199
HiC_scaffold_36	5500001	6500000	0.033392
HiC_scaffold_36	6000001	7000000	0.039652
HiC_scaffold_36	6500001	7500000	0.035266
HiC_scaffold_36	7000001	8000000	0.019331
HiC_scaffold_36	7500001	8500000	0.027535
HiC_scaffold_36	8000001	9000000	0.033986
HiC_scaffold_36	8500001	9500000	0.021272
HiC_scaffold_36	9000001	10000000	0.027947
HiC_scaffold_36	9500001	10500000	0.042803
HiC_scaffold_36	10000001	11000000	0.040939
HiC_scaffold_36	10500001	11500000	0.049287
HiC_scaffold_36	11000001	12000000	0.057189
HiC_scaffold_36	11500001	12500000	0.035946
HiC_scaffold_36	12000001	13000000	0.025839
HiC_scaffold_36	12500001	13500000	0.024805
HiC_scaffold_36	13000001	14000000	0.020176
HiC_scaffold_36	13500001	14500000	0.025455
HiC_scaffold_36	14000001	15000000	0.026481
HiC_scaffold_36	14500001	15500000	0.045333
HiC_scaffold_36	15000001	16000000	0.064676
HiC_scaffold_36	15500001	16500000	0.05673
HiC_scaffold_36	16000001	17000000	0.054813
HiC_scaffold_36	16500001	17500000	0.06777
HiC_scaffold_36	17000001	18000000	0.071434
HiC_scaffold_36	17500001	18500000	0.072068
HiC_scaffold_36	18000001	19000000	0.063175
HiC_scaffold_36	18500001	19500000	0.046231
HiC_scaffold_36	19000001	20000000	0.040745
HiC_scaffold_36	19500001	20500000	0.040329
HiC_scaffold_36	20000001	21000000	0.030356
HiC_scaffold_31	1	1000000	0.014599
HiC_scaffold_31	500001	1500000	0.016008
HiC_scaffold_31	1000001	2000000	0.028764
HiC_scaffold_31	1500001	2500000	0.034532
HiC_scaffold_31	2000001	3000000	0.030147
HiC_scaffold_31	2500001	3500000	0.017295
HiC_scaffold_31	3000001	4000000	0.031877
HiC_scaffold_31	3500001	4500000	0.032197
HiC_scaffold_31	4000001	5000000	0.008114
HiC_scaffold_31	4500001	5500000	0.006174
HiC_scaffold_31	5000001	6000000	0.019782
HiC_scaffold_31	5500001	6500000	0.024757
HiC_scaffold_31	6000001	7000000	0.026955
HiC_scaffold_31	6500001	7500000	0.030201
HiC_scaffold_31	7000001	8000000	0.029436
HiC_scaffold_31	7500001	8500000	0.029984
HiC_scaffold_31	8000001	9000000	0.041336
HiC_scaffold_31	8500001	9500000	0.042625
HiC_scaffold_52	1	1000000	0.098204
HiC_scaffold_52	500001	1500000	0.101126
HiC_scaffold_52	1000001	2000000	0.054484
HiC_scaffold_52	1500001	2500000	0.030545
HiC_scaffold_52	2000001	3000000	0.058047
HiC_scaffold_52	2500001	3500000	0.079701
HiC_scaffold_52	3000001	4000000	0.0576
HiC_scaffold_52	3500001	4500000	0.062642
HiC_scaffold_52	4000001	5000000	0.067028
HiC_scaffold_52	4500001	5500000	0.044711
HiC_scaffold_52	5000001	6000000	0.033643
HiC_scaffold_52	5500001	6500000	0.037132
HiC_scaffold_52	6000001	7000000	0.033202
HiC_scaffold_52	6500001	7500000	0.042499
HiC_scaffold_52	7000001	8000000	0.066968
HiC_scaffold_52	7500001	8500000	0.075124
HiC_scaffold_52	8000001	9000000	0.061701
HiC_scaffold_52	8500001	9500000	0.048049
HiC_scaffold_52	9000001	10000000	0.041217
HiC_scaffold_52	9500001	10500000	0.030372
HiC_scaffold_52	10000001	11000000	0.034892
HiC_scaffold_52	10500001	11500000	0.053958
HiC_scaffold_52	11000001	12000000	0.040447
HiC_scaffold_52	11500001	12500000	0.031979
HiC_scaffold_52	12000001	13000000	0.029263
HiC_scaffold_52	12500001	13500000	0.019724
HiC_scaffold_52	13000001	14000000	0.018865
HiC_scaffold_52	13500001	14500000	0.01666
HiC_scaffold_52	14000001	15000000	0.023585
HiC_scaffold_52	14500001	15500000	0.03681
HiC_scaffold_52	15000001	16000000	0.051172
HiC_scaffold_52	15500001	16500000	0.050407
HiC_scaffold_52	16000001	17000000	0.040107
HiC_scaffold_52	16500001	17500000	0.033095
HiC_scaffold_52	17000001	18000000	0.0343
HiC_scaffold_52	17500001	18500000	0.039703
HiC_scaffold_52	18000001	19000000	0.04179
HiC_scaffold_52	18500001	19500000	0.030154
HiC_scaffold_52	19000001	20000000	0.012944
HiC_scaffold_52	19500001	20500000	0.009012
HiC_scaffold_52	20000001	21000000	0.010744
HiC_scaffold_52	20500001	21500000	0.024889
HiC_scaffold_52	21000001	22000000	0.034141
HiC_scaffold_52	21500001	22500000	0.0413
HiC_scaffold_52	22000001	23000000	0.05601
HiC_scaffold_52	22500001	23500000	0.05062
HiC_scaffold_52	23000001	24000000	0.044794
HiC_scaffold_52	23500001	24500000	0.050915
HiC_scaffold_52	24000001	25000000	0.056176
HiC_scaffold_52	24500001	25500000	0.039476
HiC_scaffold_52	25000001	26000000	0.045945
HiC_scaffold_52	25500001	26500000	0.058427
HiC_scaffold_52	26000001	27000000	0.048584
HiC_scaffold_52	26500001	27500000	0.039611
HiC_scaffold_52	27000001	28000000	0.039558
HiC_scaffold_52	27500001	28500000	0.067376
HiC_scaffold_52	28000001	29000000	0.0707
HiC_scaffold_52	28500001	29500000	0.058237
HiC_scaffold_52	29000001	30000000	0.039355
HiC_scaffold_52	29500001	30500000	0.03502
HiC_scaffold_52	30000001	31000000	0.036303
HiC_scaffold_52	30500001	31500000	0.029479
HiC_scaffold_52	31000001	32000000	0.042252
HiC_scaffold_52	31500001	32500000	0.035402
HiC_scaffold_52	32000001	33000000	0.0253
HiC_scaffold_52	32500001	33500000	0.025444
HiC_scaffold_52	33000001	34000000	0.031086
HiC_scaffold_52	33500001	34500000	0.027534
HiC_scaffold_52	34000001	35000000	0.014406
HiC_scaffold_52	34500001	35500000	0.019176
HiC_scaffold_52	35000001	36000000	0.020839
HiC_scaffold_52	35500001	36500000	0.022145
HiC_scaffold_52	36000001	37000000	0.020223
HiC_scaffold_52	36500001	37500000	0.016683
HiC_scaffold_28	1	1000000	0.038673
HiC_scaffold_28	500001	1500000	0.027689
HiC_scaffold_28	1000001	2000000	0.018926
HiC_scaffold_28	1500001	2500000	0.019505
HiC_scaffold_28	2000001	3000000	0.026697
HiC_scaffold_28	2500001	3500000	0.037285
HiC_scaffold_28	3000001	4000000	0.029502
HiC_scaffold_28	3500001	4500000	0.027838
HiC_scaffold_28	4000001	5000000	0.038729
HiC_scaffold_28	4500001	5500000	0.037661
HiC_scaffold_28	5000001	6000000	0.038011
HiC_scaffold_28	5500001	6500000	0.044376
HiC_scaffold_28	6000001	7000000	0.066272
HiC_scaffold_28	6500001	7500000	0.085704
HiC_scaffold_28	7000001	8000000	0.071625
HiC_scaffold_28	7500001	8500000	0.072219
HiC_scaffold_28	8000001	9000000	0.064898
HiC_scaffold_28	8500001	9500000	0.054582
HiC_scaffold_28	9000001	10000000	0.054852
HiC_scaffold_28	9500001	10500000	0.030666
HiC_scaffold_28	10000001	11000000	0.037644
HiC_scaffold_28	10500001	11500000	0.054175
HiC_scaffold_28	11000001	12000000	0.050018
HiC_scaffold_28	11500001	12500000	0.048306
HiC_scaffold_28	12000001	13000000	0.034188
HiC_scaffold_28	12500001	13500000	0.029831
HiC_scaffold_28	13000001	14000000	0.044102
HiC_scaffold_28	13500001	14500000	0.042993
HiC_scaffold_28	14000001	15000000	0.038772
HiC_scaffold_28	14500001	15500000	0.031614
HiC_scaffold_28	15000001	16000000	0.033044
HiC_scaffold_28	15500001	16500000	0.044222
HiC_scaffold_28	16000001	17000000	0.043406
HiC_scaffold_28	16500001	17500000	0.038653
HiC_scaffold_28	17000001	18000000	0.027593
HiC_scaffold_28	17500001	18500000	0.018799
HiC_scaffold_28	18000001	19000000	0.020625
HiC_scaffold_28	18500001	19500000	0.019732
HiC_scaffold_28	19000001	20000000	0.023187
HiC_scaffold_28	19500001	20500000	0.035441
HiC_scaffold_28	20000001	21000000	0.045032
HiC_scaffold_28	20500001	21500000	0.051753
HiC_scaffold_28	21000001	22000000	0.046391
HiC_scaffold_28	21500001	22500000	0.039212
HiC_scaffold_28	22000001	23000000	0.048926
HiC_scaffold_28	22500001	23500000	0.051271
HiC_scaffold_28	23000001	24000000	0.050284
HiC_scaffold_28	23500001	24500000	0.055338
HiC_scaffold_28	24000001	25000000	0.048587
HiC_scaffold_28	24500001	25500000	0.037753
HiC_scaffold_28	25000001	26000000	0.037775
HiC_scaffold_28	25500001	26500000	0.053313
HiC_scaffold_28	26000001	27000000	0.072413
HiC_scaffold_28	26500001	27500000	0.06946
HiC_scaffold_28	27000001	28000000	0.080575
HiC_scaffold_28	27500001	28500000	0.064891
HiC_scaffold_28	28000001	29000000	0.047854
HiC_scaffold_28	28500001	29500000	0.052654
HiC_scaffold_28	29000001	30000000	0.049202
HiC_scaffold_28	29500001	30500000	0.046979
HiC_scaffold_28	30000001	31000000	0.03575
HiC_scaffold_28	30500001	31500000	0.04642
HiC_scaffold_28	31000001	32000000	0.039981
HiC_scaffold_28	31500001	32500000	0.030552
HiC_scaffold_28	32000001	33000000	0.037445
HiC_scaffold_28	32500001	33500000	0.044821
HiC_scaffold_28	33000001	34000000	0.043226
HiC_scaffold_28	33500001	34500000	0.026546
HiC_scaffold_28	34000001	35000000	0.015934
HiC_scaffold_28	34500001	35500000	0.030077
HiC_scaffold_28	35000001	36000000	0.037735
HiC_scaffold_28	35500001	36500000	0.021037
HiC_scaffold_28	36000001	37000000	0.015171
HiC_scaffold_28	36500001	37500000	0.031502
HiC_scaffold_28	37000001	38000000	0.039125
HiC_scaffold_28	37500001	38500000	0.028783
HiC_scaffold_28	38000001	39000000	0.023214
HiC_scaffold_32	1	1000000	0.033759
HiC_scaffold_32	500001	1500000	0.033016
HiC_scaffold_32	1000001	2000000	0.039991
HiC_scaffold_32	1500001	2500000	0.049942
HiC_scaffold_32	2000001	3000000	0.046121
HiC_scaffold_32	2500001	3500000	0.049111
HiC_scaffold_32	3000001	4000000	0.057305
HiC_scaffold_32	3500001	4500000	0.056223
HiC_scaffold_32	4000001	5000000	0.050807
HiC_scaffold_32	4500001	5500000	0.042854
HiC_scaffold_32	5000001	6000000	0.043807
HiC_scaffold_32	5500001	6500000	0.050431
HiC_scaffold_32	6000001	7000000	0.044005
HiC_scaffold_32	6500001	7500000	0.043174
HiC_scaffold_32	7000001	8000000	0.038675
HiC_scaffold_32	7500001	8500000	0.036317
HiC_scaffold_32	8000001	9000000	0.04683
HiC_scaffold_32	8500001	9500000	0.040284
HiC_scaffold_32	9000001	10000000	0.035337
HiC_scaffold_32	9500001	10500000	0.031975
HiC_scaffold_32	10000001	11000000	0.021298
HiC_scaffold_32	10500001	11500000	0.041341
HiC_scaffold_32	11000001	12000000	0.042351
HiC_scaffold_32	11500001	12500000	0.022016
HiC_scaffold_32	12000001	13000000	0.017811
HiC_scaffold_32	12500001	13500000	0.019222
HiC_scaffold_32	13000001	14000000	0.03376
HiC_scaffold_32	13500001	14500000	0.041338
HiC_scaffold_32	14000001	15000000	0.039091
HiC_scaffold_32	14500001	15500000	0.041659
HiC_scaffold_32	15000001	16000000	0.036074
HiC_scaffold_32	15500001	16500000	0.04065
HiC_scaffold_32	16000001	17000000	0.05831
HiC_scaffold_32	16500001	17500000	0.047878
HiC_scaffold_32	17000001	18000000	0.042645
HiC_scaffold_32	17500001	18500000	0.049567
HiC_scaffold_32	18000001	19000000	0.043062
HiC_scaffold_32	18500001	19500000	0.052449
HiC_scaffold_32	19000001	20000000	0.038034
HiC_scaffold_32	19500001	20500000	0.019224
HiC_scaffold_32	20000001	21000000	0.03127
HiC_scaffold_32	20500001	21500000	0.03874
HiC_scaffold_32	21000001	22000000	0.048254
HiC_scaffold_32	21500001	22500000	0.046971
HiC_scaffold_32	22000001	23000000	0.042538
HiC_scaffold_32	22500001	23500000	0.045162
HiC_scaffold_32	23000001	24000000	0.050966
HiC_scaffold_32	23500001	24500000	0.044762
HiC_scaffold_32	24000001	25000000	0.027767
HiC_scaffold_32	24500001	25500000	0.034418
HiC_scaffold_32	25000001	26000000	0.058594
HiC_scaffold_32	25500001	26500000	0.049256
HiC_scaffold_32	26000001	27000000	0.042309
HiC_scaffold_32	26500001	27500000	0.057987
HiC_scaffold_32	27000001	28000000	0.064775
HiC_scaffold_32	27500001	28500000	0.049158
HiC_scaffold_32	28000001	29000000	0.039236
HiC_scaffold_32	28500001	29500000	0.044615
HiC_scaffold_32	29000001	30000000	0.039495
HiC_scaffold_32	29500001	30500000	0.05777
HiC_scaffold_51	1	1000000	0.068927
HiC_scaffold_51	500001	1500000	0.053083
HiC_scaffold_51	1000001	2000000	0.052356
HiC_scaffold_51	1500001	2500000	0.045884
HiC_scaffold_51	2000001	3000000	0.044812
HiC_scaffold_51	2500001	3500000	0.051906
HiC_scaffold_51	3000001	4000000	0.052605
HiC_scaffold_51	3500001	4500000	0.04977
HiC_scaffold_51	4000001	5000000	0.037521
HiC_scaffold_51	4500001	5500000	0.049631
HiC_scaffold_51	5000001	6000000	0.061032
HiC_scaffold_51	5500001	6500000	0.04624
HiC_scaffold_51	6000001	7000000	0.0473
HiC_scaffold_51	6500001	7500000	0.054066
HiC_scaffold_51	7000001	8000000	0.04456
HiC_scaffold_51	7500001	8500000	0.041139
HiC_scaffold_51	8000001	9000000	0.042363
HiC_scaffold_51	8500001	9500000	0.04542
HiC_scaffold_51	9000001	10000000	0.045278
HiC_scaffold_51	9500001	10500000	0.033085
HiC_scaffold_51	10000001	11000000	0.02011
HiC_scaffold_51	10500001	11500000	0.030837
HiC_scaffold_51	11000001	12000000	0.041313
HiC_scaffold_51	11500001	12500000	0.048966
HiC_scaffold_51	12000001	13000000	0.068721
HiC_scaffold_51	12500001	13500000	0.064846
HiC_scaffold_51	13000001	14000000	0.06592
HiC_scaffold_51	13500001	14500000	0.054433
HiC_scaffold_51	14000001	15000000	0.028056
HiC_scaffold_51	14500001	15500000	0.019253
HiC_scaffold_51	15000001	16000000	0.02225
HiC_scaffold_51	15500001	16500000	0.029961
HiC_scaffold_51	16000001	17000000	0.029019
HiC_scaffold_51	16500001	17500000	0.022279
HiC_scaffold_51	17000001	18000000	0.027354
HiC_scaffold_51	17500001	18500000	0.042689
HiC_scaffold_51	18000001	19000000	0.040367
HiC_scaffold_51	18500001	19500000	0.043231
HiC_scaffold_51	19000001	20000000	0.04449
HiC_scaffold_51	19500001	20500000	0.027656
HiC_scaffold_51	20000001	21000000	0.025484
HiC_scaffold_51	20500001	21500000	0.035849
HiC_scaffold_51	21000001	22000000	0.043855
HiC_scaffold_51	21500001	22500000	0.046201
HiC_scaffold_51	22000001	23000000	0.034664
HiC_scaffold_51	22500001	23500000	0.049035
HiC_scaffold_51	23000001	24000000	0.060129
HiC_scaffold_51	23500001	24500000	0.045312
HiC_scaffold_51	24000001	25000000	0.039574
HiC_scaffold_51	24500001	25500000	0.034038
HiC_scaffold_51	25000001	26000000	0.022496
HiC_scaffold_51	25500001	26500000	0.028525
HiC_scaffold_51	26000001	27000000	0.039124
HiC_scaffold_51	26500001	27500000	0.058646
HiC_scaffold_51	27000001	28000000	0.080608
HiC_scaffold_51	27500001	28500000	0.060944
HiC_scaffold_51	28000001	29000000	0.044359
HiC_scaffold_51	28500001	29500000	0.053641
HiC_scaffold_51	29000001	30000000	0.043873
HiC_scaffold_51	29500001	30500000	0.030006
HiC_scaffold_51	30000001	31000000	0.034787
HiC_scaffold_51	30500001	31500000	0.03555
HiC_scaffold_51	31000001	32000000	0.034837
HiC_scaffold_51	31500001	32500000	0.041737
HiC_scaffold_51	32000001	33000000	0.042953
HiC_scaffold_51	32500001	33500000	0.038752
HiC_scaffold_51	33000001	34000000	0.026305
HiC_scaffold_51	33500001	34500000	0.035836
HiC_scaffold_51	34000001	35000000	0.054574
HiC_scaffold_51	34500001	35500000	0.052632
HiC_scaffold_51	35000001	36000000	0.045763
HiC_scaffold_51	35500001	36500000	0.034904
HiC_scaffold_51	36000001	37000000	0.037753
HiC_scaffold_51	36500001	37500000	0.037648
HiC_scaffold_51	37000001	38000000	0.040386
HiC_scaffold_51	37500001	38500000	0.026171
HiC_scaffold_51	38000001	39000000	0.006021
HiC_scaffold_49	1	1000000	0.014955
HiC_scaffold_49	500001	1500000	0.038889
HiC_scaffold_49	1000001	2000000	0.054851
HiC_scaffold_49	1500001	2500000	0.071251
HiC_scaffold_49	2000001	3000000	0.073799
HiC_scaffold_49	2500001	3500000	0.054488
HiC_scaffold_49	3000001	4000000	0.038965
HiC_scaffold_49	3500001	4500000	0.043161
HiC_scaffold_49	4000001	5000000	0.061954
HiC_scaffold_49	4500001	5500000	0.057135
HiC_scaffold_49	5000001	6000000	0.036759
HiC_scaffold_49	5500001	6500000	0.050414
HiC_scaffold_49	6000001	7000000	0.059053
HiC_scaffold_49	6500001	7500000	0.039747
HiC_scaffold_49	7000001	8000000	0.040032
HiC_scaffold_49	7500001	8500000	0.02894
HiC_scaffold_49	8000001	9000000	0.011701
HiC_scaffold_49	8500001	9500000	0.026674
HiC_scaffold_49	9000001	10000000	0.053704
HiC_scaffold_49	9500001	10500000	0.056789
HiC_scaffold_49	10000001	11000000	0.056723
HiC_scaffold_49	10500001	11500000	0.054566
HiC_scaffold_49	11000001	12000000	0.047782
HiC_scaffold_49	11500001	12500000	0.041009
HiC_scaffold_49	12000001	13000000	0.04755
HiC_scaffold_49	12500001	13500000	0.047707
HiC_scaffold_49	13000001	14000000	0.030107
HiC_scaffold_49	13500001	14500000	0.026735
HiC_scaffold_49	14000001	15000000	0.018979
HiC_scaffold_49	14500001	15500000	0.033476
HiC_scaffold_49	15000001	16000000	0.055263
HiC_scaffold_49	15500001	16500000	0.03742
HiC_scaffold_49	16000001	17000000	0.042012
HiC_scaffold_49	16500001	17500000	0.065553
HiC_scaffold_49	17000001	18000000	0.051038
HiC_scaffold_49	17500001	18500000	0.048716
HiC_scaffold_49	18000001	19000000	0.049588
HiC_scaffold_49	18500001	19500000	0.031108
HiC_scaffold_49	19000001	20000000	0.045664
HiC_scaffold_49	19500001	20500000	0.052361
HiC_scaffold_49	20000001	21000000	0.027003
HiC_scaffold_49	20500001	21500000	0.019785
HiC_scaffold_49	21000001	22000000	0.024234
HiC_scaffold_49	21500001	22500000	0.027831
HiC_scaffold_49	22000001	23000000	0.030456
HiC_scaffold_49	22500001	23500000	0.040626
HiC_scaffold_49	23000001	24000000	0.052182
HiC_scaffold_41	1	1000000	0.135454
HiC_scaffold_41	500001	1500000	0.125901
HiC_scaffold_41	1000001	2000000	0.115229
HiC_scaffold_41	1500001	2500000	0.09495
HiC_scaffold_41	2000001	3000000	0.093207
HiC_scaffold_41	2500001	3500000	0.081309
HiC_scaffold_41	3000001	4000000	0.062392
HiC_scaffold_41	3500001	4500000	0.062852
HiC_scaffold_41	4000001	5000000	0.065732
HiC_scaffold_41	4500001	5500000	0.080972
HiC_scaffold_41	5000001	6000000	0.086668
HiC_scaffold_41	5500001	6500000	0.067334
HiC_scaffold_41	6000001	7000000	0.067713
HiC_scaffold_41	6500001	7500000	0.064383
HiC_scaffold_41	7000001	8000000	0.046349
HiC_scaffold_41	7500001	8500000	0.031614
HiC_scaffold_41	8000001	9000000	0.034286
HiC_scaffold_41	8500001	9500000	0.046646
HiC_scaffold_41	9000001	10000000	0.031363
HiC_scaffold_41	9500001	10500000	0.031305
HiC_scaffold_41	10000001	11000000	0.044467
HiC_scaffold_41	10500001	11500000	0.045791
HiC_scaffold_41	11000001	12000000	0.052248
HiC_scaffold_41	11500001	12500000	0.037062
HiC_scaffold_41	12000001	13000000	0.029603
HiC_scaffold_41	12500001	13500000	0.036803
HiC_scaffold_41	13000001	14000000	0.051256
HiC_scaffold_41	13500001	14500000	0.065832
HiC_scaffold_41	14000001	15000000	0.04419
HiC_scaffold_41	14500001	15500000	0.043279
HiC_scaffold_41	15000001	16000000	0.062551
HiC_scaffold_41	15500001	16500000	0.058582
HiC_scaffold_41	16000001	17000000	0.049602
HiC_scaffold_41	16500001	17500000	0.048707
HiC_scaffold_41	17000001	18000000	0.045528
HiC_scaffold_41	17500001	18500000	0.053564
HiC_scaffold_41	18000001	19000000	0.058405
HiC_scaffold_41	18500001	19500000	0.066916
HiC_scaffold_41	19000001	20000000	0.062174
HiC_scaffold_41	19500001	20500000	0.034279
HiC_scaffold_41	20000001	21000000	0.025785
HiC_scaffold_41	20500001	21500000	0.043332
HiC_scaffold_41	21000001	22000000	0.049738
HiC_scaffold_41	21500001	22500000	0.049303
HiC_scaffold_41	22000001	23000000	0.054014
HiC_scaffold_41	22500001	23500000	0.042046
HiC_scaffold_41	23000001	24000000	0.049423
HiC_scaffold_41	23500001	24500000	0.057933
HiC_scaffold_41	24000001	25000000	0.057387
HiC_scaffold_41	24500001	25500000	0.061828
[truncated: 674 more rows]

## Sheet: 1c_Synteny Tracks
Figure 1c source data: Circos Synteny Tracks CoGe
HiC_scaffold_1	34576122	34577789	HiC_scaffold_1	34842901	34843927	color=vlgreen
HiC_scaffold_1	34688461	34692883	HiC_scaffold_1	34858820	34863239	color=vlgreen
HiC_scaffold_1	34697121	34700714	HiC_scaffold_1	34867185	34870773	color=vlgreen
HiC_scaffold_1	34701675	34702130	HiC_scaffold_1	34871638	34873483	color=vlgreen
HiC_scaffold_1	34705723	34707280	HiC_scaffold_1	34875785	34877349	color=vlgreen
HiC_scaffold_1	34709736	34710017	HiC_scaffold_1	34879963	34880244	color=vlgreen
HiC_scaffold_1	34727753	34732497	HiC_scaffold_1	34897955	34901740	color=vlgreen
HiC_scaffold_1	34739612	34742912	HiC_scaffold_1	34909827	34913122	color=vlgreen
HiC_scaffold_1	34775067	34780531	HiC_scaffold_1	34930836	34936313	color=vlgreen
HiC_scaffold_1	34787728	34791795	HiC_scaffold_1	34943920	34947505	color=vlgreen
HiC_scaffold_1	34809651	34811179	HiC_scaffold_1	34958352	34967019	color=vlgreen
HiC_scaffold_1	34823556	34828242	HiC_scaffold_1	34977801	34982637	color=vlgreen
HiC_scaffold_1	34835468	34841243	HiC_scaffold_1	34985870	34995898	color=vlgreen
HiC_scaffold_1	31655841	31656209	HiC_scaffold_1	32403707	32404075	color=vlgreen
HiC_scaffold_1	31691271	31692375	HiC_scaffold_1	32426536	32427568	color=vlgreen
HiC_scaffold_1	32134679	32140919	HiC_scaffold_1	32527156	32528316	color=vlgreen
HiC_scaffold_1	32163231	32163692	HiC_scaffold_1	32552788	32553249	color=vlgreen
HiC_scaffold_1	32164785	32165096	HiC_scaffold_1	32554200	32554541	color=vlgreen
HiC_scaffold_1	6156165	6164286	HiC_scaffold_1	6617849	6625568	color=vlgreen
HiC_scaffold_1	6168880	6169302	HiC_scaffold_1	6630198	6630544	color=vlgreen
HiC_scaffold_1	6404510	6406719	HiC_scaffold_1	6804306	6805442	color=vlgreen
HiC_scaffold_1	6734477	6735087	HiC_scaffold_1	7119892	7121198	color=vlgreen
HiC_scaffold_1	6804306	6805442	HiC_scaffold_1	7145159	7147645	color=vlgreen
HiC_scaffold_1	18720419	18720899	HiC_scaffold_1	19988326	19989324	color=vlgreen
HiC_scaffold_1	18817189	18819342	HiC_scaffold_1	20520887	20521881	color=vlgreen
HiC_scaffold_1	18858370	18862787	HiC_scaffold_1	20898981	20899251	color=vlgreen
HiC_scaffold_1	19093859	19095399	HiC_scaffold_1	21100470	21101507	color=vlgreen
HiC_scaffold_1	19722136	19723278	HiC_scaffold_1	21379958	21385784	color=vlgreen
HiC_scaffold_1	34842901	34843927	HiC_scaffold_1	34576122	34577789	color=vlgreen
HiC_scaffold_1	34858820	34863239	HiC_scaffold_1	34688461	34692883	color=vlgreen
HiC_scaffold_1	34867185	34870773	HiC_scaffold_1	34697121	34700714	color=vlgreen
HiC_scaffold_1	34871638	34873483	HiC_scaffold_1	34701675	34702130	color=vlgreen
HiC_scaffold_1	34875785	34877349	HiC_scaffold_1	34705723	34707280	color=vlgreen
HiC_scaffold_1	34879963	34880244	HiC_scaffold_1	34709736	34710017	color=vlgreen
HiC_scaffold_1	34897955	34901740	HiC_scaffold_1	34727753	34732497	color=vlgreen
HiC_scaffold_1	34909827	34913122	HiC_scaffold_1	34739612	34742912	color=vlgreen
HiC_scaffold_1	34930836	34936313	HiC_scaffold_1	34775067	34780531	color=vlgreen
HiC_scaffold_1	34943920	34947505	HiC_scaffold_1	34787728	34791795	color=vlgreen
HiC_scaffold_1	34958352	34967019	HiC_scaffold_1	34809651	34811179	color=vlgreen
HiC_scaffold_1	34977801	34982637	HiC_scaffold_1	34823556	34828242	color=vlgreen
HiC_scaffold_1	34985870	34995898	HiC_scaffold_1	34835468	34841243	color=vlgreen
HiC_scaffold_1	32403707	32404075	HiC_scaffold_1	31655841	31656209	color=vlgreen
HiC_scaffold_1	32426536	32427568	HiC_scaffold_1	31691271	31692375	color=vlgreen
HiC_scaffold_1	32527156	32528316	HiC_scaffold_1	32134679	32140919	color=vlgreen
HiC_scaffold_1	32552788	32553249	HiC_scaffold_1	32163231	32163692	color=vlgreen
HiC_scaffold_1	32554200	32554541	HiC_scaffold_1	32164785	32165096	color=vlgreen
HiC_scaffold_1	6617849	6625568	HiC_scaffold_1	6156165	6164286	color=vlgreen
HiC_scaffold_1	6630198	6630544	HiC_scaffold_1	6168880	6169302	color=vlgreen
HiC_scaffold_1	6804306	6805442	HiC_scaffold_1	6404510	6406719	color=vlgreen
HiC_scaffold_1	7119892	7121198	HiC_scaffold_1	6734477	6735087	color=vlgreen
HiC_scaffold_1	7145159	7147645	HiC_scaffold_1	6804306	6805442	color=vlgreen
HiC_scaffold_1	19988326	19989324	HiC_scaffold_1	18720419	18720899	color=vlgreen
HiC_scaffold_1	20520887	20521881	HiC_scaffold_1	18817189	18819342	color=vlgreen
HiC_scaffold_1	20898981	20899251	HiC_scaffold_1	18858370	18862787	color=vlgreen
HiC_scaffold_1	21100470	21101507	HiC_scaffold_1	19093859	19095399	color=vlgreen
HiC_scaffold_1	21379958	21385784	HiC_scaffold_1	19722136	19723278	color=vlgreen
HiC_scaffold_1	17539757	17542293	HiC_scaffold_10	700267	703400	color=vlgreen
HiC_scaffold_1	17820427	17822379	HiC_scaffold_10	1178061	1178570	color=vlgreen
HiC_scaffold_1	17918925	17919736	HiC_scaffold_10	1356031	1357422	color=vlgreen
HiC_scaffold_1	18522258	18522842	HiC_scaffold_10	1608786	1609326	color=vlgreen
HiC_scaffold_1	18817189	18819342	HiC_scaffold_10	1800602	1801738	color=vlgreen
HiC_scaffold_1	17820427	17822379	HiC_scaffold_10	8101695	8102375	color=vlgreen
HiC_scaffold_1	18396555	18397292	HiC_scaffold_10	7955047	7955940	color=vlgreen
HiC_scaffold_1	18720419	18720899	HiC_scaffold_10	7837216	7839179	color=vlgreen
HiC_scaffold_1	18817189	18819342	HiC_scaffold_10	7470275	7471763	color=vlgreen
HiC_scaffold_1	19587612	19590473	HiC_scaffold_10	7220967	7221253	color=vlgreen
HiC_scaffold_1	32847149	32849024	HiC_scaffold_14	6744797	6746006	color=vlgreen
HiC_scaffold_1	32897698	32901553	HiC_scaffold_14	6947258	6949465	color=vlgreen
HiC_scaffold_1	32937610	32942319	HiC_scaffold_14	7220428	7223817	color=vlgreen
HiC_scaffold_1	32955270	32957831	HiC_scaffold_14	7231159	7233470	color=vlgreen
HiC_scaffold_1	33025014	33033308	HiC_scaffold_14	7304794	7312315	color=vlgreen
HiC_scaffold_1	33110641	33115529	HiC_scaffold_14	7371732	7377755	color=vlgreen
HiC_scaffold_1	33225069	33228873	HiC_scaffold_14	7838943	7843920	color=vlgreen
HiC_scaffold_1	33266779	33268382	HiC_scaffold_14	8063321	8065254	color=vlgreen
HiC_scaffold_1	33404084	33405913	HiC_scaffold_14	8497708	8499301	color=vlgreen
HiC_scaffold_1	16134703	16135243	HiC_scaffold_15	12871662	12872504	color=vlgreen
HiC_scaffold_1	16297104	16299044	HiC_scaffold_15	13236902	13237905	color=vlgreen
HiC_scaffold_1	16568206	16569499	HiC_scaffold_15	13500200	13501810	color=vlgreen
HiC_scaffold_1	16929005	16929845	HiC_scaffold_15	13590084	13592355	color=vlgreen
HiC_scaffold_1	17010328	17012143	HiC_scaffold_15	14040079	14040579	color=vlgreen
HiC_scaffold_1	17280188	17282305	HiC_scaffold_15	14677347	14679901	color=vlgreen
HiC_scaffold_1	32897698	32901553	HiC_scaffold_16	14317529	14319746	color=vlgreen
HiC_scaffold_1	32937610	32942319	HiC_scaffold_16	14491673	14499894	color=vlgreen
HiC_scaffold_1	32955270	32957831	HiC_scaffold_16	14511605	14513932	color=vlgreen
HiC_scaffold_1	33025014	33033308	HiC_scaffold_16	14551148	14559248	color=vlgreen
HiC_scaffold_1	33110641	33115529	HiC_scaffold_16	14611409	14617460	color=vlgreen
HiC_scaffold_1	33225069	33228873	HiC_scaffold_16	14853245	14859366	color=vlgreen
HiC_scaffold_1	33266779	33268382	HiC_scaffold_16	15428956	15430845	color=vlgreen
HiC_scaffold_1	33390997	33396454	HiC_scaffold_16	15717734	15725567	color=vlgreen
HiC_scaffold_1	33782552	33782962	HiC_scaffold_16	13630649	13631164	color=vlgreen
HiC_scaffold_1	33840133	33842176	HiC_scaffold_16	13590444	13591419	color=vlgreen
HiC_scaffold_1	34002824	34009277	HiC_scaffold_16	13351658	13357290	color=vlgreen
HiC_scaffold_1	34090129	34091497	HiC_scaffold_16	13167460	13170863	color=vlgreen
HiC_scaffold_1	34179368	34180180	HiC_scaffold_16	12973598	12974257	color=vlgreen
HiC_scaffold_1	34207740	34210044	HiC_scaffold_16	12945097	12950033	color=vlgreen
HiC_scaffold_1	34321296	34322764	HiC_scaffold_16	12792932	12794241	color=vlgreen
HiC_scaffold_1	34509629	34512051	HiC_scaffold_16	12639269	12640548	color=vlgreen
HiC_scaffold_1	15930383	15931337	HiC_scaffold_20	14670791	14671219	color=vlgreen
HiC_scaffold_1	16297104	16299044	HiC_scaffold_20	14947964	14948995	color=vlgreen
HiC_scaffold_1	16568206	16569499	HiC_scaffold_20	15488866	15489770	color=vlgreen
HiC_scaffold_1	17010328	17012143	HiC_scaffold_20	15665307	15668979	color=vlgreen
HiC_scaffold_1	17280188	17282305	HiC_scaffold_20	15931632	15932960	color=vlgreen
HiC_scaffold_1	32897698	32901553	HiC_scaffold_28	2559377	2562233	color=vlgreen
HiC_scaffold_1	33110641	33115529	HiC_scaffold_28	2784259	2794064	color=vlgreen
HiC_scaffold_1	33266779	33268382	HiC_scaffold_28	2806049	2808494	color=vlgreen
HiC_scaffold_1	33404084	33405913	HiC_scaffold_28	2820574	2830663	color=vlgreen
HiC_scaffold_1	33541487	33543766	HiC_scaffold_28	3075594	3079024	color=vlgreen
HiC_scaffold_1	10809047	10809508	HiC_scaffold_3	24938987	24939682	color=vlgreen
HiC_scaffold_1	11085469	11087976	HiC_scaffold_3	25743594	25745816	color=vlgreen
HiC_scaffold_1	11251140	11251760	HiC_scaffold_3	26101058	26102653	color=vlgreen
HiC_scaffold_1	11432687	11434406	HiC_scaffold_3	26640615	26642768	color=vlgreen
HiC_scaffold_1	11700099	11700819	HiC_scaffold_3	26820685	26822243	color=vlgreen
HiC_scaffold_1	29449254	29453903	HiC_scaffold_31	9097341	9102215	color=vlgreen
HiC_scaffold_1	29702666	29703775	HiC_scaffold_31	8924739	8925827	color=vlgreen
HiC_scaffold_1	29876871	29878046	HiC_scaffold_31	8916829	8918154	color=vlgreen
HiC_scaffold_1	30056414	30059197	HiC_scaffold_31	8577647	8578166	color=vlgreen
HiC_scaffold_1	30070373	30071733	HiC_scaffold_31	8432615	8433922	color=vlgreen
HiC_scaffold_1	16297104	16299044	HiC_scaffold_38	7470680	7472089	color=vlgreen
HiC_scaffold_1	16568206	16569499	HiC_scaffold_38	7568090	7568890	color=vlgreen
HiC_scaffold_1	17010328	17012143	HiC_scaffold_38	7838036	7839985	color=vlgreen
HiC_scaffold_1	17460075	17461067	HiC_scaffold_38	8190019	8190337	color=vlgreen
HiC_scaffold_1	17918925	17919736	HiC_scaffold_38	8550442	8551777	color=vlgreen
HiC_scaffold_1	25895434	25904332	HiC_scaffold_41	42979335	42985798	color=vlgreen
HiC_scaffold_1	25917315	25922758	HiC_scaffold_41	43036855	43040607	color=vlgreen
HiC_scaffold_1	25939894	25945967	HiC_scaffold_41	43048233	43055736	color=vlgreen
HiC_scaffold_1	26269055	26273500	HiC_scaffold_41	43087962	43091763	color=vlgreen
HiC_scaffold_1	26274862	26278768	HiC_scaffold_41	43093169	43098546	color=vlgreen
HiC_scaffold_1	26281008	26289442	HiC_scaffold_41	43100816	43107290	color=vlgreen
HiC_scaffold_1	26335207	26340847	HiC_scaffold_41	43148412	43153065	color=vlgreen
HiC_scaffold_1	26427790	26431365	HiC_scaffold_41	43179789	43182345	color=vlgreen
HiC_scaffold_1	26478191	26480133	HiC_scaffold_41	43202282	43204124	color=vlgreen
HiC_scaffold_1	26481065	26481292	HiC_scaffold_41	43205092	43205361	color=vlgreen
HiC_scaffold_1	26486219	26488889	HiC_scaffold_41	43209663	43212475	color=vlgreen
HiC_scaffold_1	26508742	26511409	HiC_scaffold_41	43224332	43226951	color=vlgreen
HiC_scaffold_1	26516350	26518488	HiC_scaffold_41	43230985	43233965	color=vlgreen
HiC_scaffold_1	26529287	26535100	HiC_scaffold_41	43253833	43259610	color=vlgreen
HiC_scaffold_1	26538648	26539774	HiC_scaffold_41	43263186	43264772	color=vlgreen
HiC_scaffold_1	26579281	26586563	HiC_scaffold_41	43275697	43282442	color=vlgreen
HiC_scaffold_1	26594622	26594981	HiC_scaffold_41	43297739	43298305	color=vlgreen
HiC_scaffold_1	26608586	26613789	HiC_scaffold_41	43317740	43322918	color=vlgreen
HiC_scaffold_1	26627410	26634114	HiC_scaffold_41	43343251	43349023	color=vlgreen
HiC_scaffold_1	26640681	26641273	HiC_scaffold_41	43360986	43361369	color=vlgreen
HiC_scaffold_1	26973498	26973782	HiC_scaffold_41	43407826	43408007	color=vlgreen
HiC_scaffold_1	27019830	27020525	HiC_scaffold_41	43431491	43432180	color=vlgreen
HiC_scaffold_1	27339717	27340307	HiC_scaffold_41	43529934	43530527	color=vlgreen
HiC_scaffold_1	27801117	27801992	HiC_scaffold_41	43613954	43614928	color=vlgreen
HiC_scaffold_1	28227443	28229279	HiC_scaffold_41	43684191	43687583	color=vlgreen
HiC_scaffold_1	4749732	4754230	HiC_scaffold_41	47460255	47466347	color=vlgreen
HiC_scaffold_1	5223795	5225949	HiC_scaffold_41	47531769	47533877	color=vlgreen
HiC_scaffold_1	5357549	5358340	HiC_scaffold_41	47563152	47564930	color=vlgreen
HiC_scaffold_1	5390124	5395420	HiC_scaffold_41	47673419	47678519	color=vlgreen
HiC_scaffold_1	5509467	5514669	HiC_scaffold_41	47692180	47697345	color=vlgreen
HiC_scaffold_1	5534586	5536446	HiC_scaffold_41	47706595	47708697	color=vlgreen
HiC_scaffold_1	5565090	5570785	HiC_scaffold_41	47726844	47730754	color=vlgreen
HiC_scaffold_1	5595801	5602290	HiC_scaffold_41	47751017	47757103	color=vlgreen
HiC_scaffold_1	5615589	5620176	HiC_scaffold_41	47762174	47767011	color=vlgreen
HiC_scaffold_1	5671972	5674094	HiC_scaffold_41	47773340	47775116	color=vlgreen
HiC_scaffold_1	5937259	5942985	HiC_scaffold_41	47845099	47847903	color=vlgreen
HiC_scaffold_1	5954087	5957439	HiC_scaffold_41	47867528	47870795	color=vlgreen
HiC_scaffold_1	5993469	6002593	HiC_scaffold_41	47887575	47896958	color=vlgreen
HiC_scaffold_1	6023082	6025147	HiC_scaffold_41	47926395	47928401	color=vlgreen
HiC_scaffold_1	6075612	6095411	HiC_scaffold_41	47957754	47976700	color=vlgreen
HiC_scaffold_1	6120289	6127293	HiC_scaffold_41	47986647	47988480	color=vlgreen
HiC_scaffold_1	6128626	6128969	HiC_scaffold_41	48000694	48001810	color=vlgreen
HiC_scaffold_1	6143072	6146382	HiC_scaffold_41	48006814	48009989	color=vlgreen
HiC_scaffold_1	6156165	6164286	HiC_scaffold_41	48015767	48023442	color=vlgreen
HiC_scaffold_1	6302412	6305045	HiC_scaffold_41	48105631	48106934	color=vlgreen
HiC_scaffold_1	3285496	3287848	HiC_scaffold_41	48679981	48681304	color=vlgreen
HiC_scaffold_1	3360258	3360953	HiC_scaffold_41	48696116	48696781	color=vlgreen
HiC_scaffold_1	3361036	3365199	HiC_scaffold_41	48698281	48700503	color=vlgreen
HiC_scaffold_1	3367371	3370280	HiC_scaffold_41	48702574	48707433	color=vlgreen
HiC_scaffold_1	3425127	3496248	HiC_scaffold_41	48726981	48740080	color=vlgreen
HiC_scaffold_1	3539815	3540192	HiC_scaffold_41	48741198	48741521	color=vlgreen
HiC_scaffold_1	3621073	3621888	HiC_scaffold_41	48793692	48794900	color=vlgreen
HiC_scaffold_1	3672230	3673611	HiC_scaffold_41	48799303	48800544	color=vlgreen
HiC_scaffold_1	3762981	3767114	HiC_scaffold_41	48818116	48821921	color=vlgreen
HiC_scaffold_1	3767828	3771748	HiC_scaffold_41	48824522	48825709	color=vlgreen
HiC_scaffold_1	3964326	3964579	HiC_scaffold_41	48833089	48833487	color=vlgreen
HiC_scaffold_1	3969412	3970432	HiC_scaffold_41	48835145	48837699	color=vlgreen
HiC_scaffold_1	3971070	3971324	HiC_scaffold_41	48841342	48842737	color=vlgreen
HiC_scaffold_1	4157491	4157748	HiC_scaffold_41	48888618	48888953	color=vlgreen
HiC_scaffold_1	4252946	4262107	HiC_scaffold_41	48972699	48981441	color=vlgreen
HiC_scaffold_1	4749732	4754230	HiC_scaffold_41	49207933	49211545	color=vlgreen
HiC_scaffold_1	34027171	34030123	HiC_scaffold_41	39969490	39972426	color=vlgreen
HiC_scaffold_1	34030245	34032210	HiC_scaffold_41	39972566	39973659	color=vlgreen
HiC_scaffold_1	34032425	34033747	HiC_scaffold_41	39974691	39976032	color=vlgreen
HiC_scaffold_1	34034818	34038069	HiC_scaffold_41	39977023	39980072	color=vlgreen
HiC_scaffold_1	34041920	34044582	HiC_scaffold_41	39982072	39984972	color=vlgreen
HiC_scaffold_1	34046071	34055116	HiC_scaffold_41	39986629	39995576	color=vlgreen
HiC_scaffold_1	34056770	34057129	HiC_scaffold_41	39997673	39998032	color=vlgreen
HiC_scaffold_1	34079322	34085360	HiC_scaffold_41	40008427	40014326	color=vlgreen
HiC_scaffold_1	34097533	34099902	HiC_scaffold_41	40022645	40029613	color=vlgreen
HiC_scaffold_1	34101130	34102611	HiC_scaffold_41	40031052	40032443	color=vlgreen
HiC_scaffold_1	34108949	34110287	HiC_scaffold_41	40055487	40056689	color=vlgreen
HiC_scaffold_1	34118824	34126474	HiC_scaffold_41	40062144	40068830	color=vlgreen
HiC_scaffold_1	34128121	34130805	HiC_scaffold_41	40076545	40079191	color=vlgreen
HiC_scaffold_1	34134501	34135106	HiC_scaffold_41	40082663	40083225	color=vlgreen
HiC_scaffold_1	35199174	35205821	HiC_scaffold_41	38913077	38916134	color=vlgreen
HiC_scaffold_1	35218056	35223676	HiC_scaffold_41	38916473	38932143	color=vlgreen
HiC_scaffold_1	35226261	35228356	HiC_scaffold_41	38932168	38934268	color=vlgreen
HiC_scaffold_1	35232797	35244863	HiC_scaffold_41	38938998	38949877	color=vlgreen
HiC_scaffold_1	35266415	35266840	HiC_scaffold_41	38961451	38961885	color=vlgreen
HiC_scaffold_1	35267593	35270469	HiC_scaffold_41	38997730	38998964	color=vlgreen
HiC_scaffold_1	35291394	35292584	HiC_scaffold_41	39008963	39010145	color=vlgreen
HiC_scaffold_1	35292853	35296230	HiC_scaffold_41	39010414	39013823	color=vlgreen
HiC_scaffold_1	35303972	35305158	HiC_scaffold_41	39022047	39023046	color=vlgreen
HiC_scaffold_1	28640010	28640941	HiC_scaffold_41	43688893	43689177	color=vlgreen
HiC_scaffold_1	28673247	28675913	HiC_scaffold_41	43710647	43713266	color=vlgreen
HiC_scaffold_1	28802173	28805980	HiC_scaffold_41	43771284	43775074	color=vlgreen
HiC_scaffold_1	28808290	28808849	HiC_scaffold_41	43777201	43777760	color=vlgreen
HiC_scaffold_1	28809171	28822056	HiC_scaffold_41	43778020	43788294	color=vlgreen
HiC_scaffold_1	28892250	28900582	HiC_scaffold_41	43809893	43819822	color=vlgreen
HiC_scaffold_1	28999925	29004015	HiC_scaffold_41	43823451	43829527	color=vlgreen
HiC_scaffold_1	29005809	29010064	HiC_scaffold_41	43831406	43835371	color=vlgreen
HiC_scaffold_1	29055727	29056044	HiC_scaffold_41	43852629	43852946	color=vlgreen
HiC_scaffold_1	24982411	24984200	HiC_scaffold_41	44055875	44056902	color=vlgreen
HiC_scaffold_1	24984774	24985986	HiC_scaffold_41	44057370	44058941	color=vlgreen
HiC_scaffold_1	25079585	25081187	HiC_scaffold_41	44065461	44067047	color=vlgreen
HiC_scaffold_1	25096499	25098069	HiC_scaffold_41	44071337	44075515	color=vlgreen
HiC_scaffold_1	25108858	25119320	HiC_scaffold_41	44090807	44094688	color=vlgreen
HiC_scaffold_1	25124500	25124769	HiC_scaffold_41	44099038	44099307	color=vlgreen
HiC_scaffold_1	25140278	25140520	HiC_scaffold_41	44116307	44117695	color=vlgreen
HiC_scaffold_1	25364060	25370431	HiC_scaffold_41	44157731	44163592	color=vlgreen
HiC_scaffold_1	25381225	25387838	HiC_scaffold_41	44241813	44247748	color=vlgreen
HiC_scaffold_1	10297088	10298547	HiC_scaffold_41	47306380	47307072	color=vlgreen
HiC_scaffold_1	10320615	10323889	HiC_scaffold_41	47307577	47312046	color=vlgreen
HiC_scaffold_1	10602511	10617578	HiC_scaffold_41	47386197	47391798	color=vlgreen
HiC_scaffold_1	10626785	10635542	HiC_scaffold_41	47400232	47408819	color=vlgreen
HiC_scaffold_1	10637438	10638682	HiC_scaffold_41	47410298	47411545	color=vlgreen
HiC_scaffold_1	10700615	10704314	HiC_scaffold_41	47430397	47434077	color=vlgreen
HiC_scaffold_1	10736737	10743489	HiC_scaffold_41	47442006	47449243	color=vlgreen
HiC_scaffold_1	10751866	10752192	HiC_scaffold_41	47460255	47466347	color=vlgreen
HiC_scaffold_1	1307656	1310909	HiC_scaffold_41	49759998	49763252	color=vlgreen
HiC_scaffold_1	1328765	1330144	HiC_scaffold_41	49850250	49854008	color=vlgreen
HiC_scaffold_1	1410965	1413729	HiC_scaffold_41	49875847	49878448	color=vlgreen
HiC_scaffold_1	1418394	1420451	HiC_scaffold_41	50034407	50036485	color=vlgreen
HiC_scaffold_1	1437189	1437752	HiC_scaffold_41	50043027	50050885	color=vlgreen
HiC_scaffold_1	1464884	1471067	HiC_scaffold_41	50057376	50063284	color=vlgreen
HiC_scaffold_1	1773748	1794788	HiC_scaffold_41	50149385	50151232	color=vlgreen
HiC_scaffold_1	35218056	35223676	HiC_scaffold_41	39084579	39085711	color=vlgreen
HiC_scaffold_1	35226261	35228356	HiC_scaffold_41	39089091	39094297	color=vlgreen
HiC_scaffold_1	35232797	35244863	HiC_scaffold_41	39095092	39106012	color=vlgreen
HiC_scaffold_1	35266415	35266840	HiC_scaffold_41	39117577	39118011	color=vlgreen
HiC_scaffold_1	35267593	35270469	HiC_scaffold_41	39119052	39119815	color=vlgreen
HiC_scaffold_1	35303972	35305158	HiC_scaffold_41	39206656	39207754	color=vlgreen
HiC_scaffold_1	32246860	32249914	HiC_scaffold_41	41702692	41713793	color=vlgreen
HiC_scaffold_1	32268495	32270510	HiC_scaffold_41	41761658	41763986	color=vlgreen
HiC_scaffold_1	32313714	32317119	HiC_scaffold_41	41789707	41792963	color=vlgreen
HiC_scaffold_1	32337431	32338327	HiC_scaffold_41	41803512	41804408	color=vlgreen
HiC_scaffold_1	32342035	32342520	HiC_scaffold_41	41807146	41808503	color=vlgreen
HiC_scaffold_1	32350016	32350276	HiC_scaffold_41	41812434	41815893	color=vlgreen
HiC_scaffold_1	24511919	24512412	HiC_scaffold_41	44376173	44376722	color=vlgreen
HiC_scaffold_1	24523544	24530340	HiC_scaffold_41	44523392	44529951	color=vlgreen
HiC_scaffold_1	24534238	24534756	HiC_scaffold_41	44532287	44532805	color=vlgreen
HiC_scaffold_1	24560252	24566745	HiC_scaffold_41	44540552	44546158	color=vlgreen
HiC_scaffold_1	24733326	24733790	HiC_scaffold_41	44717371	44717901	color=vlgreen
HiC_scaffold_1	24470139	24474641	HiC_scaffold_41	44607178	44611566	color=vlgreen
HiC_scaffold_1	24511919	24512412	HiC_scaffold_41	44717371	44717901	color=vlgreen
HiC_scaffold_1	24523544	24530340	HiC_scaffold_41	44727805	44734362	color=vlgreen
HiC_scaffold_1	24534238	24534756	HiC_scaffold_41	44736706	44737224	color=vlgreen
HiC_scaffold_1	24560252	24566745	HiC_scaffold_41	44744954	44748757	color=vlgreen
HiC_scaffold_1	16117699	16121249	HiC_scaffold_41	45947828	45951286	color=vlgreen
HiC_scaffold_1	16189855	16194303	HiC_scaffold_41	45960850	45965168	color=vlgreen
HiC_scaffold_1	16229534	16230274	HiC_scaffold_41	45971344	45973915	color=vlgreen
HiC_scaffold_1	16384985	16419016	HiC_scaffold_41	45990061	46009369	color=vlgreen
HiC_scaffold_1	16431670	16435902	HiC_scaffold_41	46013564	46017293	color=vlgreen
HiC_scaffold_1	7814726	7816612	HiC_scaffold_41	48123986	48130907	color=vlgreen
HiC_scaffold_1	8064745	8071275	HiC_scaffold_41	48177084	48183282	color=vlgreen
HiC_scaffold_1	8075883	8077592	HiC_scaffold_41	48186788	48188366	color=vlgreen
HiC_scaffold_1	8077597	8083453	HiC_scaffold_41	48188716	48193914	color=vlgreen
HiC_scaffold_1	8085355	8103749	HiC_scaffold_41	48195471	48217398	color=vlgreen
HiC_scaffold_1	8811597	8812917	HiC_scaffold_41	49571452	49571850	color=vlgreen
HiC_scaffold_1	9018242	9022276	HiC_scaffold_41	49639541	49640059	color=vlgreen
HiC_scaffold_1	9050786	9052815	HiC_scaffold_41	49688942	49692282	color=vlgreen
HiC_scaffold_1	9201747	9205706	HiC_scaffold_41	49703868	49706084	color=vlgreen
HiC_scaffold_1	9377244	9378014	HiC_scaffold_41	49850250	49854008	color=vlgreen
HiC_scaffold_1	31911022	31913687	HiC_scaffold_41	41858581	41860985	color=vlgreen
HiC_scaffold_1	31930622	31933043	HiC_scaffold_41	41849592	41852001	color=vlgreen
HiC_scaffold_1	31964289	31967648	HiC_scaffold_41	41835856	41840689	color=vlgreen
HiC_scaffold_1	32011792	32013499	HiC_scaffold_41	41807146	41808503	color=vlgreen
HiC_scaffold_1	32016187	32017083	HiC_scaffold_41	41803512	41804408	color=vlgreen
HiC_scaffold_1	32313714	32317119	HiC_scaffold_41	41789707	41792963	color=vlgreen
HiC_scaffold_1	32454416	32456453	HiC_scaffold_41	41764823	41765341	color=vlgreen
HiC_scaffold_1	32477704	32480423	HiC_scaffold_41	41702692	41713793	color=vlgreen
HiC_scaffold_1	32574429	32578502	HiC_scaffold_41	41690528	41694152	color=vlgreen
HiC_scaffold_1	32618365	32622829	HiC_scaffold_41	41667402	41673314	color=vlgreen
HiC_scaffold_1	32670097	32670687	HiC_scaffold_41	41642919	41643467	color=vlgreen
HiC_scaffold_1	32677495	32678394	HiC_scaffold_41	41635004	41637303	color=vlgreen
HiC_scaffold_1	32681004	32682662	HiC_scaffold_41	41631012	41633096	color=vlgreen
HiC_scaffold_1	32734609	32735322	HiC_scaffold_41	41581606	41582316	color=vlgreen
HiC_scaffold_1	32742980	32743414	HiC_scaffold_41	41577263	41577697	color=vlgreen
HiC_scaffold_1	32745295	32750911	HiC_scaffold_41	41567549	41576016	color=vlgreen
HiC_scaffold_1	32786070	32791383	HiC_scaffold_41	41556910	41561829	color=vlgreen
HiC_scaffold_1	32801689	32803052	HiC_scaffold_41	41539572	41541050	color=vlgreen
HiC_scaffold_1	32840064	32843376	HiC_scaffold_41	41492262	41494674	color=vlgreen
HiC_scaffold_1	32847149	32849024	HiC_scaffold_41	41485811	41487677	color=vlgreen
HiC_scaffold_1	32861004	32861787	HiC_scaffold_41	41481698	41482759	color=vlgreen
HiC_scaffold_1	32871631	32873315	HiC_scaffold_41	41436127	41437803	color=vlgreen
HiC_scaffold_1	32873770	32877833	HiC_scaffold_41	41432595	41435686	color=vlgreen
HiC_scaffold_1	32886560	32889964	HiC_scaffold_41	41417521	41420723	color=vlgreen
HiC_scaffold_1	32892474	32892875	HiC_scaffold_41	41413910	41416176	color=vlgreen
HiC_scaffold_1	32897698	32901553	HiC_scaffold_41	41407154	41411038	color=vlgreen
HiC_scaffold_1	32930563	32933091	HiC_scaffold_41	41331613	41334141	color=vlgreen
HiC_scaffold_1	32955270	32957831	HiC_scaffold_41	41318198	41320627	color=vlgreen
HiC_scaffold_1	32966762	32969708	HiC_scaffold_41	41309005	41318054	color=vlgreen
HiC_scaffold_1	32997384	33001771	HiC_scaffold_41	41276411	41280672	color=vlgreen
HiC_scaffold_1	33025014	33033308	HiC_scaffold_41	41257181	41262435	color=vlgreen
HiC_scaffold_1	33037422	33037655	HiC_scaffold_41	41250768	41251311	color=vlgreen
HiC_scaffold_1	33040118	33042211	HiC_scaffold_41	41245429	41247501	color=vlgreen
HiC_scaffold_1	33060007	33061137	HiC_scaffold_41	41241326	41242453	color=vlgreen
HiC_scaffold_1	33102578	33109741	HiC_scaffold_41	41230569	41234352	color=vlgreen
HiC_scaffold_1	33110641	33115529	HiC_scaffold_41	41228242	41229640	color=vlgreen
HiC_scaffold_1	33189228	33191744	HiC_scaffold_41	41219138	41221572	color=vlgreen
HiC_scaffold_1	33208867	33209880	HiC_scaffold_41	41207201	41208214	color=vlgreen
HiC_scaffold_1	33225069	33228873	HiC_scaffold_41	41160696	41164354	color=vlgreen
HiC_scaffold_1	33229660	33231094	HiC_scaffold_41	41148040	41156943	color=vlgreen
HiC_scaffold_1	33239781	33240351	HiC_scaffold_41	41144541	41145200	color=vlgreen
HiC_scaffold_1	33261513	33264112	HiC_scaffold_41	41016728	41022977	color=vlgreen
HiC_scaffold_1	33266779	33268382	HiC_scaffold_41	41012374	41013941	color=vlgreen
HiC_scaffold_1	33286535	33287946	HiC_scaffold_41	40981730	40983003	color=vlgreen
HiC_scaffold_1	33289826	33296044	HiC_scaffold_41	40975194	40977948	color=vlgreen
HiC_scaffold_1	33296777	33299865	HiC_scaffold_41	40968306	40971427	color=vlgreen
HiC_scaffold_1	33314902	33321044	HiC_scaffold_41	40949211	40955318	color=vlgreen
HiC_scaffold_1	33359582	33362251	HiC_scaffold_41	40897790	40901455	color=vlgreen
HiC_scaffold_1	33390997	33396454	HiC_scaffold_41	40874959	40879364	color=vlgreen
HiC_scaffold_1	33404084	33405913	HiC_scaffold_41	40867061	40869024	color=vlgreen
HiC_scaffold_1	33428004	33428471	HiC_scaffold_41	40838497	40838832	color=vlgreen
HiC_scaffold_1	33433027	33435196	HiC_scaffold_41	40832993	40835072	color=vlgreen
HiC_scaffold_1	33436383	33439177	HiC_scaffold_41	40828091	40831634	color=vlgreen
HiC_scaffold_1	33439858	33446043	HiC_scaffold_41	40821856	40828032	color=vlgreen
HiC_scaffold_1	33487683	33489010	HiC_scaffold_41	40758349	40759678	color=vlgreen
HiC_scaffold_1	33541487	33543766	HiC_scaffold_41	40728036	40742348	color=vlgreen
HiC_scaffold_1	33659826	33664389	HiC_scaffold_41	40712281	40713081	color=vlgreen
HiC_scaffold_1	33665765	33667641	HiC_scaffold_41	40700927	40702878	color=vlgreen
HiC_scaffold_1	33675622	33681570	HiC_scaffold_41	40612215	40615425	color=vlgreen
HiC_scaffold_1	33782552	33782962	HiC_scaffold_41	40406560	40406964	color=vlgreen
HiC_scaffold_1	33797705	33800658	HiC_scaffold_41	40385284	40388129	color=vlgreen
HiC_scaffold_1	33810435	33810845	HiC_scaffold_41	40383437	40384532	color=vlgreen
HiC_scaffold_1	33821561	33822553	HiC_scaffold_41	40377202	40378221	color=vlgreen
HiC_scaffold_1	33828229	33828795	HiC_scaffold_41	40374414	40374980	color=vlgreen
HiC_scaffold_1	33868702	33869013	HiC_scaffold_41	40355598	40355909	color=vlgreen
HiC_scaffold_1	33878739	33881092	HiC_scaffold_41	40348615	40350982	color=vlgreen
HiC_scaffold_1	33885914	33888661	HiC_scaffold_41	40343284	40345176	color=vlgreen
HiC_scaffold_1	33904726	33907073	HiC_scaffold_41	40331332	40332929	color=vlgreen
HiC_scaffold_1	33916882	33917657	HiC_scaffold_41	40301073	40302457	color=vlgreen
HiC_scaffold_1	33927428	33934445	HiC_scaffold_41	40181054	40188073	color=vlgreen
HiC_scaffold_1	33935756	33938672	HiC_scaffold_41	40176764	40179679	color=vlgreen
HiC_scaffold_1	33940476	33946796	HiC_scaffold_41	40168593	40175002	color=vlgreen
HiC_scaffold_1	33959633	33961187	HiC_scaffold_41	40141490	40143137	color=vlgreen
HiC_scaffold_1	33988204	33994690	HiC_scaffold_41	40119922	40126214	color=vlgreen
HiC_scaffold_1	33996264	34000639	HiC_scaffold_41	40113957	40118351	color=vlgreen
HiC_scaffold_1	34002824	34009277	HiC_scaffold_41	40106443	40111271	color=vlgreen
HiC_scaffold_1	34020143	34026238	HiC_scaffold_41	40093361	40099484	color=vlgreen
HiC_scaffold_1	34090129	34091497	HiC_scaffold_41	40022645	40029613	color=vlgreen
HiC_scaffold_1	34151687	34152904	HiC_scaffold_41	39964656	39965873	color=vlgreen
HiC_scaffold_1	34170841	34171414	HiC_scaffold_41	39915514	39916122	color=vlgreen
HiC_scaffold_1	34207740	34210044	HiC_scaffold_41	39899815	39902044	color=vlgreen
HiC_scaffold_1	34221736	34226754	HiC_scaffold_41	39885374	39890057	color=vlgreen
HiC_scaffold_1	34298273	34298566	HiC_scaffold_41	39864801	39865094	color=vlgreen
HiC_scaffold_1	34303690	34305648	HiC_scaffold_41	39856541	39858405	color=vlgreen
HiC_scaffold_1	34321296	34322764	HiC_scaffold_41	39849235	39851339	color=vlgreen
HiC_scaffold_1	34412794	34417965	HiC_scaffold_41	39800655	39805803	color=vlgreen
HiC_scaffold_1	34418698	34421526	HiC_scaffold_41	39797167	39799959	color=vlgreen
HiC_scaffold_1	34425072	34425410	HiC_scaffold_41	39792777	39793070	color=vlgreen
HiC_scaffold_1	34427204	34427683	HiC_scaffold_41	39788636	39789118	color=vlgreen
HiC_scaffold_1	34459264	34462432	HiC_scaffold_41	39749764	39752754	color=vlgreen
HiC_scaffold_1	34494946	34495302	HiC_scaffold_41	39738010	39738369	color=vlgreen
HiC_scaffold_1	34509629	34512051	HiC_scaffold_41	39715868	39718310	color=vlgreen
HiC_scaffold_1	34567819	34570454	HiC_scaffold_41	39690211	39692571	color=vlgreen
HiC_scaffold_1	34576122	34577789	HiC_scaffold_41	39640055	39641626	color=vlgreen
HiC_scaffold_1	34697121	34700714	HiC_scaffold_41	39616524	39620145	color=vlgreen
HiC_scaffold_1	34871638	34873483	HiC_scaffold_41	39613611	39615614	color=vlgreen
HiC_scaffold_1	34875785	34877349	HiC_scaffold_41	39607998	39609878	color=vlgreen
HiC_scaffold_1	34897955	34901740	HiC_scaffold_41	39599206	39601426	color=vlgreen
HiC_scaffold_1	34909827	34913122	HiC_scaffold_41	39593543	39597032	color=vlgreen
HiC_scaffold_1	34930836	34936313	HiC_scaffold_41	39588279	39590413	color=vlgreen
HiC_scaffold_1	34943920	34947505	HiC_scaffold_41	39575145	39579530	color=vlgreen
HiC_scaffold_1	34958352	34967019	HiC_scaffold_41	39561014	39569848	color=vlgreen
HiC_scaffold_1	34977801	34982637	HiC_scaffold_41	39549097	39554370	color=vlgreen
HiC_scaffold_1	34985870	34995898	HiC_scaffold_41	39541608	39546489	color=vlgreen
HiC_scaffold_1	35001285	35003656	HiC_scaffold_41	39525506	39526448	color=vlgreen
HiC_scaffold_1	35013337	35019855	HiC_scaffold_41	39500355	39506921	color=vlgreen
HiC_scaffold_1	35020689	35025697	HiC_scaffold_41	39495864	39499536	color=vlgreen
HiC_scaffold_1	35058050	35065234	HiC_scaffold_41	39478478	39484030	color=vlgreen
HiC_scaffold_1	35070380	35076671	HiC_scaffold_41	39467575	39474772	color=vlgreen
HiC_scaffold_1	35089408	35090699	HiC_scaffold_41	39440536	39442910	color=vlgreen
HiC_scaffold_1	35091619	35095149	HiC_scaffold_41	39409056	39412147	color=vlgreen
HiC_scaffold_1	35107196	35109385	HiC_scaffold_41	39395874	39397990	color=vlgreen
HiC_scaffold_1	35110264	35112493	HiC_scaffold_41	39392228	39394867	color=vlgreen
HiC_scaffold_1	35117592	35123958	HiC_scaffold_41	39380556	39387352	color=vlgreen
HiC_scaffold_1	35266415	35266840	HiC_scaffold_41	39117577	39118011	color=vlgreen
HiC_scaffold_1	35303972	35305158	HiC_scaffold_41	39022047	39023046	color=vlgreen
HiC_scaffold_1	29326047	29337410	HiC_scaffold_41	42964095	42966358	color=vlgreen
HiC_scaffold_1	29449254	29453903	HiC_scaffold_41	42858439	42863237	color=vlgreen
HiC_scaffold_1	29474369	29479543	HiC_scaffold_41	42842820	42846143	color=vlgreen
HiC_scaffold_1	29485564	29490354	HiC_scaffold_41	42832939	42841386	color=vlgreen
HiC_scaffold_1	29540188	29540757	HiC_scaffold_41	42821356	42821928	color=vlgreen
HiC_scaffold_1	29566763	29571302	HiC_scaffold_41	42783910	42788030	color=vlgreen
HiC_scaffold_1	29573968	29578336	HiC_scaffold_41	42762082	42778207	color=vlgreen
HiC_scaffold_1	29602672	29604326	HiC_scaffold_41	42755000	42756678	color=vlgreen
HiC_scaffold_1	29625411	29638953	HiC_scaffold_41	42739166	42752855	color=vlgreen
HiC_scaffold_1	29643412	29643900	HiC_scaffold_41	42735037	42737522	color=vlgreen
HiC_scaffold_1	29656148	29657179	HiC_scaffold_41	42726932	42727963	color=vlgreen
HiC_scaffold_1	29789121	29799564	HiC_scaffold_41	42666286	42669051	color=vlgreen
HiC_scaffold_1	29801809	29802075	HiC_scaffold_41	42662331	42662597	color=vlgreen
HiC_scaffold_1	29825047	29831965	HiC_scaffold_41	42651148	42658344	color=vlgreen
HiC_scaffold_1	29876871	29878046	HiC_scaffold_41	42645253	42646446	color=vlgreen
HiC_scaffold_1	29887288	29889409	HiC_scaffold_41	42640463	42642581	color=vlgreen
HiC_scaffold_1	29893625	29898152	HiC_scaffold_41	42633819	42638342	color=vlgreen
HiC_scaffold_1	29898265	29898633	HiC_scaffold_41	42633136	42633706	color=vlgreen
HiC_scaffold_1	29899177	29900743	HiC_scaffold_41	42631291	42632816	color=vlgreen
HiC_scaffold_1	30050216	30054641	HiC_scaffold_41	42597114	42601604	color=vlgreen
HiC_scaffold_1	30056414	30059197	HiC_scaffold_41	42593378	42594465	color=vlgreen
HiC_scaffold_1	30070373	30071733	HiC_scaffold_41	42581483	42582589	color=vlgreen
HiC_scaffold_1	30155806	30159523	HiC_scaffold_41	42562866	42564863	color=vlgreen
HiC_scaffold_1	30161685	30162769	HiC_scaffold_41	42559303	42560551	color=vlgreen
HiC_scaffold_1	30217919	30218953	HiC_scaffold_41	42497750	42499143	color=vlgreen
HiC_scaffold_1	30243376	30248408	HiC_scaffold_41	42478786	42483652	color=vlgreen
HiC_scaffold_1	30253116	30253565	HiC_scaffold_41	42474461	42474922	color=vlgreen
HiC_scaffold_1	30280276	30281904	HiC_scaffold_41	42466870	42473193	color=vlgreen
HiC_scaffold_1	30286471	30288603	HiC_scaffold_41	42457059	42460079	color=vlgreen
HiC_scaffold_1	30305350	30306731	HiC_scaffold_41	42429829	42430821	color=vlgreen
HiC_scaffold_1	30345152	30348109	HiC_scaffold_41	42415413	42417520	color=vlgreen
HiC_scaffold_1	30350527	30356677	HiC_scaffold_41	42406035	42412153	color=vlgreen
HiC_scaffold_1	30357485	30357784	HiC_scaffold_41	42404940	42405233	color=vlgreen
HiC_scaffold_1	30395106	30401473	HiC_scaffold_41	42394288	42398246	color=vlgreen
HiC_scaffold_1	30424406	30425383	HiC_scaffold_41	42381758	42383832	color=vlgreen
HiC_scaffold_1	30426134	30432393	HiC_scaffold_41	42374833	42381314	color=vlgreen
HiC_scaffold_1	30464109	30470214	HiC_scaffold_41	42349847	42352345	color=vlgreen
HiC_scaffold_1	30575986	30577680	HiC_scaffold_41	42303764	42305602	color=vlgreen
HiC_scaffold_1	30579115	30580023	HiC_scaffold_41	42301658	42302524	color=vlgreen
HiC_scaffold_1	30586390	30588982	HiC_scaffold_41	42293353	42296377	color=vlgreen
HiC_scaffold_1	30698981	30700228	HiC_scaffold_41	42274846	42276093	color=vlgreen
HiC_scaffold_1	30703856	30708978	HiC_scaffold_41	42267179	42269844	color=vlgreen
HiC_scaffold_1	30817807	30821378	HiC_scaffold_41	42211904	42215559	color=vlgreen
HiC_scaffold_1	30842649	30843948	HiC_scaffold_41	42203364	42206560	color=vlgreen
HiC_scaffold_1	30870907	30871949	HiC_scaffold_41	42176915	42177970	color=vlgreen
HiC_scaffold_1	30880997	30883467	HiC_scaffold_41	42163134	42165185	color=vlgreen
HiC_scaffold_1	30894136	30895561	HiC_scaffold_41	42159192	42161533	color=vlgreen
HiC_scaffold_1	30931334	30933268	HiC_scaffold_41	42104400	42106310	color=vlgreen
HiC_scaffold_1	30963889	30967760	HiC_scaffold_41	42091638	42095106	color=vlgreen
HiC_scaffold_1	30968257	30971878	HiC_scaffold_41	42002075	42005695	color=vlgreen
HiC_scaffold_1	30989414	30994444	HiC_scaffold_41	41994615	41997950	color=vlgreen
HiC_scaffold_1	30997759	31002911	HiC_scaffold_41	41970835	41975976	color=vlgreen
HiC_scaffold_1	31019004	31019849	HiC_scaffold_41	41914603	41915355	color=vlgreen
HiC_scaffold_1	31194299	31239104	HiC_scaffold_41	41835856	41840689	color=vlgreen
HiC_scaffold_1	11636532	11637143	HiC_scaffold_41	47170989	47171576	color=vlgreen
HiC_scaffold_1	11702330	11709545	HiC_scaffold_41	47058022	47066397	color=vlgreen
HiC_scaffold_1	11807365	11809585	HiC_scaffold_41	47045712	47050594	color=vlgreen
HiC_scaffold_1	11910626	11911340	HiC_scaffold_41	47035752	47039648	color=vlgreen
HiC_scaffold_1	11913789	11925076	HiC_scaffold_41	47023191	47033581	color=vlgreen
HiC_scaffold_1	11951650	11954239	HiC_scaffold_41	47011994	47014545	color=vlgreen
HiC_scaffold_1	11989278	11994426	HiC_scaffold_41	46989394	46993370	color=vlgreen
HiC_scaffold_1	12266365	12270562	HiC_scaffold_41	46958139	46962595	color=vlgreen
HiC_scaffold_1	12323099	12330161	HiC_scaffold_41	46951461	46955201	color=vlgreen
HiC_scaffold_1	12423178	12429263	HiC_scaffold_41	46938268	46944079	color=vlgreen
HiC_scaffold_1	12505118	12511956	HiC_scaffold_41	46921392	46928526	color=vlgreen
HiC_scaffold_1	12518071	12521158	HiC_scaffold_41	46913024	46917050	color=vlgreen
HiC_scaffold_1	12521572	12528696	HiC_scaffold_41	46904907	46911455	color=vlgreen
HiC_scaffold_1	12633319	12638160	HiC_scaffold_41	46893927	46899348	color=vlgreen
HiC_scaffold_1	12639310	12642003	HiC_scaffold_41	46889831	46892748	color=vlgreen
HiC_scaffold_1	12741636	12749058	HiC_scaffold_41	46827455	46834129	color=vlgreen
HiC_scaffold_1	12840629	12846516	HiC_scaffold_41	46811646	46824694	color=vlgreen
HiC_scaffold_1	12872004	12873428	HiC_scaffold_41	46797399	46798634	color=vlgreen
HiC_scaffold_1	12879548	12880390	HiC_scaffold_41	46794809	46795651	color=vlgreen
HiC_scaffold_1	12899095	12903961	HiC_scaffold_41	46776176	46781062	color=vlgreen
HiC_scaffold_1	13040555	13045455	HiC_scaffold_41	46752824	46758311	color=vlgreen
HiC_scaffold_1	13050700	13060046	HiC_scaffold_41	46742786	46750819	color=vlgreen
HiC_scaffold_1	13063444	13064696	HiC_scaffold_41	46737905	46738935	color=vlgreen
HiC_scaffold_1	13087538	13095817	HiC_scaffold_41	46707580	46716064	color=vlgreen
HiC_scaffold_1	13126448	13129362	HiC_scaffold_41	46688502	46690576	color=vlgreen
HiC_scaffold_1	13200662	13204017	HiC_scaffold_41	46651588	46655277	color=vlgreen
HiC_scaffold_1	13234986	13244922	HiC_scaffold_41	46558560	46567076	color=vlgreen
HiC_scaffold_1	13514301	13523788	HiC_scaffold_41	46509636	46523646	color=vlgreen
HiC_scaffold_1	13847487	13855137	HiC_scaffold_41	46462966	46471967	color=vlgreen
HiC_scaffold_1	13860064	13865204	HiC_scaffold_41	46453897	46460281	color=vlgreen
HiC_scaffold_1	13888554	13894437	HiC_scaffold_41	46438196	46443759	color=vlgreen
HiC_scaffold_1	14039836	14049847	HiC_scaffold_41	46414027	46423516	color=vlgreen
HiC_scaffold_1	14050944	14053344	HiC_scaffold_41	46405780	46408612	color=vlgreen
HiC_scaffold_1	14178021	14180052	HiC_scaffold_41	46374469	46376628	color=vlgreen
HiC_scaffold_1	14252666	14254405	HiC_scaffold_41	46371996	46373808	color=vlgreen
HiC_scaffold_1	14264517	14270380	HiC_scaffold_41	46341194	46346867	color=vlgreen
HiC_scaffold_1	14271655	14274441	HiC_scaffold_41	46337121	46339911	color=vlgreen
HiC_scaffold_1	14339900	14343099	HiC_scaffold_41	46321872	46323464	color=vlgreen
HiC_scaffold_1	14561621	14562976	HiC_scaffold_41	46204630	46205991	color=vlgreen
HiC_scaffold_1	23089728	23094051	HiC_scaffold_41	45116097	45116687	color=vlgreen
HiC_scaffold_1	23358150	23363351	HiC_scaffold_41	45109245	45112607	color=vlgreen
HiC_scaffold_1	23411623	23412936	HiC_scaffold_41	45084065	45084880	color=vlgreen
HiC_scaffold_1	23468765	23472835	HiC_scaffold_41	45078600	45082945	color=vlgreen
HiC_scaffold_1	23479870	23485273	HiC_scaffold_41	45069060	45074440	color=vlgreen
HiC_scaffold_1	23488030	23496103	HiC_scaffold_41	45059456	45066742	color=vlgreen
HiC_scaffold_1	23853860	23855955	HiC_scaffold_41	45023731	45024039	color=vlgreen
HiC_scaffold_1	23958027	23962503	HiC_scaffold_41	45002156	45003555	color=vlgreen
HiC_scaffold_1	23963226	23968999	HiC_scaffold_41	44992959	45001017	color=vlgreen
HiC_scaffold_1	24345736	24346596	HiC_scaffold_41	44933780	44934676	color=vlgreen
HiC_scaffold_1	24350536	24355847	HiC_scaffold_41	44925145	44930491	color=vlgreen
HiC_scaffold_1	24393901	24396479	HiC_scaffold_41	44886674	44889060	color=vlgreen
HiC_scaffold_1	24427708	24440829	HiC_scaffold_41	44864045	44877217	color=vlgreen
HiC_scaffold_1	24450347	24458079	HiC_scaffold_41	44845874	44853534	color=vlgreen
HiC_scaffold_1	24470139	24474641	HiC_scaffold_41	44832406	44836506	color=vlgreen
HiC_scaffold_1	24560252	24566745	HiC_scaffold_41	44744954	44748757	color=vlgreen
HiC_scaffold_1	24733326	24733790	HiC_scaffold_41	44717371	44717901	color=vlgreen
HiC_scaffold_1	24839304	24840420	HiC_scaffold_41	44506218	44506778	color=vlgreen
HiC_scaffold_1	24855789	24862249	HiC_scaffold_41	44445922	44452033	color=vlgreen
HiC_scaffold_1	24939437	24948196	HiC_scaffold_41	44354840	44362634	color=vlgreen
HiC_scaffold_1	24991085	24993074	HiC_scaffold_41	44324501	44326374	color=vlgreen
HiC_scaffold_1	25002046	25005137	HiC_scaffold_41	44317823	44320952	color=vlgreen
HiC_scaffold_1	25209224	25212516	HiC_scaffold_41	44165384	44167534	color=vlgreen
HiC_scaffold_1	25364060	25370431	HiC_scaffold_41	44157731	44163592	color=vlgreen
HiC_scaffold_1	25381225	25387838	HiC_scaffold_41	44039453	44046020	color=vlgreen
HiC_scaffold_1	25558241	25558765	HiC_scaffold_41	44001545	44002069	color=vlgreen
HiC_scaffold_1	25568922	25570304	HiC_scaffold_41	43997227	43998576	color=vlgreen
HiC_scaffold_1	25786995	25787711	HiC_scaffold_41	43921172	43921846	color=vlgreen
HiC_scaffold_1	139488	141355	HiC_scaffold_41	48670521	48672310	color=vlgreen
HiC_scaffold_1	145490	146077	HiC_scaffold_41	48668563	48669630	color=vlgreen
HiC_scaffold_1	156458	173375	HiC_scaffold_41	48641323	48660854	color=vlgreen
HiC_scaffold_1	176059	176690	HiC_scaffold_41	48637555	48638179	color=vlgreen
HiC_scaffold_1	472873	479456	HiC_scaffold_41	48627262	48633945	color=vlgreen
HiC_scaffold_1	490895	492052	HiC_scaffold_41	48616546	48616833	color=vlgreen
HiC_scaffold_1	498694	501885	HiC_scaffold_41	48610187	48613095	color=vlgreen
HiC_scaffold_1	509423	512173	HiC_scaffold_41	48600482	48604129	color=vlgreen
HiC_scaffold_1	515410	516713	HiC_scaffold_41	48596948	48599541	color=vlgreen
HiC_scaffold_1	527065	536901	HiC_scaffold_41	48590489	48596916	color=vlgreen
HiC_scaffold_1	551615	553667	HiC_scaffold_41	48560889	48564126	color=vlgreen
HiC_scaffold_1	555159	563584	HiC_scaffold_41	48551625	48559320	color=vlgreen
HiC_scaffold_1	1005065	1008592	HiC_scaffold_41	48508172	48511702	color=vlgreen
HiC_scaffold_1	1019856	1022315	HiC_scaffold_41	48495109	48496758	color=vlgreen
HiC_scaffold_1	1028711	1031479	HiC_scaffold_41	48475430	48477900	color=vlgreen
HiC_scaffold_1	1201744	1203952	HiC_scaffold_41	48418843	48421399	color=vlgreen
HiC_scaffold_1	1418394	1420451	HiC_scaffold_41	48246131	48246745	color=vlgreen
HiC_scaffold_1	21567552	21569695	HiC_scaffold_41	45387276	45391746	color=vlgreen
HiC_scaffold_1	21579226	21579516	HiC_scaffold_41	45382735	45383577	color=vlgreen
HiC_scaffold_1	21612658	21615275	HiC_scaffold_41	45373495	45379742	color=vlgreen
HiC_scaffold_1	21695751	21697593	HiC_scaffold_41	45364657	45366507	color=vlgreen
HiC_scaffold_1	21876913	21881816	HiC_scaffold_41	45339745	45344645	color=vlgreen
HiC_scaffold_1	21898736	21899920	HiC_scaffold_41	45338457	45339722	color=vlgreen
HiC_scaffold_1	21968465	21975841	HiC_scaffold_41	45303944	45310890	color=vlgreen
HiC_scaffold_1	22042357	22047108	HiC_scaffold_41	45271403	45276046	color=vlgreen
HiC_scaffold_1	22048498	22051843	HiC_scaffold_41	45266427	45270190	color=vlgreen
HiC_scaffold_1	22057024	22057353	HiC_scaffold_41	45258316	45259391	color=vlgreen
HiC_scaffold_1	22201100	22205136	HiC_scaffold_41	45226419	45234964	color=vlgreen
HiC_scaffold_1	22234371	22238914	HiC_scaffold_41	45217469	45223064	color=vlgreen
HiC_scaffold_1	22308447	22310384	HiC_scaffold_41	45210968	45212796	color=vlgreen
HiC_scaffold_1	22460515	22461718	HiC_scaffold_41	45186524	45187790	color=vlgreen
HiC_scaffold_1	22462470	22463188	HiC_scaffold_41	45182147	45185171	color=vlgreen
HiC_scaffold_1	22700011	22703185	HiC_scaffold_41	45170325	45174076	color=vlgreen
HiC_scaffold_1	22835911	22840240	HiC_scaffold_41	45116097	45116687	color=vlgreen
HiC_scaffold_1	4014769	4018799	HiC_scaffold_41	49097510	49106609	color=vlgreen
HiC_scaffold_1	4054902	4059201	HiC_scaffold_41	49075694	49079695	color=vlgreen
HiC_scaffold_1	4062585	4064579	HiC_scaffold_41	49070234	49072831	color=vlgreen
HiC_scaffold_1	4174262	4175072	HiC_scaffold_41	49026105	49027132	color=vlgreen
HiC_scaffold_1	4179940	4182363	HiC_scaffold_41	49022187	49024413	color=vlgreen
HiC_scaffold_1	4209150	4217180	HiC_scaffold_41	49011368	49018915	color=vlgreen
HiC_scaffold_1	4218330	4222935	HiC_scaffold_41	49006579	49010276	color=vlgreen
HiC_scaffold_1	4229143	4236923	HiC_scaffold_41	48994237	49002651	color=vlgreen
HiC_scaffold_1	4239235	4248876	HiC_scaffold_41	48986555	48992736	color=vlgreen
HiC_scaffold_1	4252946	4262107	HiC_scaffold_41	48972699	48981441	color=vlgreen
HiC_scaffold_1	4264691	4269676	HiC_scaffold_41	48904616	48910633	color=vlgreen
HiC_scaffold_1	4292601	4294720	HiC_scaffold_41	48847086	48849047	color=vlgreen
HiC_scaffold_1	4415692	4417553	HiC_scaffold_41	48835145	48837699	color=vlgreen
HiC_scaffold_1	4421456	4421854	HiC_scaffold_41	48833089	48833487	color=vlgreen
HiC_scaffold_1	34701675	34702130	HiC_scaffold_41	39613611	39615614	color=vlgreen
HiC_scaffold_1	34705723	34707280	HiC_scaffold_41	39607998	39609878	color=vlgreen
HiC_scaffold_1	34727753	34732497	HiC_scaffold_41	39599206	39601426	color=vlgreen
HiC_scaffold_1	34739612	34742912	HiC_scaffold_41	39593543	39597032	color=vlgreen
HiC_scaffold_1	34775067	34780531	HiC_scaffold_41	39588279	39590413	color=vlgreen
HiC_scaffold_1	34787728	34791795	HiC_scaffold_41	39575145	39579530	color=vlgreen
HiC_scaffold_1	34809651	34811179	HiC_scaffold_41	39561014	39569848	color=vlgreen
HiC_scaffold_1	34823556	34828242	HiC_scaffold_41	39549097	39554370	color=vlgreen
HiC_scaffold_1	34835468	34841243	HiC_scaffold_41	39541608	39546489	color=vlgreen
HiC_scaffold_1	16647077	16649120	HiC_scaffold_41	46013564	46017293	color=vlgreen
HiC_scaffold_1	17054601	17060352	HiC_scaffold_41	45907218	45911150	color=vlgreen
HiC_scaffold_1	17539757	17542293	HiC_scaffold_41	45886658	45889162	color=vlgreen
HiC_scaffold_1	17542826	17544570	HiC_scaffold_41	45884427	45885709	color=vlgreen
HiC_scaffold_1	17582560	17583142	HiC_scaffold_41	45859113	45860856	color=vlgreen
HiC_scaffold_1	17838589	17840433	HiC_scaffold_41	45850394	45852278	color=vlgreen
HiC_scaffold_1	17940769	17942716	HiC_scaffold_41	45755840	45757723	color=vlgreen
HiC_scaffold_1	18238396	18244248	HiC_scaffold_41	45686877	45693530	color=vlgreen
HiC_scaffold_1	18270286	18309310	HiC_scaffold_41	45631223	45641548	color=vlgreen
HiC_scaffold_1	2776555	2777475	HiC_scaffold_41	49232954	49234851	color=vlgreen
HiC_scaffold_1	2851392	2855484	HiC_scaffold_41	49207933	49211545	color=vlgreen
HiC_scaffold_1	2857918	2859140	HiC_scaffold_41	49203553	49204849	color=vlgreen
HiC_scaffold_1	2880449	2885143	HiC_scaffold_41	49190452	49196139	color=vlgreen
HiC_scaffold_1	3207998	3217047	HiC_scaffold_41	49097510	49106609	color=vlgreen
HiC_scaffold_1	3313895	3317032	HiC_scaffold_41	48904616	48910633	color=vlgreen
HiC_scaffold_1	3541616	3542701	HiC_scaffold_41	48793692	48794900	color=vlgreen
HiC_scaffold_1	3619397	3619774	HiC_scaffold_41	48741198	48741521	color=vlgreen
HiC_scaffold_1	24450347	24458079	HiC_scaffold_41	44623368	44624725	color=vlgreen
HiC_scaffold_1	24470139	24474641	HiC_scaffold_41	44607178	44611566	color=vlgreen
HiC_scaffold_1	24560252	24566745	HiC_scaffold_41	44540552	44546158	color=vlgreen
HiC_scaffold_1	24733326	24733790	HiC_scaffold_41	44376173	44376722	color=vlgreen
HiC_scaffold_1	24982411	24984200	HiC_scaffold_41	44279808	44287135	color=vlgreen
HiC_scaffold_1	24984774	24985986	HiC_scaffold_41	44277783	44279350	color=vlgreen
HiC_scaffold_1	25140278	25140520	HiC_scaffold_41	44116307	44117695	color=vlgreen
HiC_scaffold_1	9201747	9205706	HiC_scaffold_41	49703868	49706084	color=vlgreen
HiC_scaffold_1	9355374	9358445	HiC_scaffold_41	49584110	49587241	color=vlgreen
HiC_scaffold_1	9360912	9364676	HiC_scaffold_41	49577980	49581158	color=vlgreen
HiC_scaffold_1	9438363	9441523	HiC_scaffold_41	49529524	49530441	color=vlgreen
HiC_scaffold_1	9650195	9660448	HiC_scaffold_41	49389522	49399295	color=vlgreen
HiC_scaffold_1	9741576	9747674	HiC_scaffold_41	49376296	49378589	color=vlgreen
HiC_scaffold_1	1328765	1330144	HiC_scaffold_41	50043027	50050885	color=vlgreen
HiC_scaffold_1	1350672	1353976	HiC_scaffold_41	49987592	49990990	color=vlgreen
HiC_scaffold_1	1378498	1380018	HiC_scaffold_41	49975539	49979430	color=vlgreen
HiC_scaffold_1	1410965	1413729	HiC_scaffold_41	49875847	49878448	color=vlgreen
HiC_scaffold_1	1464884	1471067	HiC_scaffold_41	49850250	49854008	color=vlgreen
HiC_scaffold_1	1213394	1216924	HiC_scaffold_41	49789882	49792392	color=vlgreen
HiC_scaffold_1	1223085	1225137	HiC_scaffold_41	49783815	49785930	color=vlgreen
HiC_scaffold_1	1245723	1253580	HiC_scaffold_41	49768306	49777032	color=vlgreen
HiC_scaffold_1	1299150	1303659	HiC_scaffold_41	49765378	49767245	color=vlgreen
HiC_scaffold_1	1307656	1310909	HiC_scaffold_41	49759998	49763252	color=vlgreen
HiC_scaffold_1	15077231	15078021	HiC_scaffold_41	46204630	46205991	color=vlgreen
HiC_scaffold_1	15349207	15350004	HiC_scaffold_41	46113223	46115200	color=vlgreen
HiC_scaffold_1	15754676	15769444	HiC_scaffold_41	46094117	46108227	color=vlgreen
HiC_scaffold_1	15789892	15791813	HiC_scaffold_41	46082346	46084117	color=vlgreen
HiC_scaffold_1	16117699	16121249	HiC_scaffold_41	45947828	45951286	color=vlgreen
HiC_scaffold_1	30217919	30218953	HiC_scaffold_46	34022239	34024183	color=vlgreen
HiC_scaffold_1	30280276	30281904	HiC_scaffold_46	34007702	34016004	color=vlgreen
HiC_scaffold_1	30286471	30288603	HiC_scaffold_46	34004221	34007634	color=vlgreen
HiC_scaffold_1	30350527	30356677	HiC_scaffold_46	33995565	34001282	color=vlgreen
HiC_scaffold_1	30575986	30577680	HiC_scaffold_46	33957908	33960010	color=vlgreen
HiC_scaffold_1	30579115	30580023	HiC_scaffold_46	33956405	33957334	color=vlgreen
HiC_scaffold_1	23479870	23485273	HiC_scaffold_46	33743243	33748115	color=vlgreen
HiC_scaffold_1	23488030	23496103	HiC_scaffold_46	33740351	33741128	color=vlgreen
HiC_scaffold_1	23853860	23855955	HiC_scaffold_46	33716169	33716480	color=vlgreen
HiC_scaffold_1	24427708	24440829	HiC_scaffold_46	33703137	33711903	color=vlgreen
HiC_scaffold_1	24450347	24458079	HiC_scaffold_46	33698111	33702612	color=vlgreen
HiC_scaffold_1	24560252	24566745	HiC_scaffold_46	33689961	33695108	color=vlgreen
HiC_scaffold_1	23479870	23485273	HiC_scaffold_47	2820817	2824185	color=vlgreen
HiC_scaffold_1	23488030	23496103	HiC_scaffold_47	2825191	2829845	color=vlgreen
HiC_scaffold_1	23853860	23855955	HiC_scaffold_47	2877516	2877827	color=vlgreen
HiC_scaffold_1	24427708	24440829	HiC_scaffold_47	2881934	2890675	color=vlgreen
HiC_scaffold_1	24450347	24458079	HiC_scaffold_47	2891403	2896054	color=vlgreen
HiC_scaffold_1	24560252	24566745	HiC_scaffold_47	2898928	2904038	color=vlgreen
HiC_scaffold_1	29887288	29889409	HiC_scaffold_47	2172800	2174989	color=vlgreen
HiC_scaffold_1	30217919	30218953	HiC_scaffold_47	2290364	2291314	color=vlgreen
HiC_scaffold_1	30280276	30281904	HiC_scaffold_47	2300474	2303575	color=vlgreen
HiC_scaffold_1	30286471	30288603	HiC_scaffold_47	2310414	2314035	color=vlgreen
HiC_scaffold_1	30350527	30356677	HiC_scaffold_47	2316700	2322683	color=vlgreen
HiC_scaffold_1	30575986	30577680	HiC_scaffold_47	2366315	2367611	color=vlgreen
HiC_scaffold_1	30579115	30580023	HiC_scaffold_47	2369326	2370255	color=vlgreen
HiC_scaffold_1	33821561	33822553	HiC_scaffold_47	2962992	2964890	color=vlgreen
HiC_scaffold_1	33916882	33917657	HiC_scaffold_47	2947704	2949089	color=vlgreen
HiC_scaffold_1	34056770	34057129	HiC_scaffold_47	2943476	2943820	color=vlgreen
HiC_scaffold_1	34086154	34087491	HiC_scaffold_47	2940520	2942264	color=vlgreen
HiC_scaffold_1	34108949	34110287	HiC_scaffold_47	2934455	2935372	color=vlgreen
HiC_scaffold_1	26820447	26821647	HiC_scaffold_52	19442887	19444810	color=vlgreen
HiC_scaffold_1	27366399	27367794	HiC_scaffold_52	19800566	19800723	color=vlgreen
HiC_scaffold_1	27727693	27729250	HiC_scaffold_52	19890047	19890982	color=vlgreen
HiC_scaffold_1	27900378	27901207	HiC_scaffold_52	20340636	20341963	color=vlgreen
HiC_scaffold_1	27909576	27909866	HiC_scaffold_52	20610281	20611041	color=vlgreen
HiC_scaffold_1	17918925	17919736	HiC_scaffold_6	16653326	16654105	color=vlgreen
HiC_scaffold_1	18259087	18261545	HiC_scaffold_6	16010925	16015319	color=vlgreen
HiC_scaffold_1	18858370	18862787	HiC_scaffold_6	15780137	15789806	color=vlgreen
HiC_scaffold_1	19350084	19351174	HiC_scaffold_6	15578807	15579538	color=vlgreen
HiC_scaffold_1	19801111	19802247	HiC_scaffold_6	15307859	15308944	color=vlgreen
HiC_scaffold_10	700267	703400	HiC_scaffold_1	17539757	17542293	color=vlblue_a5
HiC_scaffold_10	1178061	1178570	HiC_scaffold_1	17820427	17822379	color=vlblue_a5
HiC_scaffold_10	1356031	1357422	HiC_scaffold_1	17918925	17919736	color=vlblue_a5
HiC_scaffold_10	1608786	1609326	HiC_scaffold_1	18522258	18522842	color=vlblue_a5
HiC_scaffold_10	1800602	1801738	HiC_scaffold_1	18817189	18819342	color=vlblue_a5
HiC_scaffold_10	7220967	7221253	HiC_scaffold_1	19587612	19590473	color=vlblue_a5
HiC_scaffold_10	7477812	7479645	HiC_scaffold_1	18817189	18819342	color=vlblue_a5
HiC_scaffold_10	7837216	7839179	HiC_scaffold_1	18720419	18720899	color=vlblue_a5
HiC_scaffold_10	7955047	7955940	HiC_scaffold_1	18396555	18397292	color=vlblue_a5
HiC_scaffold_10	8101695	8102375	HiC_scaffold_1	17820427	17822379	color=vlblue_a5
HiC_scaffold_10	32846348	32850953	HiC_scaffold_10	32940589	32946966	color=vlblue
HiC_scaffold_10	32866678	32867507	HiC_scaffold_10	32950645	32953804	color=vlblue
HiC_scaffold_10	32873026	32874483	HiC_scaffold_10	32962837	32964284	color=vlblue
HiC_scaffold_10	32875341	32877823	HiC_scaffold_10	32965143	32967636	color=vlblue
HiC_scaffold_10	32880787	32888046	HiC_scaffold_10	32970620	32977873	color=vlblue
HiC_scaffold_10	32902353	32904362	HiC_scaffold_10	32992591	32995142	color=vlblue
HiC_scaffold_10	32909229	32914174	HiC_scaffold_10	32996711	33004487	color=vlblue
HiC_scaffold_10	32917501	32923434	HiC_scaffold_10	33007826	33012260	color=vlblue
HiC_scaffold_10	32924588	32925770	HiC_scaffold_10	33014907	33015709	color=vlblue
HiC_scaffold_10	34698767	34699792	HiC_scaffold_10	34777378	34778727	color=vlblue
HiC_scaffold_10	34711978	34713187	HiC_scaffold_10	34798818	34800703	color=vlblue
HiC_scaffold_10	34721597	34724363	HiC_scaffold_10	34801988	34804428	color=vlblue
HiC_scaffold_10	34727752	34731512	HiC_scaffold_10	34816726	34820448	color=vlblue
HiC_scaffold_10	34733781	34735215	HiC_scaffold_10	34822797	34824259	color=vlblue
HiC_scaffold_10	34751582	34751938	HiC_scaffold_10	34840947	34841308	color=vlblue
HiC_scaffold_10	34755200	34755507	HiC_scaffold_10	34844423	34844950	color=vlblue
HiC_scaffold_10	2024938	2027929	HiC_scaffold_10	3169128	3172113	color=vlblue
HiC_scaffold_10	2032035	2034548	HiC_scaffold_10	3161807	3164322	color=vlblue
HiC_scaffold_10	2070659	2076936	HiC_scaffold_10	3136975	3140153	color=vlblue
HiC_scaffold_10	2112714	2113813	HiC_scaffold_10	3032242	3033866	color=vlblue
HiC_scaffold_10	2125995	2127624	HiC_scaffold_10	3011096	3012890	color=vlblue
HiC_scaffold_10	2185136	2185660	HiC_scaffold_10	2951466	2953544	color=vlblue
HiC_scaffold_10	2199539	2202003	HiC_scaffold_10	2937785	2938940	color=vlblue
HiC_scaffold_10	2356532	2357582	HiC_scaffold_10	2833053	2834104	color=vlblue
HiC_scaffold_10	2359865	2361653	HiC_scaffold_10	2830398	2831072	color=vlblue
HiC_scaffold_10	2629936	2630295	HiC_scaffold_10	3227197	3228886	color=vlblue
HiC_scaffold_10	2633568	2636268	HiC_scaffold_10	3221856	3225446	color=vlblue
HiC_scaffold_10	2638673	2639840	HiC_scaffold_10	3219236	3220324	color=vlblue
HiC_scaffold_10	2645245	2648010	HiC_scaffold_10	3210979	3213746	color=vlblue
HiC_scaffold_10	2648280	2651697	HiC_scaffold_10	3207293	3210709	color=vlblue
HiC_scaffold_10	32940589	32946966	HiC_scaffold_10	32846348	32850953	color=vlblue
HiC_scaffold_10	32950645	32953804	HiC_scaffold_10	32866678	32867507	color=vlblue
HiC_scaffold_10	32962837	32964284	HiC_scaffold_10	32873026	32874483	color=vlblue
HiC_scaffold_10	32965143	32967636	HiC_scaffold_10	32875341	32877823	color=vlblue
HiC_scaffold_10	32970620	32977873	HiC_scaffold_10	32880787	32888046	color=vlblue
HiC_scaffold_10	32992591	32995142	HiC_scaffold_10	32902353	32904362	color=vlblue
HiC_scaffold_10	32996711	33004487	HiC_scaffold_10	32909229	32914174	color=vlblue
HiC_scaffold_10	33007826	33012260	HiC_scaffold_10	32917501	32923434	color=vlblue
HiC_scaffold_10	33014907	33015709	HiC_scaffold_10	32924588	32925770	color=vlblue
HiC_scaffold_10	34777378	34778727	HiC_scaffold_10	34698767	34699792	color=vlblue
HiC_scaffold_10	34798818	34800703	HiC_scaffold_10	34711978	34713187	color=vlblue
HiC_scaffold_10	34801988	34804428	HiC_scaffold_10	34721597	34724363	color=vlblue
HiC_scaffold_10	34816726	34820448	HiC_scaffold_10	34727752	34731512	color=vlblue
HiC_scaffold_10	34822797	34824259	HiC_scaffold_10	34733781	34735215	color=vlblue
HiC_scaffold_10	34840947	34841308	HiC_scaffold_10	34751582	34751938	color=vlblue
HiC_scaffold_10	34844423	34844950	HiC_scaffold_10	34755200	34755507	color=vlblue
HiC_scaffold_10	2830398	2831072	HiC_scaffold_10	2359865	2361653	color=vlblue
HiC_scaffold_10	2833053	2834104	HiC_scaffold_10	2356532	2357582	color=vlblue
HiC_scaffold_10	2937785	2938940	HiC_scaffold_10	2199539	2202003	color=vlblue
HiC_scaffold_10	2951466	2953544	HiC_scaffold_10	2185136	2185660	color=vlblue
HiC_scaffold_10	3011096	3012890	HiC_scaffold_10	2125995	2127624	color=vlblue
HiC_scaffold_10	3032242	3033866	HiC_scaffold_10	2112714	2113813	color=vlblue
HiC_scaffold_10	3136975	3140153	HiC_scaffold_10	2070659	2076936	color=vlblue
HiC_scaffold_10	3161807	3164322	HiC_scaffold_10	2032035	2034548	color=vlblue
HiC_scaffold_10	3172340	3175274	HiC_scaffold_10	2024938	2027929	color=vlblue
HiC_scaffold_10	3207293	3210709	HiC_scaffold_10	2648280	2651697	color=vlblue
HiC_scaffold_10	3210979	3213746	HiC_scaffold_10	2645245	2648010	color=vlblue
HiC_scaffold_10	3219236	3220324	HiC_scaffold_10	2638673	2639840	color=vlblue
HiC_scaffold_10	3221856	3225446	HiC_scaffold_10	2633568	2636268	color=vlblue
HiC_scaffold_10	3227197	3228886	HiC_scaffold_10	2629936	2630295	color=vlblue
HiC_scaffold_10	1451578	1453190	HiC_scaffold_11	4465362	4468916	color=vlblue
HiC_scaffold_10	1468950	1472683	HiC_scaffold_11	4470200	4474003	color=vlblue
HiC_scaffold_10	1521515	1523643	HiC_scaffold_11	4507215	4508624	color=vlblue
HiC_scaffold_10	1568095	1572780	HiC_scaffold_11	4543116	4545268	color=vlblue
HiC_scaffold_10	1650556	1651817	HiC_scaffold_11	4548013	4549628	color=vlblue_a5
HiC_scaffold_10	1658091	1664846	HiC_scaffold_11	4554501	4557491	color=vlblue_a5
HiC_scaffold_10	1708479	1711446	HiC_scaffold_11	4560065	4562734	color=vlblue_a5
HiC_scaffold_10	1929728	1930042	HiC_scaffold_11	4579721	4581535	color=vlblue_a5
HiC_scaffold_10	1968636	1969288	HiC_scaffold_11	4586745	4588459	color=vlblue_a5
HiC_scaffold_10	32240070	32248080	HiC_scaffold_11	2872522	2879627	color=vlblue_a5
HiC_scaffold_10	32267026	32274028	HiC_scaffold_11	2888002	2893493	color=vlblue_a5
HiC_scaffold_10	32337236	32338187	HiC_scaffold_11	3035907	3036832	color=vlblue_a5
HiC_scaffold_10	32422650	32422955	HiC_scaffold_11	3073010	3077783	color=vlblue_a5
HiC_scaffold_10	32592001	32597600	HiC_scaffold_11	3152535	3158568	color=vlblue_a5
HiC_scaffold_10	32672267	32675368	HiC_scaffold_11	3178000	3179407	color=vlblue_a5
HiC_scaffold_10	32716730	32719919	HiC_scaffold_11	3210723	3213864	color=vlblue_a5
HiC_scaffold_10	32909229	32914174	HiC_scaffold_11	3230050	3237976	color=vlblue_a5
HiC_scaffold_10	174019	178358	HiC_scaffold_11	3956506	3957951	color=vlblue_a5
HiC_scaffold_10	461450	463555	HiC_scaffold_11	3966176	3974280	color=vlblue_a5
HiC_scaffold_10	590417	591571	HiC_scaffold_11	3978714	3979742	color=vlblue_a5
HiC_scaffold_10	677162	679220	HiC_scaffold_11	3983160	3984610	color=vlblue_a5
HiC_scaffold_10	926541	929345	HiC_scaffold_11	4043446	4046404	color=vlblue_a5
HiC_scaffold_10	1319887	1322597	HiC_scaffold_11	4077432	4079844	color=vlblue_a5
HiC_scaffold_10	1336090	1337512	HiC_scaffold_11	4179600	4182382	color=vlblue_a5
HiC_scaffold_10	33777769	33783567	HiC_scaffold_11	3575380	3578657	color=vlblue_a5
HiC_scaffold_10	33870394	33877605	HiC_scaffold_11	3546127	3551233	color=vlblue_a5
HiC_scaffold_10	33886031	33886477	HiC_scaffold_11	3494121	3494546	color=vlblue_a5
HiC_scaffold_10	33913069	33919293	HiC_scaffold_11	3476733	3480675	color=vlblue_a5
HiC_scaffold_10	33981390	33982115	HiC_scaffold_11	3430655	3432016	color=vlblue_a5
HiC_scaffold_10	34027903	34032698	HiC_scaffold_11	3415460	3419486	color=vlblue_a5
HiC_scaffold_10	34052320	34060364	HiC_scaffold_11	3406422	3410117	color=vlblue_a5
HiC_scaffold_10	34113660	34115702	HiC_scaffold_11	3373190	3376387	color=vlblue_a5
HiC_scaffold_10	34137644	34140873	HiC_scaffold_11	3354577	3362525	color=vlblue_a5
HiC_scaffold_10	34179769	34181588	HiC_scaffold_11	3334957	3336486	color=vlblue_a5
HiC_scaffold_10	34182417	34184942	HiC_scaffold_11	3330487	3333711	color=vlblue_a5
HiC_scaffold_10	33777769	33783567	HiC_scaffold_11	390330	393627	color=vlblue_a5
HiC_scaffold_10	33870394	33877605	HiC_scaffold_11	339707	344676	color=vlblue_a5
HiC_scaffold_10	33886031	33886477	HiC_scaffold_11	331723	334713	color=vlblue_a5
HiC_scaffold_10	33913069	33919293	HiC_scaffold_11	300229	304380	color=vlblue_a5
HiC_scaffold_10	34027903	34032698	HiC_scaffold_11	202312	206555	color=vlblue_a5
HiC_scaffold_10	34052320	34060364	HiC_scaffold_11	195261	199016	color=vlblue_a5
HiC_scaffold_10	34113660	34115702	HiC_scaffold_11	159387	161860	color=vlblue_a5
HiC_scaffold_10	34137644	34140873	HiC_scaffold_11	139474	144878	color=vlblue_a5
HiC_scaffold_10	34179769	34181588	HiC_scaffold_11	114430	115732	color=vlblue_a5
HiC_scaffold_10	34182417	34184942	HiC_scaffold_11	104499	107707	color=vlblue_a5
HiC_scaffold_10	32240070	32248080	HiC_scaffold_11	1145480	1151902	color=vlblue_a5
HiC_scaffold_10	32267026	32274028	HiC_scaffold_11	1132086	1137325	color=vlblue_a5
HiC_scaffold_10	32337236	32338187	HiC_scaffold_11	1104993	1105917	color=vlblue_a5
HiC_scaffold_10	32422650	32422955	HiC_scaffold_11	926797	934711	color=vlblue_a5
HiC_scaffold_10	32592001	32597600	HiC_scaffold_11	755543	764921	color=vlblue_a5
HiC_scaffold_10	32672267	32675368	HiC_scaffold_11	733763	735187	color=vlblue_a5
HiC_scaffold_10	32682218	32683700	HiC_scaffold_11	725755	728566	color=vlblue_a5
HiC_scaffold_10	32716730	32719919	HiC_scaffold_11	698369	699685	color=vlblue_a5
HiC_scaffold_10	32909229	32914174	HiC_scaffold_11	668749	677456	color=vlblue_a5
HiC_scaffold_10	13688875	13689850	HiC_scaffold_13	27005683	27007727	color=vlblue_a5
HiC_scaffold_10	13951237	13955917	HiC_scaffold_13	26461508	26463163	color=vlblue_a5
HiC_scaffold_10	14490173	14490688	HiC_scaffold_13	26377769	26378913	color=vlblue_a5
HiC_scaffold_10	15127790	15129600	HiC_scaffold_13	25658665	25659859	color=vlblue_a5
HiC_scaffold_10	15849143	15849638	HiC_scaffold_13	24875923	24876420	color=vlblue_a5
HiC_scaffold_10	16117824	16119321	HiC_scaffold_13	24300044	24303525	color=vlblue_a5
HiC_scaffold_10	13688875	13689850	HiC_scaffold_15	7470076	7470600	color=vlblue_a5
HiC_scaffold_10	13951237	13955917	HiC_scaffold_15	8108837	8109949	color=vlblue_a5
HiC_scaffold_10	14130505	14131142	HiC_scaffold_15	8280298	8280526	color=vlblue_a5
HiC_scaffold_10	14400793	14402243	HiC_scaffold_15	8461452	8462024	color=vlblue_a5
HiC_scaffold_10	15037127	15039658	HiC_scaffold_15	8733060	8734277	color=vlblue_a5
HiC_scaffold_10	15758958	15759429	HiC_scaffold_15	8828704	8829193	color=vlblue_a5
HiC_scaffold_10	16117824	16119321	HiC_scaffold_15	9090679	9092831	color=vlblue_a5
HiC_scaffold_10	14490173	14490688	HiC_scaffold_15	9818809	9819406	color=vlblue_a5
HiC_scaffold_10	15127790	15129600	HiC_scaffold_15	9900661	9900924	color=vlblue_a5
HiC_scaffold_10	15849143	15849638	HiC_scaffold_15	10080147	10080635	color=vlblue_a5
HiC_scaffold_10	16117824	16119321	HiC_scaffold_15	10085998	10089447	color=vlblue_a5
HiC_scaffold_10	16567074	16567877	HiC_scaffold_15	10178457	10179878	color=vlblue_a5
HiC_scaffold_10	16928112	16929325	HiC_scaffold_15	10620296	10621909	color=vlblue_a5
HiC_scaffold_10	17017194	17018736	HiC_scaffold_15	10710182	10710381	color=vlblue_a5
HiC_scaffold_10	17378602	17379684	HiC_scaffold_15	10988543	10989167	color=vlblue_a5
HiC_scaffold_10	7470275	7471763	HiC_scaffold_15	18007306	18008582	color=vlblue_a5
HiC_scaffold_10	7830493	7833106	HiC_scaffold_15	18548283	18549942	color=vlblue_a5
HiC_scaffold_10	8737973	8738959	HiC_scaffold_15	19170351	19172884	color=vlblue_a5
HiC_scaffold_10	8914421	8914732	HiC_scaffold_15	19623741	19627199	color=vlblue_a5
HiC_scaffold_10	9542628	9543957	HiC_scaffold_15	19712447	19713399	color=vlblue_a5
HiC_scaffold_10	16117824	16119321	HiC_scaffold_15	12787914	12789920	color=vlblue_a5
HiC_scaffold_10	16207712	16208635	HiC_scaffold_15	13140549	13141051	color=vlblue_a5
HiC_scaffold_10	16928112	16929325	HiC_scaffold_15	13590084	13592355	color=vlblue_a5
HiC_scaffold_10	17017194	17018736	HiC_scaffold_15	14040079	14040579	color=vlblue_a5
HiC_scaffold_10	17378602	17379684	HiC_scaffold_15	14677347	14679901	color=vlblue_a5
HiC_scaffold_10	16117824	16119321	HiC_scaffold_15	15939064	15939415	color=vlblue_a5
HiC_scaffold_10	16207712	16208635	HiC_scaffold_15	15390832	15391329	color=vlblue_a5
HiC_scaffold_10	16928112	16929325	HiC_scaffold_15	15120087	15120908	color=vlblue_a5
HiC_scaffold_10	17017194	17018736	HiC_scaffold_15	14941487	14942503	color=vlblue_a5
HiC_scaffold_10	17378602	17379684	HiC_scaffold_15	14677347	14679901	color=vlblue_a5
HiC_scaffold_10	30144339	30147615	HiC_scaffold_18	2962932	2965323	color=vlblue_a5
HiC_scaffold_10	30481130	30484663	HiC_scaffold_18	2809861	2818502	color=vlblue_a5
HiC_scaffold_10	30623718	30626940	HiC_scaffold_18	2531872	2533296	color=vlblue_a5
HiC_scaffold_10	30861874	30863636	HiC_scaffold_18	2497059	2498504	color=vlblue_a5
HiC_scaffold_10	31056373	31059028	HiC_scaffold_18	2238220	2240261	color=vlblue_a5
HiC_scaffold_10	31061064	31063637	HiC_scaffold_18	2220405	2222223	color=vlblue_a5
HiC_scaffold_10	31102988	31105538	HiC_scaffold_18	2183434	2188510	color=vlblue_a5
HiC_scaffold_10	31211005	31212888	HiC_scaffold_18	2134232	2135827	color=vlblue_a5
HiC_scaffold_10	31251316	31254307	HiC_scaffold_18	2095787	2101684	color=vlblue_a5
HiC_scaffold_10	31409822	31412991	HiC_scaffold_18	1988175	1990591	color=vlblue_a5
HiC_scaffold_10	31458011	31461706	HiC_scaffold_18	1816269	1817913	color=vlblue_a5
HiC_scaffold_10	31638525	31647421	HiC_scaffold_18	1775728	1778834	color=vlblue_a5
HiC_scaffold_10	31665137	31665589	HiC_scaffold_18	1767844	1768545	color=vlblue_a5
HiC_scaffold_10	31056373	31059028	HiC_scaffold_19	1749747	1751328	color=vlblue_a5
HiC_scaffold_10	31102988	31105538	HiC_scaffold_19	1838685	1840128	color=vlblue_a5
HiC_scaffold_10	31211005	31212888	HiC_scaffold_19	1866263	1867840	color=vlblue_a5
HiC_scaffold_10	31251316	31254307	HiC_scaffold_19	1910873	1913946	color=vlblue_a5
HiC_scaffold_10	31458011	31461706	HiC_scaffold_19	2064078	2065727	color=vlblue_a5
HiC_scaffold_10	31638525	31647421	HiC_scaffold_19	2097503	2100624	color=vlblue_a5
HiC_scaffold_10	31665137	31665589	HiC_scaffold_19	2130594	2131304	color=vlblue_a5
HiC_scaffold_10	31745244	31747952	HiC_scaffold_19	2145772	2148048	color=vlblue_a5
HiC_scaffold_10	14585701	14588733	HiC_scaffold_22	11163602	11165310	color=vlblue_a5
HiC_scaffold_10	14850440	14851318	HiC_scaffold_22	11617038	11619081	color=vlblue_a5
HiC_scaffold_10	15037127	15039658	HiC_scaffold_22	11794456	11797110	color=vlblue_a5
HiC_scaffold_10	15930081	15930336	HiC_scaffold_22	12247701	12248756	color=vlblue_a5
HiC_scaffold_10	16117824	16119321	HiC_scaffold_22	12330164	12331605	color=vlblue_a5
HiC_scaffold_10	16567074	16567877	HiC_scaffold_22	12425693	12427163	color=vlblue_a5
[truncated: 39,630 more rows]

## Sheet: 1c_Chromosomes
Figure 1c source data: Circos Karyotype Chromosome lengths 25Mb+
[truncated: 32 more rows]

[truncated: 5 more sheets: 1c_Copia Tracks, 1c_Genes Tracks, 1c_Gypsy Tracks, 1c_Helitron Tracks, 1d_Fractbias]
