# Supplementary material for: Allopolyploid origin and diversification of the Hawaiian endemic mints
Source: Nat Commun. 2024 Apr 10;15:3109. doi: 10.1038/s41467-024-47247-y (PMC11006916; doi:10.1038/s41467-024-47247-y)
Supplement: Supplementary file 17 — Source Data [file 41467_2024_47247_MOESM17_ESM.zip › Fig4_SourceData.xlsx]

## Sheet: Fig4a_PCA_DS4b
Fig 4a: PCA PC1 and PC2) based on mint dataset DS4b
Sample_ID	PC1	PC2
10_H_haplostachya	-0.0342	0.0203
11_S_coccinea	0.6738	0.0754
14_S_chamissonis	-0.0228	-0.0486
15_S_ajugoides_rigida	-0.0227	-0.0614
16_S_albens	-0.0261	-0.0741
17_S_affinis	-0.0054	-0.3394
18_S_sylvatica	0.1785	-0.24
19_S_tenuifolia	-0.0259	-0.3805
1_S_strictifolia	-0.008	-0.3764
20_S_floridana	-0.0251	-0.5836
21_P_ambigua	-0.0423	0.0543
22_P_cf_electra	-0.0406	0.0463
23_P_macrophylla	-0.0424	0.0538
24_P_racemosa	-0.04	0.0475
25_P_stachyoides	-0.0413	0.0486
26_P_velutina	-0.0424	0.0545
27_P_vestita	-0.0422	0.0535
28_P_waimeae	-0.0411	0.0471
29_P_warshaueri	-0.0436	0.0623
2_S_albens	-0.026	-0.0743
30_P_warshaueri	-0.0436	0.0629
31_S_bifida	-0.0434	0.0676
32_S_calaminthoides	-0.048	0.1039
33_S_campanulata	-0.0433	0.0668
34_S_cranwelliae	-0.0478	0.1012
35_S_kealiae	-0.0438	0.0689
36_S_macrantha	-0.0453	0.0838
37_S_macrantha	-0.0478	0.1031
38_S_macrantha	-0.048	0.1034
39_S_oxygona	-0.0474	0.0981
3_S_chamissonis	-0.0203	-0.0587
40_S_cf_purpurea	-0.0443	0.0708
41_S_rugosa	-0.046	0.082
42_S_rugosa	-0.0457	0.0818
43_S_scrophularioides	-0.0474	0.1009
44_S_scrophularioides	-0.0477	0.1008
45_S_sessilis	-0.0453	0.0819
46_S_microphylla	-0.0434	0.0705
4_S_bullata	-0.022	-0.0495
5_S_coccinea	0.6716	0.0744
7_P_floribunda	-0.0415	0.05
8_S_rugosa	-0.0455	0.0796
9_S_purpurea	-0.0443	0.0704

## Sheet: Fig4a-insert_PCA_DS4c
Fig. 4a insert: PCA (PC2 and PC3) based on mint dataset DS4c
Sample_ID	PC2	PC3
21_P_ambigua	0.098	-0.164
22_P_cf_electra	0.0772	-0.11
23_P_macrophylla	0.0966	-0.1614
24_P_racemosa	0.0525	-0.059
25_P_stachyoides	0.0802	-0.1136
26_P_velutina	0.0972	-0.1622
27_P_vestita	0.0948	-0.158
28_P_waimeae	0.0849	-0.1248
29_P_warshaueri	0.1313	-0.3123
30_P_warshaueri	0.1313	-0.3125
31_S_bifida	0.0449	0.142
32_S_calaminthoides	-0.1125	-0.0674
33_S_campanulata	0.1034	0.3186
34_S_cranwelliae	-0.1075	-0.0658
35_S_kealiae	0.1084	0.3462
36_S_macrantha	-0.0586	-0.0241
37_S_macrantha	-0.1067	-0.0624
38_S_macrantha	-0.1099	-0.065
39_S_oxygona	-0.0888	-0.0469
40_S_cf_purpurea	0.1157	0.3599
41_S_rugosa	0.0481	0.1833
42_S_fuzzy_rugosa	0.0492	0.1848
43_S_scrophularioides	-0.1086	-0.0663
44_S_scrophularioides	-0.1101	-0.0683
45_S_sessilis	-0.0284	0.0187
46_S_microphylla_hybrid	0.0379	0.1324
7_P_floribunda	0.0885	-0.1278
8_S_rugosa	0.05	0.1879
9_S_purpurea	0.1102	0.3407

## Sheet: Fig4b-c_Het-PrivateAlleles
Fig. 4b-c: Singletons and doubletons (homozygous sites for a unique SNP) and heterozygosity values (HET) for all mint samples (dataset DS7)
Sample	HET (DS7)	Doubletons	Singletons
S. byzantina (6)	0.0602722	208478	145546
S. byzantina (13)	0.0601535	197232	139552
S. sylvatica	0.0985198	1283432	2765440
S. coccinea (5)	0.220609	206071	1599629
S. coccinea (11)	0.216725	230114	1457473
S. affinis	0.117866	156850	1982545
S. strictiflora	0.0801914	241022	1027059
S. floridana	0.0767996	1106783	1660631
S. tenuifolia	0.0596673	647646	893746
S. bullata	0.0775335	256343	1784707
S. chamissonis (3)	0.0738548	359832	1885643
S. chamissonis (14)	0.066568	512152	1112906
S. ajugoides	0.124794	107195	2111298
S. albens (2)	0.100472	94945	270803
S. albens (16)	0.104417	41248	263869
H. haplostachya	0.047958	2556382	2273749
P. racemosa	0.0407373	1368038	759649
P. floribunda	0.0449188	962040	588070
P. stachyoides	0.0420106	917790	541229
P. waimeae	0.0447832	917371	852572
P. cf electra	0.0506855	634834	947213
P. ambigua	0.0481031	231349	246179
P. warshaueri (29)	0.0581117	183613	423716
P. warshaueri (30)	0.0573275	160768	341131
P. macrophylla	0.0469353	222545	213901
P. velutina	0.0484014	217147	226321
P. vestita	0.0480122	346337	293109
S. campanulata	0.0665917	359050	1653023
S. kealiae	0.0537501	757313	1127651
S. cf purpurea (40)	0.0599204	282766	725679
S. purpurea (9)	0.0653765	207699	1229067
S. bifida	0.0463006	1221558	1255901
S. microphylla	0.0644905	703719	1840238
S. rugosa (8)	0.0629782	380524	938494
S. rugosa (41)	0.0814603	129073	1033045
S. rugosa (42)	0.0811545	133156	1031469
S. sessilis	0.071545	283969	1341025
S. macrantha (36)	0.0469954	913768	1192316
S. macrantha (37)	0.0654843	118833	999164
S. macrantha (38)	0.0566033	202363	855356
S. oxygona	0.0742417	164384	1416088
S. calaminthoides	0.0601429	132891	1048557
S. cranwelliae	0.0587334	190964	1136929
S. scrophularioides (43)	0.0611564	171636	1625615
S. scrophularioides (44)	0.063491	146138	1411424
