# Supplementary material for: Allopolyploid origin and diversification of the Hawaiian endemic mints
Source: Nat Commun. 2024 Apr 10;15:3109. doi: 10.1038/s41467-024-47247-y (PMC11006916; doi:10.1038/s41467-024-47247-y)
Supplement: Supplementary file 17 — Source Data [file 41467_2024_47247_MOESM17_ESM.zip › Fig5_SourceData.xlsx]

## Sheet: Fig5b_ADMIXTURE_K2
Fig. 5b: Mauna Kea Stenogyne ADMIXTURE K=2
SAMPLE	k1	k2
SAMPLE_0_1_1	0.982034	0.017966
SAMPLE_0_1_10	0.773589	0.226411
SAMPLE_0_1_2	0.36205	0.63795
SAMPLE_0_1_3	0.99999	1e-05
SAMPLE_0_1_4	0.666172	0.333828
SAMPLE_0_1_5	0.99999	1e-05
SAMPLE_0_1_6	0.541507	0.458493
SAMPLE_0_1_7	0.590785	0.409215
SAMPLE_0_1_8	1e-05	0.99999
SAMPLE_0_1_9	0.580714	0.419286
SAMPLE_0_2_1	0.99999	1e-05
SAMPLE_0_2_10	0.417679	0.582321
SAMPLE_0_2_2	0.947038	0.052962
SAMPLE_0_2_3	0.99999	1e-05
SAMPLE_0_2_4	0.99999	1e-05
SAMPLE_0_2_5	0.708032	0.291968
SAMPLE_0_2_6	0.99999	1e-05
SAMPLE_0_2_7	0.948407	0.051593
SAMPLE_0_2_8	0.99999	1e-05
SAMPLE_0_2_9	0.892253	0.107747
SAMPLE_0_3_1	0.99999	1e-05
SAMPLE_0_3_10	0.976204	0.023796
SAMPLE_0_3_2	0.99999	1e-05
SAMPLE_0_3_3	0.99999	1e-05
SAMPLE_0_3_4	0.99999	1e-05
SAMPLE_0_3_5	0.99999	1e-05
SAMPLE_0_3_6	0.99999	1e-05
SAMPLE_0_3_7	0.961977	0.038023
SAMPLE_0_3_8	0.99999	1e-05
SAMPLE_0_3_9	0.936529	0.063471
SAMPLE_0_4_1	0.99999	1e-05
SAMPLE_0_4_10	0.99999	1e-05
SAMPLE_0_4_2	0.99999	1e-05
SAMPLE_0_4_3	0.99999	1e-05
SAMPLE_0_4_4	0.99999	1e-05
SAMPLE_0_4_5	0.99999	1e-05
SAMPLE_0_4_6	0.99999	1e-05
SAMPLE_0_4_7	0.99999	1e-05
SAMPLE_0_4_8	0.99999	1e-05
SAMPLE_0_4_9	0.99999	1e-05
SAMPLE_0_5_1	0.99999	1e-05
SAMPLE_0_5_10	0.99999	1e-05
SAMPLE_0_5_2	0.99999	1e-05
SAMPLE_0_5_3	0.99999	1e-05
SAMPLE_0_5_4	0.99999	1e-05
SAMPLE_0_5_5	0.99999	1e-05
SAMPLE_0_5_6	0.99999	1e-05
SAMPLE_0_5_7	0.99999	1e-05
SAMPLE_0_5_8	0.99999	1e-05
SAMPLE_0_5_9	0.99999	1e-05
SAMPLE_0_6_1	0.99999	1e-05
SAMPLE_0_6_10	0.99999	1e-05
SAMPLE_0_6_2	0.99999	1e-05
SAMPLE_0_6_3	0.99999	1e-05
SAMPLE_0_6_4	0.99999	1e-05
SAMPLE_0_6_5	0.99999	1e-05
SAMPLE_0_6_6	0.99999	1e-05
SAMPLE_0_6_7	0.99999	1e-05
SAMPLE_0_6_8	0.99999	1e-05
SAMPLE_0_6_9	0.99999	1e-05
SAMPLE_0_7_1	0.99999	1e-05
SAMPLE_0_7_10	0.99999	1e-05
SAMPLE_0_7_2	0.99999	1e-05
SAMPLE_0_7_3	0.99999	1e-05
SAMPLE_0_7_4	0.99999	1e-05
SAMPLE_0_7_5	0.99999	1e-05
SAMPLE_0_7_6	0.99999	1e-05
SAMPLE_0_7_7	0.99999	1e-05
SAMPLE_0_7_8	0.99999	1e-05
SAMPLE_0_7_9	0.99999	1e-05
SAMPLE_0_8_1	0.99999	1e-05
SAMPLE_0_8_10	0.99999	1e-05
SAMPLE_0_8_2	0.934413	0.065587
SAMPLE_0_8_3	0.99999	1e-05
SAMPLE_0_8_4	0.980813	0.019187
SAMPLE_0_8_5	0.99999	1e-05
SAMPLE_0_8_6	0.99999	1e-05
SAMPLE_0_8_7	0.99999	1e-05
SAMPLE_0_8_8	0.99999	1e-05
SAMPLE_0_8_9	0.99999	1e-05
SAMPLE_0_9_1	0.973646	0.026354
SAMPLE_0_9_10	0.99999	1e-05
SAMPLE_0_9_2	0.945547	0.054453
SAMPLE_0_9_3	0.99999	1e-05
SAMPLE_0_9_4	0.99999	1e-05
SAMPLE_0_9_5	0.99999	1e-05
SAMPLE_0_9_6	0.912766	0.087234
SAMPLE_0_9_7	0.99999	1e-05
SAMPLE_0_9_8	0.99999	1e-05
SAMPLE_0_9_9	0.99999	1e-05
SAMPLE_1_0_1	0.508026	0.491974
SAMPLE_1_0_10	0.390116	0.609884
SAMPLE_1_0_2	0.99999	1e-05
SAMPLE_1_0_3	0.709931	0.290069
SAMPLE_1_0_4	0.895572	0.104428
SAMPLE_1_0_5	0.506312	0.493688
SAMPLE_1_0_6	0.99999	1e-05
SAMPLE_1_0_7	0.818577	0.181423
SAMPLE_1_0_8	0.565412	0.434588
SAMPLE_1_0_9	0.99999	1e-05
SAMPLE_1_1_10	0.938846	0.061154
SAMPLE_1_1_2	0.945528	0.054472
SAMPLE_1_1_3	0.883513	0.116487
SAMPLE_1_1_4	0.99999	1e-05
SAMPLE_1_1_5	0.931348	0.068652
SAMPLE_1_1_6	0.96726	0.03274
SAMPLE_1_1_7	0.99999	1e-05
SAMPLE_1_1_8	0.969041	0.030959
SAMPLE_1_1_9	0.928329	0.071671
SAMPLE_41_Stenogyne_rugosa	1e-05	0.99999
SAMPLE_42_Stenogyne_rugosa	1e-05	0.99999
SAMPLE_8_Stenogyne_rugosa	1e-05	0.99999
SAMPLE_46_Stenogyne_microphylla_hybrid	0.99999	1e-05

## Sheet: Fig5c_PCA
Fig. 5b: Mauna Kea Stenogyne PCA
Group	Class	PC1	PC2	PC3	PC4	PC5	PC6	PC7	PC8	PC9	PC10	PC11	PC12	PC13	PC14	PC15	PC16	PC17	PC18	PC19	PC20
1	GROUP_0_1	-20.278	-5.86693	9.58427	-0.994242	-1.21615	2.19419	0.764914	-1.92292	10.3958	-6.69817	2.05369	12.5354	2.93378	-0.40458	-10.1233	3.97635	5.81006	10.1847	-2.11914	6.48115
2	GROUP_0_1	20.3252	12.5257	5.82679	7.4004	-31.5357	2.01114	26.8908	8.12467	18.1728	-28.8376	-0.47648	40.0603	-33.5003	-32.791	-239.967	112.167	38.6572	-18.2013	-9.51343	0.0399639
3	GROUP_0_1	141.389	134.436	98.9557	-101.369	-19.0788	290.772	-12.9157	-79.5338	-90.6652	67.2664	34.7013	1.75384	10.5428	0.406811	-19.1233	-25.6911	-0.4789	3.88439	5.03415	1.98469
4	GROUP_0_1	-26.7586	-11.255	5.30818	1.20415	2.71847	-1.29628	-0.124369	1.25483	-1.52722	-1.19924	-1.20465	6.8078	11.2647	1.88924	2.18209	2.45548	-1.22647	14.6954	-3.61067	6.33248
5	GROUP_0_1	43.2641	46.3617	32.3262	-11.6516	-97.6421	-22.1877	14.9765	-32.7809	24.7508	-24.5079	20.1881	190.576	-183.997	-23.4447	47.6715	-41.2617	12.4531	-22.1816	3.9741	-15.3103
6	GROUP_0_1	-20.6598	-8.82347	6.75059	-1.30841	-8.55823	-1.80693	1.86256	-1.39492	5.64992	-8.65368	1.44673	33.2817	-12.8969	0.284427	5.46738	0.434489	-1.5019	28.3263	-4.30964	19.7252
7	GROUP_0_1	95.489	58.3025	11.0761	42.8607	-95.9571	58.1271	38.3069	314.878	-56.4787	-3.18584	-23.8928	8.37774	7.16999	16.2581	15.164	-7.84882	4.02473	-5.05031	-3.32758	-2.42716
8	GROUP_0_1	68.9726	75.397	60.3526	-48.7746	-22.5976	80.112	9.28915	-3.13031	182.786	-195.276	-81.0541	-60.2438	9.89316	28.4764	-17.9887	-81.874	-5.80283	0.45477	4.0693	2.68987
9	GROUP_0_1	249.469	258.489	186.397	-115.121	196.395	-149.243	-8.33551	37.2288	-27.7152	18.8162	-18.6575	18.805	-2.85859	3.51051	-13.1662	-15.3735	3.97599	5.81673	-2.86973	-1.04931
10	GROUP_0_1	79.4846	65.9673	42.8973	-33.4397	-95.0971	-51.4928	1.43551	23.4318	117.694	40.0961	262.078	-56.6137	26.7197	-7.12132	2.00899	-3.28487	-8.09336	1.15495	-4.75509	-0.478429
11	GROUP_0_2	-23.2073	-11.4831	5.63292	-1.15483	3.26681	0.961244	-0.708227	2.80116	3.74878	-6.88436	-2.86106	9.30718	7.81627	1.54375	8.53136	1.92459	-2.4191	22.6829	-9.33968	13.0728
12	GROUP_0_2	120.079	99.3212	65.323	-44.7289	-267.534	-133.784	12.8274	-89.5836	-75.0548	17.0916	-94.1081	-48.6509	65.9047	11.5757	0.374081	-1.63958	-4.62389	-0.74548	3.51309	-0.68472
13	GROUP_0_2	-17.5621	-6.32696	8.43745	-1.87491	-8.86621	8.71854	0.661163	-4.18992	-1.93499	-3.78079	2.04365	37.4775	-20.5581	-5.98074	13.1416	-0.0531512	3.86711	15.1094	-0.900635	8.99542
14	GROUP_0_2	-25.8143	-11.6848	4.80216	1.48373	3.59224	-1.94873	-0.205268	-0.612953	-1.79692	-0.775647	-0.688464	9.01784	10.1782	1.2588	3.97452	2.1021	-2.50755	23.3808	-3.11772	4.05647
15	GROUP_0_2	-24.6657	-13.261	7.0244	-0.842022	0.922995	4.42492	0.428544	-1.62194	-0.10703	0.623187	3.07563	12.4924	7.55256	2.29563	6.12913	1.7504	-9.62669	47.753	-16.5514	19.9312
16	GROUP_0_2	37.3203	55.8403	47.8977	-48.04	0.681726	46.7822	-1.70977	-4.93667	57.9623	-37.2396	-26.9146	-4.97886	5.24847	-15.3588	126.056	220.648	14.4066	-39.1117	-1.39558	-6.82402
17	GROUP_0_2	-24.5478	-9.91003	7.18402	1.50105	1.97987	1.13853	-0.619295	3.31343	-0.481214	-1.52338	-1.04294	8.61116	10.2019	0.775378	9.22105	13.0378	-3.44217	20.8972	-2.06981	5.69943
18	GROUP_0_2	-18.0733	-3.0224	7.87285	-2.79232	-21.3047	-6.11541	5.0263	-3.90015	3.51928	-9.15005	-2.18264	49.6856	-27.6906	-0.81132	22.0989	-9.09241	-1.28118	43.2691	-7.65273	27.5557
19	GROUP_0_2	-23.8279	-10.8217	7.36741	-0.527688	-0.137061	5.59654	-0.735825	4.51739	-1.87037	-1.21314	0.20615	12.7765	8.1279	-0.127104	1.93366	4.59162	-4.50335	32.6067	-8.30216	12.1918
20	GROUP_0_2	-5.88143	8.93319	19.0678	-9.18332	-15.584	2.57331	0.231761	-7.60209	-0.657324	-4.06117	-10.2035	8.39083	8.40777	1.27308	7.97175	37.7053	9.75849	20.5493	2.98545	29.0001
21	GROUP_0_3	-22.9874	-11.1842	5.24077	2.99509	4.20753	-0.673803	1.2138	0.677	1.01172	-1.20574	1.20153	8.39431	9.6115	-3.37591	-8.8107	8.56262	-4.50193	37.3105	5.09605	-12.0463
22	GROUP_0_3	-20.8113	-7.37244	3.82616	2.29995	3.29262	-1.29131	0.862628	1.16997	2.44342	-2.22342	0.5659	7.89995	11.2797	2.07044	0.667944	3.52077	-3.41798	69.4389	5.80023	-14.6686
23	GROUP_0_3	-22.5188	-10.6638	7.31146	0.450488	0.749888	0.575031	-1.05551	-0.745858	3.7441	0.79073	-2.54142	8.35525	11.987	-4.94215	-2.97229	1.58336	-8.76706	61.133	0.96532	-13.0952
24	GROUP_0_3	-25.7763	-12.2444	6.08048	1.63052	5.21631	-1.63926	-1.38642	-1.787	-0.624151	1.33062	-1.0706	4.33863	6.3251	2.5711	-0.201409	0.181207	-1.59228	12.649	-0.876537	3.31814
25	GROUP_0_3	-22.929	-10.055	6.62866	3.04992	1.16197	-2.14376	0.265923	-2.71046	1.45398	-1.6974	-0.942424	9.60172	15.0801	0.354152	-1.41299	2.03045	-6.99761	45.4699	7.49993	-10.0342
26	GROUP_0_3	-25.2954	-11.5769	5.05281	2.52593	2.74587	-2.29361	0.406622	-0.0455113	0.167718	0.550628	-1.3329	9.97772	11.5703	-0.306283	-0.482287	1.15125	-5.04539	36.7005	1.88198	-7.16149
27	GROUP_0_3	-28.3478	-13.1029	5.61682	1.14833	4.34729	-0.751501	-1.00327	-0.986855	-0.930644	0.054252	1.71635	8.67092	11.1234	1.28253	2.26344	2.09081	-4.21355	37.4841	-3.83922	1.2972
28	GROUP_0_3	-16.1294	-7.88953	6.69149	2.09505	0.0867516	1.77711	4.9018	0.409014	4.66021	-5.9587	-2.22361	13.1182	14.0569	-2.76236	-8.5372	11.4025	-5.86286	79.7655	16.469	-22.4866
29	GROUP_0_3	-25.9659	-10.5721	5.79473	-0.253488	0.222971	-2.02024	-1.42647	-1.14415	4.95584	-3.52796	2.70583	7.75666	7.00798	1.58758	5.24372	1.62923	-1.34749	23.9377	-1.33154	6.37615
30	GROUP_0_3	-13.1957	-4.66962	6.22033	1.6177	0.238911	1.52257	5.01437	2.49748	3.1939	-3.76475	4.11487	4.21369	10.8941	-4.71805	-4.25959	8.9712	-6.9473	68.7196	12.429	-10.7855
31	GROUP_0_4	-25.6072	-12.2143	3.92175	1.46925	2.00145	-3.07528	0.263044	-2.47247	-2.78601	1.2019	-1.4952	-0.147997	4.2207	2.04574	1.76588	1.15287	-0.176054	5.57829	-3.32635	1.46983
32	GROUP_0_4	-25.4886	-13.4097	4.80351	1.23653	4.71859	-3.64126	-2.87368	-1.85021	-0.57644	1.12262	0.785985	9.17204	8.59975	1.91225	3.65441	0.969246	-1.21646	20.9993	-0.372866	5.3248
33	GROUP_0_4	-24.2342	-11.0178	5.55504	1.71448	3.56906	-0.954761	-1.34373e-05	1.05417	-0.309691	-1.37784	-0.6066	7.86795	13.2536	-0.743335	0.362649	3.52149	-3.20315	36.1473	0.480511	0.0578114
34	GROUP_0_4	-28.1131	-13.2005	5.23847	1.69531	4.17094	-0.787595	-1.35643	-0.417772	-2.30696	-0.0479247	1.92211	7.25808	10.0039	0.933957	0.31212	3.08207	-3.97522	29.3714	1.55969	1.25193
35	GROUP_0_4	-25.7018	-11.454	4.07567	0.539953	4.27776	-0.958084	-0.809791	-1.05883	-1.31743	-0.565919	0.285365	6.03747	7.65355	0.39518	1.28282	2.05939	-1.81536	12.7822	-2.65528	3.27361
36	GROUP_0_4	-25.4652	-12.3374	5.3149	0.18909	3.20627	-1.25625	-0.715447	-1.91261	-2.06091	1.77599	0.222626	2.79843	6.64141	0.612694	1.7154	0.307744	-1.62033	6.34671	-3.51269	2.47496
37	GROUP_0_4	-20.7362	-10.6627	6.48816	2.13427	3.0672	-2.25027	-0.163662	1.95407	-0.0174666	1.80744	-0.341495	6.00075	13.912	-3.07045	-8.46908	-0.372318	-7.07585	43.0403	6.13085	-22.0843
38	GROUP_0_4	-26.2713	-11.5411	5.55255	0.492763	3.49177	-1.73044	-0.144447	0.899165	-0.785608	-0.579421	0.830214	9.1275	10.5301	0.604513	3.44543	3.21136	-2.95099	30.8007	-5.0363	6.39998
39	GROUP_0_4	-27.3856	-12.4994	5.72832	1.66346	2.93845	-1.19602	-1.14538	-0.636618	-1.03404	0.0367805	-1.61301	6.4298	10.9314	0.779526	0.976462	1.3177	-3.91292	18.2984	-1.68186	4.43706
40	GROUP_0_4	-25.9277	-11.1879	4.45659	1.6975	3.58511	-1.03707	0.573857	-0.88431	0.54452	-1.1865	-0.0796862	9.07915	12.4704	-0.170287	3.15189	0.151934	-4.48075	31.0486	-2.18862	3.12396
41	GROUP_0_5	-27.0236	-12.7867	5.45174	0.652505	5.47425	-3.03808	-1.75469	-1.67409	-1.01956	1.54893	0.549015	4.01322	10.7783	1.82702	-3.55618	-1.7845	-2.86602	-15.6778	-0.779117	1.85519
42	GROUP_0_5	-28.5185	-12.7275	3.32508	2.31201	7.33384	-2.01232	-1.59439	-1.10177	-2.396	1.47644	-0.418337	2.5289	9.25603	3.68692	1.0074	-3.64291	-2.15169	-13.5518	-0.475237	0.323061
43	GROUP_0_5	-28.652	-13.061	4.86995	1.30871	5.72943	-1.75716	-1.72353	-1.56642	-0.842242	1.69126	-0.183769	2.84576	9.15286	1.35748	3.22161	-0.38436	-3.17864	1.97548	-0.405088	2.20024
44	GROUP_0_5	-28.2386	-12.4412	4.28587	2.46591	6.56027	-0.790627	-1.3617	-0.608013	-1.77517	2.75262	-1.01792	3.57936	7.38119	1.73639	-0.0646961	-2.94503	-1.18841	-7.64018	0.122259	1.27685
45	GROUP_0_5	-22.5368	-9.75153	4.12112	2.50118	7.09512	0.951484	-0.937388	-0.874793	-1.39478	-3.06783	0.512346	-0.695806	7.22615	-2.71301	-1.02157	-4.3008	-2.39981	-16.3829	-6.67304	1.29212
46	GROUP_0_5	-26.5143	-11.3215	2.8355	0.860996	6.25688	-0.658313	-0.898242	-1.11303	0.413331	-0.871679	-1.41559	-0.136058	7.3134	-1.80703	1.78188	-2.15541	-2.62697	-7.68379	-1.70046	0.0536362
47	GROUP_0_5	-24.7872	-11.3167	3.20519	0.450688	6.9656	-3.2328	-1.08649	-0.918729	-2.54227	0.887003	-1.70788	-3.2394	4.03574	2.90083	0.685078	-6.60419	1.68875	-14.9726	2.23097	1.56936
48	GROUP_0_5	-27.9934	-12.6919	3.91868	1.38601	6.8905	-2.29047	-1.34038	-1.39128	-1.59643	1.52773	0.0652042	2.06962	7.37946	1.79812	1.96807	-4.35375	-1.96243	-10.0632	0.990923	0.282247
49	GROUP_0_5	-29.815	-13.9894	4.9116	1.80018	7.08643	-1.94239	-1.4484	-1.05734	-1.07675	1.08744	-0.335185	3.802	10.2882	1.38624	0.413792	-2.50082	-2.1854	-7.60789	-0.153317	1.16032
50	GROUP_0_5	-27.6952	-12.6119	4.36096	1.43763	6.44149	-2.32954	-1.6045	-1.06529	-1.46215	1.65873	-0.143411	2.78455	8.20034	0.554796	2.08678	-3.3621	-3.01964	-8.52231	-1.79185	0.427822
51	GROUP_0_6	-28.4386	-13.491	4.48656	2.16765	6.77338	-0.237716	-1.2134	-1.80371	-2.17917	2.17821	1.03912	2.33093	7.62383	2.60181	3.33239	-1.96305	-3.35238	-5.78632	1.12943	3.25532
52	GROUP_0_6	-29.4402	-13.7223	4.74259	1.34133	5.91449	-2.36823	-2.08927	-1.94498	-1.23995	1.98889	-0.0083904	4.63495	7.81042	2.25368	0.693757	-3.47757	-0.369076	-8.48604	0.619312	2.68192
53	GROUP_0_6	-22.4495	-9.065	4.29422	2.14762	4.36099	-0.469829	1.71545	0.771257	-1.48338	2.93908	2.09659	2.16035	6.75167	-2.13715	-5.04818	-10.3011	-3.17141	-38.3687	-2.44134	-8.73201
54	GROUP_0_6	-27.1525	-12.5903	3.33474	2.46589	7.30814	-2.39908	-1.85406	-3.13202	-1.34756	2.47059	0.934064	0.480475	8.07461	2.15348	1.52435	-8.17475	-1.81111	-26.2138	-0.616433	-1.19015
55	GROUP_0_6	-22.8115	-10.8462	5.35551	2.0275	3.04568	-1.05527	-4.97255	1.24059	-3.16782	2.41639	1.47122	-1.09764	6.51691	1.87149	0.16035	-7.50628	-4.95302	-25.8908	-0.169557	-6.82903
56	GROUP_0_6	-28.2818	-12.1439	3.75786	1.56013	5.64492	-2.71874	-1.22648	-1.54939	-0.65801	2.33815	-0.456708	3.05964	7.00501	3.53004	0.0470382	-3.17837	1.73255	-16.5623	0.42708	1.48657
57	GROUP_0_6	-25.7884	-11.0935	3.15037	1.8263	6.20181	-1.49762	-1.31593	-1.03561	-3.19361	1.96744	-0.431067	1.75301	9.85807	1.2455	1.77859	-4.4984	-1.69128	-16.5331	-3.10084	0.53678
58	GROUP_0_6	-26.4432	-12.2403	3.31053	1.89105	6.49667	-2.47217	-0.928958	-1.32634	-0.749259	2.15325	1.49667	2.00774	7.4377	0.909334	-0.338359	-4.16607	-1.02528	-13.8557	-4.46763	-3.81716
59	GROUP_0_6	-28.4642	-12.7559	3.67643	1.58271	7.15642	-1.8434	-1.75375	-2.02126	-2.86841	1.26721	-0.605699	1.02832	7.84776	1.30618	-1.95887	-2.34536	-0.592008	-8.17054	-1.71036	-1.15777
60	GROUP_0_6	-21.2576	-7.72249	5.00229	2.3085	3.80281	-0.0724657	-0.844113	-1.60165	-1.45096	1.79865	1.99972	-0.0770438	6.94148	1.02624	0.518998	-4.50897	-4.38783	-18.589	-0.14133	-6.68445
61	GROUP_0_7	-25.4708	-10.9612	3.76418	2.83915	5.64761	-0.364978	-2.98203	-1.63716	-2.32294	0.389927	-0.133396	3.74879	5.72795	2.74127	-5.80955	-2.66669	-0.0302954	-17.1473	-2.29216	3.76632
62	GROUP_0_7	-26.5327	-11.0981	5.50234	1.35487	6.94255	-0.967573	-1.41083	-1.6757	-3.82935	2.48612	-0.0289259	2.97512	7.96567	3.39775	0.109608	-6.16056	-2.37916	-25.7243	-1.99368	3.27007
63	GROUP_0_7	-25.5581	-11.2622	3.73552	1.19751	5.17138	-1.6154	-1.15782	-0.0530236	-0.512543	0.279083	-0.0844437	3.04633	9.71334	1.40363	1.44134	-2.13688	-0.832132	-14.4579	-3.17988	-0.189546
64	GROUP_0_7	-23.8308	-10.3245	4.73891	-0.229976	4.42956	-1.37893	0.74074	-0.93799	0.769203	-0.606099	1.2908	2.7697	5.91729	-0.00180052	1.38087	1.16347	-1.54129	-10.2792	0.713942	-2.04997
65	GROUP_0_7	-20.6078	-7.99494	4.49598	8.65527	3.81658	-3.83886	-2.64862	1.67332	-2.40686	5.05763	2.19676	1.23398	9.97774	1.80577	-2.76662	-8.71476	-1.27327	-30.4064	7.79147	-4.75155
66	GROUP_0_7	-25.2609	-11.0388	0.55384	1.70083	5.29605	-1.46417	-1.66319	0.396285	0.273669	4.73198	-1.23716	1.83171	6.49027	-1.15706	-2.16094	-4.13585	2.98026	-13.3941	-2.49142	-1.18987
67	GROUP_0_7	-28.0485	-12.3477	3.1503	1.1198	6.10262	-2.265	-0.736865	-1.76168	-2.59412	1.19952	0.93068	1.15449	5.72632	2.10622	0.0101666	-4.92967	1.2025	-15.6624	3.98464	1.5793
68	GROUP_0_7	-24.2104	-9.83828	2.83187	2.39461	5.00083	-1.49063	-3.33718	-1.92582	-4.39984	0.750868	0.790815	3.2923	7.12785	-0.16918	-1.25289	-5.07829	-0.0793872	-23.4868	-4.74466	-0.996591
69	GROUP_0_7	-27.2757	-11.9454	4.03619	2.27789	5.52547	-1.96023	-0.441616	-1.14193	-2.80246	0.856071	-0.0249849	3.14344	7.54061	0.939157	-4.85655	-1.95262	-0.38286	-13.9443	-0.482595	0.0634187
70	GROUP_0_7	-27.7013	-13.3449	4.33758	1.54607	7.07243	-1.62454	-0.180088	-1.21036	-2.84895	2.50364	-0.222069	2.54354	7.82876	1.89224	1.28422	-4.57537	-1.79203	-13.0557	-2.33128	1.33683
71	GROUP_0_8	-27.5057	-12.7581	4.83498	1.23041	6.08573	-1.11857	-0.570128	-1.58487	-2.34737	1.01892	-0.225458	3.38558	8.20421	2.49446	-0.0282212	-4.06896	-2.42785	-18.5006	-2.08737	5.36546
72	GROUP_0_8	-26.903	-11.4651	4.33821	2.58056	6.57419	-2.02302	-1.27859	-1.47222	-3.18917	1.74633	-0.506024	1.99981	6.95448	2.5153	-0.391775	-6.81754	-3.22793	-26.3274	-0.698008	-0.833372
73	GROUP_0_8	-13.0211	-4.23899	7.35802	4.53313	-0.817988	0.837602	2.8658	0.197022	-4.00615	1.29516	0.990724	15.5838	7.07794	0.58294	-13.4259	-10.5853	-12.0472	-24.2504	0.264056	-13.6032
74	GROUP_0_8	-27.5253	-13.1524	4.75803	0.942201	8.35086	-2.99667	-1.18439	-2.35319	-3.12376	3.16726	-0.822414	1.05057	5.86661	2.09842	-2.70957	-4.39661	-1.8609	-21.5877	-2.75688	4.65268
75	GROUP_0_8	-20.5383	-8.71148	2.93476	2.31302	5.92225	-3.4589	-1.93063	1.49757	-2.13554	3.35908	-0.887791	1.61447	6.28607	4.43913	-0.54343	-13.1602	-1.40031	-30.3381	2.61222	-0.220153
76	GROUP_0_8	-28.4276	-12.4723	1.99568	1.75751	6.56623	-2.32048	-1.16148	-1.15728	-3.75813	2.31281	-1.08879	-0.380549	5.75867	3.66555	-1.13621	-7.06408	0.0047982	-23.7483	-5.12971	2.98635
77	GROUP_0_8	-27.3804	-11.7329	5.63316	1.88537	4.44769	-1.44292	-0.974252	-2.35622	-0.204138	-1.68817	-0.589896	6.27192	8.18883	2.32205	2.16561	-4.41274	-2.53821	-4.27593	-1.69904	5.64403
78	GROUP_0_8	-27.8706	-12.214	5.90126	2.64303	4.46318	-1.29227	-0.637988	-2.28416	-0.323207	0.355006	0.462813	5.02778	10.4095	1.65318	3.98989	5.1077	-2.31795	3.53358	-1.16268	2.49426
79	GROUP_0_8	-28.977	-13.6324	4.14186	2.05673	6.93084	-2.25663	-0.981001	-2.14555	-2.32259	3.16546	0.371858	0.155068	6.47204	4.24782	0.118736	-5.50927	-1.4965	-28.0977	6.31574	1.11059
80	GROUP_0_8	-26.2207	-11.82	5.30153	2.51767	4.63769	-2.7316	-0.806679	-1.26745	-0.954259	0.294392	-0.371735	2.38092	7.93267	-0.247773	-2.42136	-1.25228	-3.04625	-19.5428	-3.14658	3.76228
81	GROUP_0_9	-19.5291	-7.22484	2.8587	3.32074	4.4216	0.0953026	-1.23705	-0.613198	-0.9512	4.3254	-3.22939	5.48559	7.23778	3.40957	-2.87109	-3.23793	-3.49462	-16.9356	-5.60024	7.10211
82	GROUP_0_9	-27.8701	-12.7635	3.69643	1.27812	6.74309	-2.2251	-0.921858	-2.35232	-2.95438	2.64996	-0.468758	1.14741	6.28757	3.33233	1.93561	-6.82337	-2.1572	-20.2737	-2.23135	4.63689
83	GROUP_0_9	-15.2712	-3.87544	4.65792	0.591193	0.76963	-0.549808	-1.34375	-0.00726439	-0.271638	2.84236	2.9397	2.7723	10.0223	3.86276	1.519	-8.0994	-0.716668	-19.254	-5.98963	11.7957
84	GROUP_0_9	-26.3226	-12.1243	4.31053	1.96324	6.07128	-1.55098	0.0170148	-0.763357	-1.93532	2.57541	0.490002	-1.44374	5.3685	0.925725	1.06146	-4.0596	-0.473802	-16.372	-2.29359	-0.391184
85	GROUP_0_9	-23.118	-11.5001	5.01449	2.57305	4.32646	-2.3119	-0.256593	-2.59292	-0.496879	0.502656	-2.56405	1.48728	6.43895	2.65592	1.17759	-9.06486	-6.3646	-28.755	-5.93256	10.5134
86	GROUP_0_9	-27.5576	-11.6791	4.12962	1.24717	6.08756	-1.02122	-1.60165	-1.80417	-1.31534	2.25522	-0.308089	3.59461	7.40702	3.35509	2.01039	-3.32712	-1.34713	-16.5632	-3.10265	2.4715
87	GROUP_0_9	-6.99363	-0.58614	5.67767	0.37193	-2.98757	1.31539	1.3333	-2.31032	0.448376	5.3099	5.64293	0.214593	13.3235	2.9196	0.182155	-12.2229	-17.6976	-43.7448	-24.1501	15.1244
88	GROUP_0_9	-27.9218	-13.397	4.91181	1.53154	6.97347	-0.936393	-1.41029	-2.73254	-3.62938	2.3874	0.0671876	3.6353	6.49644	2.98059	0.0755167	-5.75054	-3.14305	-19.1698	-3.4724	5.87717
89	GROUP_0_9	-22.3537	-10.7679	4.92059	1.59375	0.93237	-5.47725	2.13083	-1.74621	-2.10155	4.08662	-2.05664	0.553182	5.09704	5.30361	-0.211681	-13.3808	-5.29269	-42.3635	-14.346	19.3519
90	GROUP_0_9	-24.0409	-11.0081	3.9341	2.62063	5.49312	-1.7038	0.924238	-3.17679	-1.39456	5.75145	1.64463	-1.08687	7.86299	2.61761	2.8604	-8.23832	-6.23784	-27.4831	-10.8523	13.334
91	GROUP_1_0	69.8397	95.4533	-188.56	-21.7853	1.7289	8.38042	8.70864	-3.65625	114.565	147.272	-57.786	26.8482	10.2008	137.639	-2.90426	-5.97638	115.626	9.09364	0.308863	34.8757
92	GROUP_1_0	100.305	138.743	-259.708	-39.098	13.1283	-7.6847	-8.723	-13.4049	-39.7245	-50.8888	24.2755	16.7444	-21.7675	101.292	-16.1026	33.237	-175.109	-4.46591	-4.17072	-15.6874
93	GROUP_1_0	-23.5847	-8.44426	0.224585	-1.29449	1.81219	-0.902179	0.252577	3.4824	1.59278	6.47456	-4.32355	0.529613	5.67922	-5.64118	4.78687	4.38163	0.818698	-13.05	2.20201	-6.98992
94	GROUP_1_0	20.8409	49.7315	-115.881	-16.2815	11.9039	-5.8628	-6.93041	-13.9338	-49.1594	-61.2229	29.2389	-6.85161	22.1399	-2.88142	21.617	-19.3442	117.05	2.62189	-28.9233	-147.234
95	GROUP_1_0	-11.2345	7.29629	-38.5922	-7.33132	5.65426	-3.73291	-3.78264	-2.57749	-30.9211	-30.823	12.4478	-6.08296	8.58768	-14.9378	6.8066	-4.93066	33.8785	-12.5886	-3.56434	-7.6551
96	GROUP_1_0	67.7826	101.104	-200.01	-30.4263	14.7911	-14.9293	-7.69332	-10.1597	-82.2316	-110.073	48.763	-18.8609	13.3686	-105.061	18.0149	-12.2997	83.9545	8.77664	21.7985	122.069
97	GROUP_1_0	-26.4118	-12.5326	1.91045	1.20216	6.42364	-1.93507	-1.18015	-1.99133	-0.0143135	6.21324	-2.25813	-0.347078	6.03616	-0.630396	1.49108	-6.11534	-0.377499	-15.2014	-1.17431	1.12704
98	GROUP_1_0	3.07135	25.4529	-59.4876	-6.08129	5.2532	1.21975	-2.18357	-7.32131	-5.49557	-10.8774	4.60499	-4.76373	10.2528	-30.211	-4.89061	-1.38538	4.01997	-13.7053	4.59561	-104.295
99	GROUP_1_0	68.1735	79.6175	-125.275	-7.95207	0.437575	14.0777	6.47557	16.8294	98.3637	117.13	-79.3739	-11.3208	7.95328	-212.036	2.94934	-24.0604	-63.8525	-1.58795	0.8798	-21.8344
100	GROUP_1_0	-27.2595	-11.8566	2.76795	1.40745	6.4521	-2.18427	-2.45124	-2.11796	-2.37473	3.24118	-0.778635	2.68457	7.53414	0.0134593	2.59639	-5.75516	-0.440982	-11.9887	-0.850284	1.99256
101	GROUP_1_1	-13.8129	-5.76473	3.74517	6.81642	0.947498	-2.80191	0.915309	-0.466063	-14.1622	11.7276	-9.87629	-68.603	-68.5338	0.678372	6.44364	1.56127	5.47919	8.47718	-3.6069	-4.22431
102	GROUP_1_1	-15.4083	-5.21116	2.85376	-0.0272928	3.46928	-1.21625	1.01768	0.71282	-12.7643	12.365	-9.96704	-73.4289	-75.8233	1.5496	3.97833	6.41905	9.61742	10.7289	24.1089	-17.1327
103	GROUP_1_1	-4.18764	1.45216	-1.4076	6.68013	1.15472	-0.207499	4.12872	-3.1071	-14.9714	19.4042	-13.5452	-119.487	-128.649	-0.16561	2.84494	4.2461	5.39902	30.1106	-145.156	6.73874
104	GROUP_1_1	-22.6519	-8.47881	1.8233	2.5402	5.43266	-3.6926	-1.81652	0.718933	-4.12701	7.43548	-1.74897	-22.5569	-30.0545	5.13784	0.687705	-0.776947	0.819621	-2.16431	4.71805	-3.39392
105	GROUP_1_1	-14.66	-4.82867	-0.644417	2.12015	2.26602	-2.21761	-0.162517	1.37694	-16.0685	4.2761	-2.69083	-55.4168	-56.8001	7.91856	-5.72249	-1.89186	-8.6527	0.111434	-19.0341	21.5236
106	GROUP_1_1	-19.1151	-8.10273	4.8843	2.92767	0.626426	-3.38643	0.940305	15.1934	-8.11335	11.0719	-6.59112	-34.3792	-37.6808	7.35578	-5.96185	-2.42864	4.83423	-2.87847	82.1184	-4.69971
107	GROUP_1_1	-24.6041	-10.7371	2.10094	1.49708	6.98958	-3.38097	-1.60848	1.42449	-2.68442	8.16779	-1.49125	-24.3734	-23.0581	8.78655	0.270958	-1.64693	5.789	-9.88759	64.513	-3.91261
108	GROUP_1_1	-18.926	-6.54659	3.18111	6.16867	2.22286	-2.27847	-1.67115	-3.22952	-7.58223	10.1558	-4.15342	-47.1698	-47.6806	5.28072	0.571553	-0.412105	7.70756	2.20588	-30.3112	6.44107
109	GROUP_1_1	-13.6563	-1.94181	-1.64591	3.87078	5.20512	-8.62777	0.129714	0.366236	-8.82723	15.8002	2.23061	-85.5683	-93.607	13.1491	-3.11569	8.9059	3.12083	5.22306	145.98	-6.50293
110	41_rugosa	409.51	-245.483	-15.7903	-23.7263	-12.1003	-6.14587	-257.34	19.1993	8.29186	-2.40027	-10.3775	7.6288	-6.95266	-0.165949	-7.68486	3.199	3.64901	1.08724	-0.904886	0.133273
111	42_rugosa	417.13	-254.203	-22.5477	-23.9504	36.9216	-0.894769	247.218	-30.0755	-7.90915	-2.73348	7.17634	-3.75115	7.57663	2.11961	14.0251	-2.32098	-3.17361	-2.20244	1.89044	-0.812624
112	46_microphylla	-25.6112	-11.2928	4.15886	2.36865	5.39912	-0.837537	-2.71012	-1.00367	-5.01587	4.37212	-2.97956	-17.8732	-18.1482	3.1369	-0.883535	-1.44766	1.71872	-1.60742	18.555	-2.13585
113	8_rugosa	220.99	147.961	41.3635	380.414	22.5992	19.9038	-9.22685	-59.5342	3.18753	-9.09999	8.1847	-2.0413	12.2252	5.52403	10.9579	5.34903	0.721107	0.586249	2.3853	2.17928
